# Supplementary material for: An Anthropocentric View of the Virosphere-Host Relationship
Source: Front Microbiol. 2017 Aug 30;8:1673. doi: 10.3389/fmicb.2017.01673 (PMC5582082; doi:10.3389/fmicb.2017.01673)
Supplement: TABLE S1 — Viruses and their hosts. [file Table_1.XLSX]

## Sheet: Version - Master list ICTV
	ICTV 2015 Master Species List (MSL30)
	Version:	1		Version 1
	Date	2016-05-24		New MSL including all taxa updates since the 2014 release
	Change:	Original release		Updates approved during EC 47, London, UK, July 2015 (MSL #30)
				and ratified by the ICTV membership in 2016
				For more information see: http://www.ictvonline.org/

## Sheet: Supplementary table 1
Order	Family	Subfamily	Genus	Species	Genome Composition	Hosts	Number of species	Number of genera	Reference	DOI
Caudovirales	Myoviridae	Eucampyvirinae	Cp220virus	Campylobacter virus CP21	dsDNA	Campylobacter jejuni and Campylobacter coli	2	1	The complete genome sequence of bacteriophage CP21 reveals modular shuffling in Campylobacter group II phages.	10.1128/JVI.01252-12
Caudovirales	Myoviridae	Eucampyvirinae	Cp220virus	Campylobacter virus CP220	dsDNA	Campylobacter jejuni and Campylobacter coli	2	1	The complete genome sequence of bacteriophage CP21 reveals modular shuffling in Campylobacter group II phages.	10.1128/JVI.01252-12
Caudovirales	Myoviridae	Eucampyvirinae	Cp220virus	Campylobacter virus CPt10	dsDNA	Campylobacter jejuni and Campylobacter coli	2	1	The complete genome sequence of bacteriophage CP21 reveals modular shuffling in Campylobacter group II phages.	10.1128/JVI.01252-12
Caudovirales	Myoviridae	Eucampyvirinae	Cp220virus	Campylobacter virus IBB35	dsDNA	Campylobacter jejuni and Campylobacter coli	2	1	The complete genome sequence of bacteriophage CP21 reveals modular shuffling in Campylobacter group II phages.	10.1128/JVI.01252-12
Caudovirales	Myoviridae	Eucampyvirinae	Cp8virus	Campylobacter virus CP81	dsDNA	Campylobacter jejuni and Campylobacter coli	2	1	A suggested classification for two groups of Campylobacter myoviruses	10.1007/s00705-013-1788-2
Caudovirales	Myoviridae	Eucampyvirinae	Cp8virus	Campylobacter virus CPX	dsDNA	Campylobacter jejuni and Campylobacter coli	2	1	A suggested classification for two groups of Campylobacter myoviruses	10.1007/s00705-013-1788-2
Caudovirales	Myoviridae	Eucampyvirinae	Cp8virus	Campylobacter virus NCTC12673	dsDNA	Campylobacter jejuni and Campylobacter coli	2	1	A suggested classification for two groups of Campylobacter myoviruses	10.1007/s00705-013-1788-2
Caudovirales	Myoviridae	Peduovirinae	Hp1virus	Aeromonas virus phiO18P	dsDNA	Aeromonas sp.	x	1	Temperate bacteriophage PhiO18P from an Aeromonas media isolate: characterization and complete genome sequence.
Caudovirales	Myoviridae	Peduovirinae	Hp1virus	Haemophilus virus HP1	dsDNA	Haemophilus influenzae	1	1	The complete nucleotide sequence of bacteriophage HP1 DNA.
Caudovirales	Myoviridae	Peduovirinae	Hp1virus	Haemophilus virus HP2	dsDNA	Haemophilus influenzae	1	1	Bacteriophage HP2 of Haemophilus influenzae.	10.1128/JB.184.24.6893-6905.2002
Caudovirales	Myoviridae	Peduovirinae	Hp1virus	Pasteurella virus F108	dsDNA	Pasteurella multocida	1	1	Isolation and sequencing of a temperate transducing phage for Pasteurella multocida.	10.1128/AEM.72.5.3154-3160.2006
Caudovirales	Myoviridae	Peduovirinae	Hp1virus	Vibrio virus K139	dsDNA	Vibrio cholerae	1	1	Vibrio cholerae phage K139: complete genome sequence and comparative genomics of related phages.	10.1128/JB.184.23.6592-6601.2002
Caudovirales	Myoviridae	Peduovirinae	Hp1virus	Vibrio virus Kappa	dsDNA	Vibrio cholerae	1	1	Detection of Kappa phage in V. cholerae strains.
Caudovirales	Myoviridae	Peduovirinae	P2virus	Burkholderia virus phi52237	dsDNA	Burkholderia pseudomallei and Burkholderia mallei	2	1	φX216, a P2-like bacteriophage with broad Burkholderia pseudomallei and B. mallei strain infectivity	10.1186/1471-2180-12-289
Caudovirales	Myoviridae	Peduovirinae	P2virus	Burkholderia virus phiE122	dsDNA	Burkholderia pseudomallei	1	1	A PCR-based detection of Burkholderia pseudomallei diversity using Myoviridae prophage typing
Caudovirales	Myoviridae	Peduovirinae	P2virus	Burkholderia virus phiE202	dsDNA	Burkholderia pseudomallei	1	1	A PCR-based detection of Burkholderia pseudomallei diversity using Myoviridae prophage typing
Caudovirales	Myoviridae	Peduovirinae	P2virus	Escherichia virus 186	dsDNA	Escherichia coli	1	1	The Late-Expressed Region of the Temperate Coliphage 186 Genome	10.1006/viro.1998.9263
Caudovirales	Myoviridae	Peduovirinae	P2virus	Escherichia virus P2	dsDNA	Escherichia coli	1	1	The Late-Expressed Region of the Temperate Coliphage 186 Genome	10.1006/viro.1998.9263
Caudovirales	Myoviridae	Peduovirinae	P2virus	Escherichia virus Wphi	dsDNA	Escherichia coli and Salmonella potsdam	2	2	Salmonella phage PSP3, another member of the P2-like phage group	10.1016/0042-6822(91)90573-T
Caudovirales	Myoviridae	Peduovirinae	P2virus	Mannheimia virus MhaA1- PHL101	dsDNA	Escherichia coli	1	1	A comparative analysis of the bifunctional Cox proteins of two heteroimmune P2-like phages with different host integration sites	10.1016/j.virol.2008.12.002
Caudovirales	Myoviridae	Peduovirinae	P2virus	Pseudomonas virus phiCTX	dsDNA	Mannheimia haemolytica	1	1	Investigation of Mannheimia haemolytica bacteriophages relative to host diversity	10.1111/jam.12185
Caudovirales	Myoviridae	Peduovirinae	P2virus	Ralstonia virus RSA1	dsDNA	Pseudomonas aeruginosa	1	1	Flagellin inhibits Myoviridae phage phiCTX infection of Pseudomonas aeruginosa strain GuA18: purification and mapping of binding site
Caudovirales	Myoviridae	Peduovirinae	P2virus	Salmonella virus Fels2	dsDNA	Ralstonia solanacearum	1	1	Genomic Characterization of Ralstonia solanacearum Phage φRSA1 and Its Related Prophage (φRSX) in Strain GMI1000	10.1128/JB.01158-07
Caudovirales	Myoviridae	Peduovirinae	P2virus	Salmonella virus PsP3	dsDNA	Salmonella enterica	1	1	The SopEPhi phage integrates into the ssrA gene of Salmonella enterica serovar Typhimurium A36 and is closely related to the Fels-2 prophage	10.1128/JB.185.17.5182-5191.2003
Caudovirales	Myoviridae	Peduovirinae	P2virus	Salmonella virus SopEphi	dsDNA	Salmonella enterica	1	1	The SopEPhi phage integrates into the ssrA gene of Salmonella enterica serovar Typhimurium A36 and is closely related to the Fels-2 prophage	10.1128/JB.185.17.5182-5191.2003
Caudovirales	Myoviridae	Peduovirinae	P2virus	Yersinia virus L413C	dsDNA	Yersinia pestis	1	1	Molecular characterization of L-413C, a P2-related plague diagnostic bacteriophage
Caudovirales	Myoviridae	Spounavirinae	Kayvirus	Staphylococcus virus G1	dsDNA	Staphylococcus aureus	1	1	Biochemical insights into the function of phage G1 gp67 in Staphylococcus aureus
Caudovirales	Myoviridae	Spounavirinae	Kayvirus	Staphylococcus virus G15	dsDNA	Staphylococcus aureus	1	1	NCBI RefSeq Genome project
Caudovirales	Myoviridae	Spounavirinae	Kayvirus	Staphylococcus virus JD7	dsDNA	Staphylococcus aureus	1	1	Complete genome sequence of wide-host-range Staphylococcus aureus phage JD007	10.1128/JVI.02728-12
Caudovirales	Myoviridae	Spounavirinae	Kayvirus	Staphylococcus virus K	dsDNA	Staphylococcus aureus	1	1	Revised Genome Sequence of Staphylococcus aureus Bacteriophage K	10.1128/genomeA.01173-13
Caudovirales	Myoviridae	Spounavirinae	Kayvirus	Staphylococcus virus MCE2014	dsDNA	Staphylococcus aureus	1	1	Combined use of bacteriophage K and a novel bacteriophage to reduce Staphylococcus aureus biofilm formation	10.1128/AEM.01789-14
Caudovirales	Myoviridae	Spounavirinae	Kayvirus	Staphylococcus virus P108	dsDNA	Staphylococcus aureus	1	1	NCBI RefSeq Genome project
Caudovirales	Myoviridae	Spounavirinae	Kayvirus	Staphylococcus virus S253	dsDNA	Staphylococcus aureus	1	1	Evaluating efficacy of bacteriophage therapy against Staphylococcus aureus infections using a silkworm larval infection model	10.1111/1574-6968.12220
Caudovirales	Myoviridae	Spounavirinae	Kayvirus	Staphylococcus virus SA12	dsDNA	Staphylococcus aureus	1	1	Characterization and complete genome sequence analysis of Staphylococcus aureus bacteriophage SA12	10.1007/s11262-013-0938-7
Caudovirales	Myoviridae	Spounavirinae	P100virus	Listeria virus A511	dsDNA	Listeria sp	x	1	Listeria phage A511, a model for the contractile tail machineries of SPO1-related bacteriophages	10.1111/mmi.12539
Caudovirales	Myoviridae	Spounavirinae	P100virus	Listeria virus P100	dsDNA	Listeria monocytogenes	1	1	Removal of Listeria monocytogenes biofilms with bacteriophage P100
Caudovirales	Myoviridae	Spounavirinae	Silviavirus	Staphylococcus virus Remus	dsDNA	Staphylococcus aureus	1	1	Romulus and Remus, Two Phage Isolates Representing a Distinct Clade within theTwortlikevirus Genus, Display Suitable Properties for Phage Therapy Applications	10.1128/JVI.02763-12
Caudovirales	Myoviridae	Spounavirinae	Silviavirus	Staphylococcus virus SA11	dsDNA	Staphylococcus aureus	1	1	Complete genome of Staphylococcus aureus phage SA11	10.1128/JVI.01574-12
Caudovirales	Myoviridae	Spounavirinae	Spo1virus	Bacillus virus SPO1	dsDNA	Bacillus subtilis	1	1	The SPO1-related bacteriophages	10.1007/s00705-010-0783-0
Caudovirales	Myoviridae	Spounavirinae	Twortvirus	Staphylococcus virus Twort	dsDNA	Staphylococcus sp	x	1	Genomics of staphylococcal Twort-like phages--potential therapeutics of the post-antibiotic era	10.1016/B978-0-12-394438-2.00005-0
Caudovirales	Myoviridae	Spounavirinae	Unassigned	Enterococcus virus phiEC24C	dsDNA	Enterococcus faecium and Enterococcus faecalis	2	1	Investigating the mobilome in clinically important lineages of Enterococcus faecium and Enterococcus faecalis	10.1186/s12864-015-1407-6
Caudovirales	Myoviridae	Spounavirinae	Unassigned	Lactobacillus phage Lb338-1	dsDNA	Lactobacillus paracasei	1	1	Genome of a virulent bacteriophage Lb338-1 that lyses the probiotic Lactobacillus paracasei cheese strain	10.1016/j.gene.2009.08.008
Caudovirales	Myoviridae	Spounavirinae	Unassigned	Lactobacillus virus LP65	dsDNA	Lactobacillus plantarum	1	1	Lactobacillus plantarum bacteriophage LP65: a new member of the SPO1-like genus of the family Myoviridae	10.1128/JB.186.21.7069-7083.2004
Caudovirales	Myoviridae	Tevenvirinae	Cc31virus	Enterobacter virus CC31	dsDNA	Escherichia coli	1	1	Genomes of the T4-related bacteriophages as windows on microbial genome evolution	10.1186/1743-422X-7-292
Caudovirales	Myoviridae	Tevenvirinae	Cc31virus	Enterobacter virus PG7	dsDNA	Enterobacter cloacae	1	1	Linking virus genomes with host taxonomy	10.3390/v8030066
Caudovirales	Myoviridae	Tevenvirinae	Js98virus	Escherichia virus Bp7	dsDNA	Escherichia coli	1	1	Complete genome sequence of Bp7, an Escherichia coli bacteriophage with a wide host range	10.1128/JVI.02631-12
Caudovirales	Myoviridae	Tevenvirinae	Js98virus	Escherichia virus IME08	dsDNA	Escherichia coli	1	1	T4-like phage Bp7, a potential antimicrobial agent for controlling drug-resistant Escherichia coli in chickens	10.1128/AEM.01505-13
Caudovirales	Myoviridae	Tevenvirinae	Js98virus	Escherichia virus JS10	dsDNA	Escherichia coli	1	1	T4 phages against Escherichia coli diarrhea: potential and problems	10.1016/j.virol.2009.03.009
Caudovirales	Myoviridae	Tevenvirinae	Js98virus	Escherichia virus JS98	dsDNA	Escherichia coli	1	1	Genome analysis of phage JS98 defines a fourth major subgroup of T4-like phages in Escherichia coli	10.1128/JB.00838-07
Caudovirales	Myoviridae	Tevenvirinae	Js98virus	Escherichia virus VR5	dsDNA	Escherichia coli	1	1	Low-temperature bacterial viruses VR - a small but diverse group of E. coli phages	10.1007/s00705-015-2388-0
Caudovirales	Myoviridae	Tevenvirinae	Rb49virus	Escherichia virus phi1	dsDNA	Escherichia coli	1	1	T4 phages against Escherichia coli diarrhea: Potential and problems	10.1016/j.virol.2009.03.009
Caudovirales	Myoviridae	Tevenvirinae	Rb49virus	Escherichia virus RB49	dsDNA	Escherichia coli	1	1	Genome analysis of phage JS98 defines a fourth major subgroup of T4-like phages in Escherichia coli	10.1128/JB.00838-07
Caudovirales	Myoviridae	Tevenvirinae	Rb69virus	Escherichia virus HX01	dsDNA	Escherichia coli	1	1	Complete genome sequence of T4-Like Escherichia coli bacteriophage HX01	10.1128/JVI.02698-12
Caudovirales	Myoviridae	Tevenvirinae	Rb69virus	Escherichia virus JS09	dsDNA	Escherichia coli	1	1	Isolation and Characterization of Lytic Phage vB_EcoM_JS09 against Clinically Isolated Antibiotic-Resistant Avian Pathogenic Escherichia coli and Enterotoxigenic Escherichia coli	10.1159/000437426
Caudovirales	Myoviridae	Tevenvirinae	Rb69virus	Escherichia virus RB69	dsDNA	Escherichia coli	1	1	Linking virus genomes with host taxonomy	10.3390/v8030066
Caudovirales	Myoviridae	Tevenvirinae	Rb69virus	Shigella virus UTAM	dsDNA	Shigella flexineri	1	1	Isolation and genomic characterization of SfI, a serotype-converting bacteriophage of Shigella flexneri	10.1186/1471-2180-13-39
Caudovirales	Myoviridae	Tevenvirinae	S16virus	Salmonella virus S16	dsDNA	Salmonella enterica	1	1	Long tail fibres of the novel broad-host-range T-even bacteriophage S16 specifically recognize SalmonellaOmpC	10.1111/mmi.12134
Caudovirales	Myoviridae	Tevenvirinae	S16virus	Salmonella virus STML198	dsDNA	Salmonella sp	x	1	Linking virus genomes with host taxonomy	10.3390/v8030066
Caudovirales	Myoviridae	Tevenvirinae	Schizot4virus	Vibrio virus KVP40	dsDNA	Vibrio sp,Photobacterium sp.	x	2	A broad-host-range vibriophage, KVP40, isolated from sea water	10.1111/j.1348-0421.1992.tb01645.x
Caudovirales	Myoviridae	Tevenvirinae	Schizot4virus	Vibrio virus nt1	dsDNA	Vibrio natriegens	1	1	An ecological study of bacteriophages of Vibrio natriegens
Caudovirales	Myoviridae	Tevenvirinae	Schizot4virus	Vibrio virus ValKK3	dsDNA	Vibrio alginolyticus	1	1	Complete genome sequence of a giant Vibrio phage ValKK3 infecting Vibrio alginolyticus	10.1016/j.gdata.2016.03.002
Caudovirales	Myoviridae	Tevenvirinae	Sp18virus	Escherichia virus VR7	dsDNA	Escherichia coli	1	1	Low-temperature bacterial viruses VR - a small but diverse group of E. coli phages	10.1007/s00705-015-2388-0
Caudovirales	Myoviridae	Tevenvirinae	Sp18virus	Escherichia virus VR20	dsDNA	Escherichia coli	1	1	Low-temperature bacterial viruses VR - a small but diverse group of E. coli phages	10.1007/s00705-015-2388-0
Caudovirales	Myoviridae	Tevenvirinae	Sp18virus	Escherichia virus VR25	dsDNA	Escherichia coli	1	1	Low-temperature bacterial viruses VR - a small but diverse group of E. coli phages	10.1007/s00705-015-2388-0
Caudovirales	Myoviridae	Tevenvirinae	Sp18virus	Escherichia virus VR26	dsDNA	Escherichia coli	1	1	Low-temperature bacterial viruses VR - a small but diverse group of E. coli phages	10.1007/s00705-015-2388-0
Caudovirales	Myoviridae	Tevenvirinae	Sp18virus	Shigella virus SP18	dsDNA	Shigella sonnei	1	1	Phenotypic characterization and genomic analysis of the Shigella sonnei bacteriophage SP18	10.1007/s12275-010-0055-4
Caudovirales	Myoviridae	Tevenvirinae	T4virus	Escherichia virus AR1	dsDNA	Escherichia coli	1	1	T4-Like genome organization of the Escherichia coli O157:H7 lytic phage AR1	10.1128/JVI.02378-10
Caudovirales	Myoviridae	Tevenvirinae	T4virus	Escherichia virus C40	dsDNA	Escherichia coli	1	1	Bacteriophages with the ability to degrade uropathogenic Escherichia coli biofilms	10.3390/v4040471
Caudovirales	Myoviridae	Tevenvirinae	T4virus	Escherichia virus E112	dsDNA	Escherichia coli	1	1	Adaptive mutations and replacements of virulence traits in the Escherichia coli O104:H4 outbreak population	10.1371/journal.pone.0063027
Caudovirales	Myoviridae	Tevenvirinae	T4virus	Escherichia virus ECML134	dsDNA	Escherichia coli	1	1	Bacteriophage cocktail significantly reduces Escherichia coli O157	10.4161/bact.22825
Caudovirales	Myoviridae	Tevenvirinae	T4virus	Escherichia virus Ime09	dsDNA	Escherichia coli	1	1	Linking virus genomes with host taxonomy	10.3390/v8030066
Caudovirales	Myoviridae	Tevenvirinae	T4virus	Escherichia virus RB3	dsDNA	Escherichia coli	1	1	Linking virus genomes with host taxonomy	10.3390/v8030066
Caudovirales	Myoviridae	Tevenvirinae	T4virus	Escherichia virus RB14	dsDNA	Escherichia coli	1	1	Plasticity of the gene functions for DNA replication in the T4-like phages	10.1016/j.jmb.2006.05.071
Caudovirales	Myoviridae	Tevenvirinae	T4virus	Escherichia virus T4	dsDNA	Escherichia coli	1	1	Structure and function of bacteriophage T4	10.2217/fmb.14.91
Caudovirales	Myoviridae	Tevenvirinae	T4virus	Shigella virus Pss1	dsDNA	Shigella sonnei	1	1	Linking virus genomes with host taxonomy	10.3390/v8030066
Caudovirales	Myoviridae	Tevenvirinae	T4virus	Shigella virus Shfl2	dsDNA	Shigella flexineri	1	1	Linking virus genomes with host taxonomy	10.3390/v8030066
Caudovirales	Myoviridae	Tevenvirinae	T4virus	Yersinia virus D1	dsDNA	Yersinia pestis	1	1	Linking virus genomes with host taxonomy	10.3390/v8030066
Caudovirales	Myoviridae	Tevenvirinae	T4virus	Yersinia virus PST	dsDNA	Yersinia pseudotuberculosis	1	1	Linking virus genomes with host taxonomy	10.3390/v8030066
Caudovirales	Myoviridae	Tevenvirinae	Unassigned	Acinetobacter virus 133	dsDNA	Acinetobacter johnsonii	1	1	Plasticity of the gene functions for DNA replication in the T4-like phages	10.1016/j.jmb.2006.05.071
Caudovirales	Myoviridae	Tevenvirinae	Unassigned	Aeromonas virus 65	dsDNA	Aeromonas salmonicida	1	1	Aeromonas phages encode tRNAs for their overused codons	10.1504/IJCBDD.2014.061645
Caudovirales	Myoviridae	Tevenvirinae	Unassigned	Aeromonas virus Aeh1	dsDNA	Aeromonas hydrophila	1	1	Plasticity of the gene functions for DNA replication in the T4-like phages	10.1016/j.jmb.2006.05.071
Caudovirales	Myoviridae	Tevenvirinae	Unassigned	Enterobacteria virus SV14	dsDNA	Escherichia coli	1	1	Plasticity of the gene functions for DNA replication in the T4-like phages	10.1016/j.jmb.2006.05.071
Caudovirales	Myoviridae	Tevenvirinae	Unassigned	Escherichia virus RB16	dsDNA	Escherichia coli	1	1	Plasticity of the gene functions for DNA replication in the T4-like phages	10.1016/j.jmb.2006.05.071
Caudovirales	Myoviridae	Tevenvirinae	Unassigned	Escherichia virus RB32	dsDNA	Escherichia coli	1	1	T4-Like genome organization of the Escherichia coli O157:H7 lytic phage AR1	10.1128/JVI.02378-10
Caudovirales	Myoviridae	Tevenvirinae	Unassigned	Escherichia virus RB43	dsDNA	Escherichia coli	1	1	Genetic diversity among five T4-like bacteriophages	10.1186/1743-422X-3-30
Caudovirales	Myoviridae	Tevenvirinae	Unassigned	Pseudomonas virus 42	dsDNA	Pseudomonas fluorescens	1	1	Isolation and characterization of a T7-like lytic phage for Pseudomonas fluorescens	10.1186/1472-6750-8-80
Caudovirales	Myoviridae	Vequintavirinae	Cr3virus	Cronobacter virus CR3	dsDNA	Cronobacter sakazakii	1	1	Linking virus genomes with host taxonomy	10.3390/v8030066
Caudovirales	Myoviridae	Vequintavirinae	Cr3virus	Cronobacter virus CR8	dsDNA	Cronobacter sakazakii	1	1	Linking virus genomes with host taxonomy	10.3390/v8030066
Caudovirales	Myoviridae	Vequintavirinae	Cr3virus	Cronobacter virus CR9	dsDNA	Cronobacter sakazakii	1	1	Linking virus genomes with host taxonomy	10.3390/v8030066
Caudovirales	Myoviridae	Vequintavirinae	Se1virus	Cronobacter virus GAP31	dsDNA	Cronobacter sakazakii	1	1	Linking virus genomes with host taxonomy	10.3390/v8030066
Caudovirales	Myoviridae	Vequintavirinae	Se1virus	Escherichia virus 4MG	dsDNA	Escherichia coli	1	1	Complete genome sequence of enterobacteria phage 4MG, a new member of the subgroup “PVP-SE1-like phage” of the “rV5-like viruses	10.1007/s00705-014-2140-1
Caudovirales	Myoviridae	Vequintavirinae	Se1virus	Salmonella virus SE1	dsDNA	Salmonella enterica	1	1	Linking virus genomes with host taxonomy	10.3390/v8030066
Caudovirales	Myoviridae	Vequintavirinae	Se1virus	Salmonella virus SSE121	dsDNA	Salmonella sp	x	1	Linking virus genomes with host taxonomy	10.3390/v8030066
Caudovirales	Myoviridae	Vequintavirinae	V5virus	Escherichia virus FFH2	dsDNA	Escherichia coli	1	1	Linking virus genomes with host taxonomy	10.3390/v8030066
Caudovirales	Myoviridae	Vequintavirinae	V5virus	Escherichia virus FV3	dsDNA	Escherichia coli	1	1	Linking virus genomes with host taxonomy	10.3390/v8030066
Caudovirales	Myoviridae	Vequintavirinae	V5virus	Escherichia virus JES2013	dsDNA	Escherichia coli	1	1	Effect of the abortive infection mechanism and type III toxin/antitoxin system AbiQ on the lytic cycle of Lactococcus lactis phages
Caudovirales	Myoviridae	Vequintavirinae	V5virus	Escherichia virus V5	dsDNA	Escherichia coli	1	1	Linking virus genomes with host taxonomy	10.3390/v8030066
Caudovirales	Myoviridae		Agatevirus	Bacillus virus Agate	dsDNA	Bacillus pumilus	1	1	Linking virus genomes with host taxonomy	10.3390/v8030066
Caudovirales	Myoviridae		Agatevirus	Bacillus virus Bobb	dsDNA	Bacillus thuringiensis	1	1	Linking virus genomes with host taxonomy	10.3390/v8030066
Caudovirales	Myoviridae		Agatevirus	Bacillus virus Bp8pC	dsDNA	Bacillus sp	x	1	Linking virus genomes with host taxonomy	10.3390/v8030066
Caudovirales	Myoviridae		Ap22virus	Acinetobacter virus AB1	dsDNA	Acinetobacter baumannii	1	1	Bioinformatic analysis of the Acinetobacter baumannii phage AB1 genome	10.1016/j.gene.2012.07.029
Caudovirales	Myoviridae		Ap22virus	Acinetobacter virus AB2	dsDNA	Acinetobacter baumannii	1	1	Linking virus genomes with host taxonomy	10.3390/v8030066
Caudovirales	Myoviridae		Ap22virus	Acinetobacter virus AbC62	dsDNA	Acinetobacter baumannii	1	1	Linking virus genomes with host taxonomy	10.3390/v8030066
Caudovirales	Myoviridae		Ap22virus	Acinetobacter virus AP22	dsDNA	Acinetobacter baumannii	1	1	Linking virus genomes with host taxonomy	10.3390/v8030066
Caudovirales	Myoviridae		B4virus	Bacillus virus B4	dsDNA	Bacillus cereus	1	1	Characterization and complete genome sequence of a virulent bacteriophage B4 infecting food-borne pathogenic Bacillus cereus	10.1007/s00705-013-1719-2
Caudovirales	Myoviridae		B4virus	Bacillus virus Bigbertha	dsDNA	Bacillus thuringiensis	1	1	Linking virus genomes with host taxonomy	10.3390/v8030066
Caudovirales	Myoviridae		B4virus	Bacillus virus Riley	dsDNA	Bacillus thuringiensis	1	1	Linking virus genomes with host taxonomy	10.3390/v8030066
Caudovirales	Myoviridae		B4virus	Bacillus virus Spock	dsDNA	Bacillus thuringiensis	1	1	Linking virus genomes with host taxonomy	10.3390/v8030066
Caudovirales	Myoviridae		B4virus	Bacillus virus Troll	dsDNA	Bacillus thuringiensis	1	1	Linking virus genomes with host taxonomy	10.3390/v8030066
Caudovirales	Myoviridae		Bastillevirus	Bacillus virus Bastille	dsDNA	Bacillus cereus	1	1	Linking virus genomes with host taxonomy	10.3390/v8030066
Caudovirales	Myoviridae		Bastillevirus	Bacillus virus CAM003	dsDNA	Bacillus thuringiensis	1	1	Linking virus genomes with host taxonomy	10.3390/v8030066
Caudovirales	Myoviridae		Bc431virus	Bacillus virus Bc431	dsDNA	Bacillus cereus	1	1	Genome sequence and analysis of a broad-host range lytic bacteriophage that infects the Bacillus cereus group	10.1186/1743-422X-10-48
Caudovirales	Myoviridae		Bc431virus	Bacillus virus Bcp1	dsDNA	Bacillus cereus	1	1	Bacteriophages BCP1-1 and BCP8-2 require divalent cations for efficient control of Bacillus cereus in fermented foods	10.1016/j.fm.2012.02.003
Caudovirales	Myoviridae		Bc431virus	Bacillus virus BCP82	dsDNA	Bacillus cereus	1	1	Bacteriophages BCP1-1 and BCP8-2 require divalent cations for efficient control of Bacillus cereus in fermented foods	10.1016/j.fm.2012.02.003
Caudovirales	Myoviridae		Bc431virus	Bacillus virus JBP901	dsDNA	Bacillus cereus	1	1	Complete genome sequence and phylogenetic position of the Bacillus cereus group phage JBP901	10.1007/s00705-015-2485-0
Caudovirales	Myoviridae		Bcep78virus	Burkholderia virus Bcep1	dsDNA	Burkholderia capacia complex	x	1	Divergence and mosaicism among virulent soil phages of the Burkholderia cepacia complex	10.1128/JB.188.1.255-268.2006
Caudovirales	Myoviridae		Bcep78virus	Burkholderia virus Bcep43	dsDNA	Burkholderia capacia complex	x	1	Divergence and mosaicism among virulent soil phages of the Burkholderia cepacia complex	10.1128/JB.188.1.255-268.2006
Caudovirales	Myoviridae		Bcep78virus	Burkholderia virus Bcep781	dsDNA	Burkholderia capacia complex	x	1	Divergence and mosaicism among virulent soil phages of the Burkholderia cepacia complex	10.1128/JB.188.1.255-268.2006
Caudovirales	Myoviridae		Bcep78virus	Burkholderia virus BcepNY3	dsDNA	Burkholderia capacia complex	x	1	Divergence and mosaicism among virulent soil phages of the Burkholderia cepacia complex	10.1128/JB.188.1.255-268.2006
Caudovirales	Myoviridae		Bcep78virus	Xanthomonas virus OP2	dsDNA	Xanthomonas oryzae	1	1	Sequence analysis of the genome of OP2, a lytic bacteriophage of Xanthomonas oryzae pv. oryzae	10.1007/s10327-005-0259-3
Caudovirales	Myoviridae		Bcepmuvirus	Burkholderia virus BcepMu	dsDNA	Burkholderia capacia complex	1	1	Burkholderia cenocepacia phage BcepMu and a family of Mu-like phages encoding potential pathogenesis factors	10.1016/j.jmb.2004.04.053
Caudovirales	Myoviridae		Bcepmuvirus	Burkholderia virus phiE255	dsDNA	Burkholderia pseudomalei	1	1	A PCR-based detection of Burkholderia pseudomallei diversity using Myoviridae prophage typing
Caudovirales	Myoviridae		Biquartavirus	Aeromonas virus 44RR2	dsDNA	Aeromonas salmonicida	1	1	Aeromonas phages encode tRNAs for their overused codons	10.1504/IJCBDD.2014.061645
Caudovirales	Myoviridae		Bxz1virus	Mycobacterium virus I3	dsDNA	Mycobacterium smegmatis	1	1	Structure of a transducing mycobacteriophage
Caudovirales	Myoviridae		Cd119virus	Clostridium virus phiC2	dsDNA	Clostridium difficile	1	1	The complete genome sequence of Clostridium difficile phage phiC2 and comparisons to phiCD119 and inducible prophages of CD630	10.1099/mic.0.2006/002436-0
Caudovirales	Myoviridae		Cd119virus	Clostridium virus phiCD27	dsDNA	Clostridium difficile	1	1	Evaluation of bacteriophage therapy to control Clostridium difficile and toxin production in an in vitro human colon model system	10.1016/j.anaerobe.2013.05.001
Caudovirales	Myoviridae		Cd119virus	Clostridium virus phiCD119	dsDNA	Clostridium difficile	1	1	The complete genome sequence of Clostridium difficile phage phiC2 and comparisons to phiCD119 and inducible prophages of CD630	10.1099/mic.0.2006/002436-0
Caudovirales	Myoviridae		Cp51virus	Bacillus virus CP51	dsDNA	Bacillus cereus	1	1	Transduction ability of mutants of phage CP51, virulent for bacteria of the Bacillus cereus group
Caudovirales	Myoviridae		Cp51virus	Bacillus virus JL	dsDNA	Bacillus cereus	1	1	Genome Sequences of Three Novel Bacillus cereus Bacteriophages	10.1128/genomeA.01118-13
Caudovirales	Myoviridae		Cp51virus	Bacillus virus Shanette	dsDNA	Bacillus cereus	1	1	Genome Sequences of Three Novel Bacillus cereus Bacteriophages	10.1128/genomeA.01118-13
Caudovirales	Myoviridae		Cvm10virus	Escherichia virus CVM10	dsDNA	Escherichia coli	1	1	Complete genome sequence of vB_EcoM_ECO1230-10: a coliphage with therapeutic potential for bovinemetritis	10.1016/j.vetmic.2010.08.034
Caudovirales	Myoviridae		Cvm10virus	Escherichia virus ep3	dsDNA	Escherichia coli	1	1	Genome sequencing and analysis of an Escherichia coli phage vB_EcoM-ep3 with a novel lysin, Lysep3	10.1007/s11262-015-1195-8
Caudovirales	Myoviridae		Felixo1virus	Erwinia virus Ea214	dsDNA	Erwinia amylovora, Erwinia pyrifoliae, and Pantoea agglomerans	3	2	Complete genome of the broad-host-range Erwinia amylovora phage phiEa21-4 and its relationship to Salmonellaphage felix O1	10.1128/AEM.02352-08
Caudovirales	Myoviridae		Felixo1virus	Escherichia virus AYO145A	dsDNA	Escherichia coli	1	1	Complete Genome Sequence of Escherichia coli O145:NM Bacteriophage vB_EcoM_AYO145A, a New Member of O1-Like Phages	10.1128/genomeA.00539-15
Caudovirales	Myoviridae		Felixo1virus	Escherichia virus EC6	dsDNA	Escherichia coli	1	1	Complete Genome Sequence of Bacteriophage EC6, Capable of Lysing Escherichia coli O157:H7	10.1128/genomeA.00085-12
Caudovirales	Myoviridae		Felixo1virus	Escherichia virus JH2	dsDNA	Escherichia coli	1	1	Linking virus genomes with host taxonomy	10.3390/v8030066
Caudovirales	Myoviridae		Felixo1virus	Escherichia virus VpaE1	dsDNA	Escherichia coli	1	1	Incomplete LPS Core-Specific Felix01-Like Virus vB_EcoM_VpaE1	10.3390/v7122932
Caudovirales	Myoviridae		Felixo1virus	Escherichia virus wV8	dsDNA	Escherichia coli	1	1	The genome and proteome of a virulent Escherichia coli O157:H7 bacteriophage closely resembling Salmonellaphage Felix O1	10.1186/1743-422X-6-41
Caudovirales	Myoviridae		Felixo1virus	Salmonella virus FelixO1	dsDNA	Salmonella sp	x	1	Complete genomic sequence of bacteriophage felix o1	10.3390/v2030710
Caudovirales	Myoviridae		Felixo1virus	Salmonella virus HB2014	dsDNA	Salmonella enterica	1	1	Linking virus genomes with host taxonomy	10.3390/v8030066
Caudovirales	Myoviridae		Felixo1virus	Salmonella virus Mushroom	dsDNA	Salmonella sp	x	1	Linking virus genomes with host taxonomy	10.3390/v8030066
Caudovirales	Myoviridae		Felixo1virus	Salmonella virus UAB87	dsDNA	Salmonella sp	x	1	Genomics of Three New Bacteriophages Useful in the Biocontrol of Salmonella	10.3389/fmicb.2016.00545
Caudovirales	Myoviridae		Hapunavirus	Halomonas virus HAP1	dsDNA	Halomonas aquamarina	1	1	The temperate marine phage PhiHAP-1 of Halomonas aquamarina possesses a linear plasmid-like prophage genome	10.1128/JVI.00140-08
Caudovirales	Myoviridae		Hapunavirus	Vibrio virus VP882	dsDNA	Vibrio parahaemolyticus	1	1	Characterization of a new plasmid-like prophage in a pandemic Vibrio parahaemolyticus O3:K6 strain	10.1128/AEM.02483-08
Caudovirales	Myoviridae		Kpp10virus	Pseudomonas virus Ab03	dsDNA	Pseudomonas aeruginosa	1	1	Linking virus genomes with host taxonomy	10.3390/v8030066
Caudovirales	Myoviridae		Kpp10virus	Pseudomonas virus KPP10	dsDNA	Pseudomonas aeruginosa	1	1	Linking virus genomes with host taxonomy	10.3390/v8030066
Caudovirales	Myoviridae		Kpp10virus	Pseudomonas virus PAKP3	dsDNA	Pseudomonas aeruginosa	1	1	Linking virus genomes with host taxonomy	10.3390/v8030066
Caudovirales	Myoviridae		Muvirus	Escherichia virus Mu	dsDNA	Enterobacteriaceae	x	y	The bacteriophage Mu middle operon: essential and nonessential functions
Caudovirales	Myoviridae		Myohalovirus	Halobacterium virus phiH	dsDNA	Halobacterium halobium	1	1	An immune strain of Halobacterium halobium carries the invertible L segment of phage PhiH as a plasmid
Caudovirales	Myoviridae		Nit1virus	Bacillus virus Grass	dsDNA	Bacillus cereus	1	1	Complete Genome of Bacillus subtilis Myophage Grass	10.1128/genomeA.00857-13
Caudovirales	Myoviridae		Nit1virus	Bacillus virus NIT1	dsDNA	Bacillus subtilis	1	1	Linking virus genomes with host taxonomy	10.3390/v8030066
Caudovirales	Myoviridae		Nit1virus	Bacillus virus SPG24	dsDNA	Bacillus subtilis	1	1	Glycoside hydrolase family 32 is present in Bacillus subtilis phages	10.1186/s12985-015-0373-6
Caudovirales	Myoviridae		P1virus	Aeromonas virus 43	dsDNA	Aeromonas salmonicida	1	1	Complete genome sequence and characterization of a broad-host range T4-like bacteriophage phiAS5 infecting Aeromonas salmonicida subsp. salmonicida	10.1016/j.vetmic.2011.12.016
Caudovirales	Myoviridae		P1virus	Escherichia virus P1	dsDNA	Escherichia coli	1	1	P1 Ref Endonuclease: A Molecular Mechanism for Phage-Enhanced Antibiotic Lethality	10.1371/journal.pgen.1005797
Caudovirales	Myoviridae		Pakpunavirus	Pseudomonas virus CAb1	dsDNA	Pseudomonas aeruginosa	1	1	Linking virus genomes with host taxonomy	10.3390/v8030066
Caudovirales	Myoviridae		Pakpunavirus	Pseudomonas virus CAb02	dsDNA	Pseudomonas aeruginosa	1	1	Linking virus genomes with host taxonomy	10.3390/v8030066
Caudovirales	Myoviridae		Pakpunavirus	Pseudomonas virus JG004	dsDNA	Pseudomonas aeruginosa	1	1	Linking virus genomes with host taxonomy	10.3390/v8030066
Caudovirales	Myoviridae		Pakpunavirus	Pseudomonas virus PAKP1	dsDNA	Pseudomonas aeruginosa	1	1	Linking virus genomes with host taxonomy	10.3390/v8030066
Caudovirales	Myoviridae		Pakpunavirus	Pseudomonas virus PAKP4	dsDNA	Pseudomonas aeruginosa	1	1	Linking virus genomes with host taxonomy	10.3390/v8030066
Caudovirales	Myoviridae		Pakpunavirus	Pseudomonas virus PaP1	dsDNA	Pseudomonas aeruginosa	1	1	Linking virus genomes with host taxonomy	10.3390/v8030066
Caudovirales	Myoviridae		Pbunavirus	Burkholderia virus BcepF1	dsDNA	Burkholderia capacia complex	1	1	Divergence and mosaicism among virulent soil phages of the Burkholderia cepacia complex	10.1128/JB.188.1.255-268.2006
Caudovirales	Myoviridae		Pbunavirus	Pseudomonas virus 141	dsDNA	Pseudomonas aeruginosa	1	1	Comparative analysis of the widespread and conserved PB1-like viruses infecting Pseudomonas aeruginosa	10.1111/j.1462-2920.2009.02030.x
Caudovirales	Myoviridae		Pbunavirus	Pseudomonas virus Ab28	dsDNA	Pseudomonas aeruginosa	1	1	Linking virus genomes with host taxonomy	10.3390/v8030066
Caudovirales	Myoviridae		Pbunavirus	Pseudomonas virus DL60	dsDNA	Pseudomonas aeruginosa	1	1	Linking virus genomes with host taxonomy	10.3390/v8030066
Caudovirales	Myoviridae		Pbunavirus	Pseudomonas virus DL68	dsDNA	Pseudomonas aeruginosa	1	1	Linking virus genomes with host taxonomy	10.3390/v8030066
Caudovirales	Myoviridae		Pbunavirus	Pseudomonas virus F8	dsDNA	Pseudomonas aeruginosa	1	1	The role of lipopolysaccharide as a receptor for some bacteriophages of Pseudomonas aeruginosa
Caudovirales	Myoviridae		Pbunavirus	Pseudomonas virus JG024	dsDNA	Pseudomonas aeruginosa	1	1	Linking virus genomes with host taxonomy	10.3390/v8030066
Caudovirales	Myoviridae		Pbunavirus	Pseudomonas virus KPP12	dsDNA	Pseudomonas aeruginosa	1	1	Linking virus genomes with host taxonomy	10.3390/v8030066
Caudovirales	Myoviridae		Pbunavirus	Pseudomonas virus LBL3	dsDNA	Pseudomonas aeruginosa	1	1	Comparative analysis of the widespread and conserved PB1-like viruses infecting Pseudomonas aeruginosa	10.1111/j.1462-2920.2009.02030.x
Caudovirales	Myoviridae		Pbunavirus	Pseudomonas virus LMA2	dsDNA	Pseudomonas aeruginosa	1	1	Comparative analysis of the widespread and conserved PB1-like viruses infecting Pseudomonas aeruginosa	10.1111/j.1462-2920.2009.02030.x
Caudovirales	Myoviridae		Pbunavirus	Pseudomonas virus PB1	dsDNA	Pseudomonas aeruginosa	1	1	Comparative analysis of the widespread and conserved PB1-like viruses infecting Pseudomonas aeruginosa	10.1111/j.1462-2920.2009.02030.x
Caudovirales	Myoviridae		Pbunavirus	Pseudomonas virus SN	dsDNA	Pseudomonas aeruginosa	1	1	Comparative analysis of the widespread and conserved PB1-like viruses infecting Pseudomonas aeruginosa	10.1111/j.1462-2920.2009.02030.x
Caudovirales	Myoviridae		Phikzvirus	Pseudomonas virus EL	dsDNA	Pseudomonas aeruginosa	1	1	Enzymatic characterization of a lysin encoded by bacteriophage EL	10.4161/bact.25449
Caudovirales	Myoviridae		Phikzvirus	Pseudomonas virus Lin68	dsDNA	Pseudomonas aeruginosa	1	1	Genome packaging in EL and Lin68, two giant phiKZ-like bacteriophages of P. aeruginosa	10.1016/j.virol.2014.09.002
Caudovirales	Myoviridae		Phikzvirus	Pseudomonas virus phiKZ	dsDNA	Pseudomonas aeruginosa	1	1	Genome packaging in EL and Lin68, two giant phiKZ-like bacteriophages of P. aeruginosa	10.1016/j.virol.2014.09.002
Caudovirales	Myoviridae		Rheph4virus	Rhizobium virus RHEph4	dsDNA	Rhizobium etli	1	1	Linking virus genomes with host taxonomy	10.3390/v8030066
Caudovirales	Myoviridae		Secunda5virus	Aeromonas virus 25	dsDNA	Aeromonas salmonicida	1	1	Aeromonas phages encode tRNAs for their overused codons	10.1504/IJCBDD.2014.061645
Caudovirales	Myoviridae		Secunda5virus	Aeromonas virus 31	dsDNA	Aeromonas salmonicida	1	1	Aeromonas phages encode tRNAs for their overused codons	10.1504/IJCBDD.2014.061645
Caudovirales	Myoviridae		Secunda5virus	Aeromonas virus Aes12	dsDNA	Aeromonas sp.	x	1	Linking virus genomes with host taxonomy	10.3390/v8030066
Caudovirales	Myoviridae		Secunda5virus	Aeromonas virus Aes508	dsDNA	Aeromonas salmonicida	1	1	Aeromonas phages encode tRNAs for their overused codons	10.1504/IJCBDD.2014.061645
Caudovirales	Myoviridae		Secunda5virus	Aeromonas virus AS4	dsDNA	Aeromonas salmonicida	1	1	Aeromonas phages encode tRNAs for their overused codons	10.1504/IJCBDD.2014.061645
Caudovirales	Myoviridae		Secunda5virus	Stenotrophomonas virus IME13	dsDNA	Stenotrophomonas maltophila	1	1	Complete Genome Sequence of IME13, a Stenotrophomonas maltophilia bacteriophage with large burst size and unique plaque polymorphism	10.1128/JVI.01908-12
Caudovirales	Myoviridae		Tg1virus	Yersinia virus R1RT	dsDNA	Yersinia enterocolitica	1	1	Linking virus genomes with host taxonomy	10.3390/v8030066
Caudovirales	Myoviridae		Tg1virus	Yersinia virus TG1	dsDNA	Yersinia enterocolitica	1	1	Linking virus genomes with host taxonomy	10.3390/v8030066
Caudovirales	Myoviridae		Unassigned	Bacillus virus G	dsDNA	Bacillus megaterium	1	1	Propagating the missing bacteriophages: a large bacteriophage in a new class	10.1186/1743-422X-4-21
Caudovirales	Myoviridae		Unassigned	Bacillus virus PBS1	dsDNA	Bacillus subtilis	1	1	Interaction between bacteriophage PBS1 and clay minerals and transduction of Bacillus subtilis by clay-phagecomplexes	10.1046/j.1462-2920.1999.00044.x
Caudovirales	Myoviridae		Unassigned	Microcystis virus Ma-LMM01	dsDNA	Microcystis aeruginosa	1	1	Isolation and characterization of a cyanophage infecting the toxic cyanobacterium Microcystis aeruginosa	10.1128/AEM.72.2.1239-1247.2006
Caudovirales	Myoviridae		Vhmlvirus	Vibrio virus MAR	dsDNA	Vibrio parahaemolyticus	1	1	Linking virus genomes with host taxonomy	10.3390/v8030066
Caudovirales	Myoviridae		Vhmlvirus	Vibrio virus VHML	dsDNA	Vibrio harveyi	1	1	Linking virus genomes with host taxonomy	10.3390/v8030066
Caudovirales	Myoviridae		Vhmlvirus	Vibrio virus VP585	dsDNA	Vibrio parahaemolyticus	1	1	Linking virus genomes with host taxonomy	10.3390/v8030066
Caudovirales	Myoviridae		Vi1virus	Dickeya virus Limestone	dsDNA	Dickeya solani	1	1	T4-related bacteriophage LIMEstone isolates for the control of soft rot on potato caused by 'Dickeya solani'	10.1371/journal.pone.0033227
Caudovirales	Myoviridae		Vi1virus	Escherichia virus CBA120	dsDNA	Escherichia coli	1	1	Characterization of a ViI-like phage specific to Escherichia coli O157:H7	10.1186/1743-422X-8-430
Caudovirales	Myoviridae		Vi1virus	Escherichia virus ECML4	dsDNA	Escherichia coli	1	1	Linking virus genomes with host taxonomy	10.3390/v8030066
Caudovirales	Myoviridae		Vi1virus	Escherichia virus PhaxI	dsDNA	Escherichia coli	1	1	Isolation, characterization and complete genome sequence of PhaxI: a phage of Escherichia coli O157 : H7	10.1099/mic.0.063776-0
Caudovirales	Myoviridae		Vi1virus	Salmonella virus Det7	dsDNA	Salmonella enterica	1	1	Genome Sequence of Salmonella enterica Phage Det7	10.1128/genomeA.00279-15
Caudovirales	Myoviridae		Vi1virus	Salmonella virus Marshall	dsDNA	Salmonella enterica serovar Enteritidis	1	1	Complete Genome of Salmonella enterica Serovar Enteritidis Myophage Marshall.	10.1128/genomeA.00867-13
Caudovirales	Myoviridae		Vi1virus	Salmonella virus Maynard	dsDNA	Salmonella enterica serovar Typhimurium	1	1	Complete Genome of Salmonella enterica Serovar Typhimurium Myophage Maynard	10.1128/genomeA.00866-13
Caudovirales	Myoviridae		Vi1virus	Salmonella virus SFP10	dsDNA	Salmonella enterica, Escherichia coli	2	2	Characterization and comparative genomic analysis of a novel bacteriophage, SFP10, simultaneously inhibiting both Salmonella enterica and Escherichia coli O157:H7	10.1128/AEM.06231-11
Caudovirales	Myoviridae		Vi1virus	Salmonella virus SH19	dsDNA	Salmonella enterica serovar Typhimurium	1	1	Salmonella Typhimurium-specific bacteriophage ΦSH19 and the origins of species specificity in the Vi01-likephage family	10.1186/1743-422X-8-498
Caudovirales	Myoviridae		Vi1virus	Salmonella virus SJ2	dsDNA	Salmonella enterica serovar Typhimurium	1	1	Linking virus genomes with host taxonomy	10.3390/v8030066
Caudovirales	Myoviridae		Vi1virus	Salmonella virus SJ3	dsDNA	Salmonella sp	x	1	Linking virus genomes with host taxonomy	10.3390/v8030066
Caudovirales	Myoviridae		Vi1virus	Salmonella virus STML131	dsDNA	Salmonella sp	x	1	Unpublished	GenBank accession: JX181828
Caudovirales	Myoviridae		Vi1virus	Salmonella virus ViI	dsDNA	Salmonella enterica	1	1	A suggested new bacteriophage genus: "Viunalikevirus"	10.1007/s00705-012-1360-5
Caudovirales	Myoviridae		Vi1virus	Shigella virus AG3	dsDNA	Shigella boydii	1	1	A Shigella boydii bacteriophage which resembles Salmonella phage ViI	10.1186/1743-422X-8-242
Caudovirales	Myoviridae		Wphvirus	Bacillus virus WPh	dsDNA	Bacillus cereus	1	1	Linking virus genomes with host taxonomy	10.3390/v8030066
Caudovirales	Podoviridae	Autographivirinae	Kp34virus	Klebsiella virus F19	dsDNA	Klebsiella pneumoniae	1	1	A Suggested New Bacteriophage Genus, “Kp34likevirus”, within theAutographivirinae Subfamily of Podoviridae	10.3390/v7041804
Caudovirales	Podoviridae	Autographivirinae	Kp34virus	Klebsiella virus K244	dsDNA	Klebsiella pneumoniae	1	1	A Suggested New Bacteriophage Genus, “Kp34likevirus”, within theAutographivirinae Subfamily of Podoviridae	10.3390/v7041804
Caudovirales	Podoviridae	Autographivirinae	Kp34virus	Klebsiella virus KP34	dsDNA	Klebsiella pneumoniae	1	1	A Suggested New Bacteriophage Genus, “Kp34likevirus”, within theAutographivirinae Subfamily of Podoviridae	10.3390/v7041804
Caudovirales	Podoviridae	Autographivirinae	Kp34virus	Klebsiella virus SU503	dsDNA	Klebsiella pneumoniae	1	1	A Suggested New Bacteriophage Genus, “Kp34likevirus”, within theAutographivirinae Subfamily of Podoviridae	10.3390/v7041804
Caudovirales	Podoviridae	Autographivirinae	Kp34virus	Klebsiella virus SU552A	dsDNA	Klebsiella pneumoniae	1	1	A Suggested New Bacteriophage Genus, “Kp34likevirus”, within theAutographivirinae Subfamily of Podoviridae	10.3390/v7041804
Caudovirales	Podoviridae	Autographivirinae	Phikmvvirus	Pantoea virus Limelight	dsDNA	Pantoea agglomerans	1	1	Bacteriophages LIMElight and LIMEzero of Pantoea agglomerans, belonging to the "phiKMV-like viruses"	10.1128/AEM.00128-11
Caudovirales	Podoviridae	Autographivirinae	Phikmvvirus	Pantoea virus Limezero	dsDNA	Pantoea agglomerans	1	1	Bacteriophages LIMElight and LIMEzero of Pantoea agglomerans, belonging to the "phiKMV-like viruses"	10.1128/AEM.00128-11
Caudovirales	Podoviridae	Autographivirinae	Phikmvvirus	Pseudomonas virus LKA1	dsDNA	Pseudomonas aeruginosa	1	1	Genomic analysis of Pseudomonas aeruginosa phages LKD16 and LKA1: establishment of the phiKMV subgroup within the T7 supergroup	10.1128/JB.00831-06
Caudovirales	Podoviridae	Autographivirinae	Phikmvvirus	Pseudomonas virus phiKMV	dsDNA	Pseudomonas aeruginosa	1	1	The genome of bacteriophage phiKMV, a T7-like virus infecting Pseudomonas aeruginosa	10.1016/S0042-6822(03)00123-5
Caudovirales	Podoviridae	Autographivirinae	Sp6virus	Erwinia virus Era103	dsDNA	Erwinia amylovora	1	1	Partial Purification and Characterization of a Polysaccharide Depolymerase Associated with Phage-InfectedErwinia amylovora
Caudovirales	Podoviridae	Autographivirinae	Sp6virus	Escherichia virus K5	dsDNA	Escherichia coli K5 strain	1	1	Analysis of the enzymatic cleavage (beta elimination) of the capsular K5 polysaccharide of Escherichia coli by the K5-specific coliphage: reexamination
Caudovirales	Podoviridae	Autographivirinae	Sp6virus	Escherichia virus K1-5	dsDNA	Escherichia coli K1 strain	1	1	The structures of bacteriophages K1E and K1-5 explain processive degradation of polysaccharide capsules and evolution of new host specificities	10.1016/j.jmb.2007.05.083
Caudovirales	Podoviridae	Autographivirinae	Sp6virus	Escherichia virus K1E	dsDNA	Escherichia coli K1 strain	1	1	The structures of bacteriophages K1E and K1-5 explain processive degradation of polysaccharide capsules and evolution of new host specificities	10.1016/j.jmb.2007.05.083
Caudovirales	Podoviridae	Autographivirinae	Sp6virus	Salmonella virus SP6	dsDNA	Salmonella enterica serovar Typhimurium	1	1	Complete genomic sequence of the virulent Salmonella bacteriophage SP6	10.1128/JB.186.7.1933-1944.2004
Caudovirales	Podoviridae	Autographivirinae	T7virus	Escherichia virus T7	dsDNA	Escherichia coli	1	1	Linking virus genomes with host taxonomy	10.3390/v8030066
Caudovirales	Podoviridae	Autographivirinae	T7virus	Kluyvera virus Kvp1	dsDNA	Kluyvera cryocrescens	1	1	The genome and proteome of the Kluyvera bacteriophage Kvp1--another member of the T7-like Autographivirinae	10.1186/1743-422X-5-122
Caudovirales	Podoviridae	Autographivirinae	T7virus	Pseudomonas virus gh1	dsDNA	Pseudomonas putida	1	1	The complete genomic sequence of lytic bacteriophage gh-1 infecting Pseudomonas putida--evidence for close relationship to the T7 group	10.1016/S0042-6822(03)00124-7
Caudovirales	Podoviridae	Autographivirinae	Unassigned	Prochlorococcus virus PSSP7	dsDNA	Prochlorococcus MED4	1	1	The P-SSP7 cyanophage has a linear genome with direct terminal repeats	10.1371/journal.pone.0036710
Caudovirales	Podoviridae	Autographivirinae	Unassigned	Synechococcus virus P60	dsDNA	Synechococcus WH7803	1	1	Genomic sequence and evolution of marine cyanophage P60: a new insight on lytic and lysogenic phages	10.1128/AEM.68.5.2589-2594.2002
Caudovirales	Podoviridae	Autographivirinae	Unassigned	Synechococcus virus Syn5	dsDNA	Synechococcus WH8109	1	1	Genome sequence, structural proteins, and capsid organization of the cyanophage Syn5: a "horned" bacteriophage of marine synechococcus	10.1016/j.jmb.2007.02.046
Caudovirales	Podoviridae	Picovirinae	P68virus	Staphylococcus virus 44AHJD	dsDNA	Staphylococcus aureus	1	1	Complete nucleotide sequence and molecular characterization of two lytic Staphylococcus aureus phages:44AHJD and P68	10.1016/S0378-1097(03)00028-4
Caudovirales	Podoviridae	Picovirinae	P68virus	Streptococcus virus C1	dsDNA	Escherichia coli O157:H7	1	1	Linking virus genomes with host taxonomy	10.1073/pnas.1207730109
Caudovirales	Podoviridae	Picovirinae	Phi29virus	Bacillus virus B103	dsDNA	Bacillus subtilis	1	1	Bacteriophage B103: complete DNA sequence of its genome and relationship to other Bacillus phages	10.1016/S0378-1119(97)00363-6
Caudovirales	Podoviridae	Picovirinae	Phi29virus	Bacillus virus GA1	dsDNA	Bacillus sp strain G1R	1	1	In vivo DNA binding of bacteriophage GA-1 protein p6	10.1128/JB.01047-07
Caudovirales	Podoviridae	Picovirinae	Phi29virus	Bacillus virus phi29	dsDNA	Bacillus subtilis	1	1	Role of host factors in bacteriophage φ29 DNA replication	10.1016/B978-0-12-394621-8.00020-0
Caudovirales	Podoviridae	Picovirinae	Phi29virus	Kurthia virus 6	dsDNA	Kurthia zopfii	1	1	Suppression of leaf feeding and oviposition of phytophagous ladybird beetles (Coleoptera: Coccinellidae) by chitinase gene-transformed phylloplane bacteria and their specific bacteriophages entrapped in alginate gel beads	10.1093/jee/96.3.555
Caudovirales	Podoviridae	Picovirinae	Unassigned	Actinomyces virus Av1	dsDNA	Actinomyces naeslundii	1	1	Isolation and expression of the lysis genes of Actinomyces naeslundii phage Av-1	10.1128/AEM.72.2.1110-1117.2006
Caudovirales	Podoviridae	Picovirinae	Unassigned	Mycoplasma virus P1	dsDNA	Mycoplasma pulmonis	1	1	Complete nucleotide sequence of the mycoplasma virus P1 genome	10.1006/plas.2000.1501
Caudovirales	Podoviridae	Picovirinae	Unassigned	Streptococcus virus Cp1	dsDNA	Streptococcus pneumoniae	1	1	The proteome and interactome of Streptococcus pneumoniae phage Cp-1	10.1128/JB.01481-10
Caudovirales	Podoviridae		Bcep22likevirus	Burkholderia virus Bcep22	dsDNA	Burkholderia cenocepacia	1	1	Genomes and characterization of phages Bcep22 and BcepIL02, founders of a novel phage type in Burkholderia cenocepacia	10.1128/JB.05287-11
Caudovirales	Podoviridae		Bcep22likevirus	Burkholderia virus Bcepil02	dsDNA	Burkholderia cenocepacia	1	1	Genomes and characterization of phages Bcep22 and BcepIL02, founders of a novel phage type in Burkholderia cenocepacia	10.1128/JB.05287-11
Caudovirales	Podoviridae		Bcep22likevirus	Burkholderia virus Bcepmigl	dsDNA	Burkholderia capacia complex	x	1	Divergence and mosaicism among virulent soil phages of the Burkholderia cepacia complex	10.1128/JB.188.1.255-268.2006
Caudovirales	Podoviridae		Bcep22likevirus	Burkholderia virus DC1	dsDNA	Burkholderia capacia complex	x	1	Characterization of DC1, a broad-host-range Bcep22-like podovirus	10.1128/AEM.07097-11
Caudovirales	Podoviridae		Bpp1virus	Bordetella virus BPP1	dsDNA	Bordetella sp	x	1	Three-dimensional structure of tropism-switching Bordetella bacteriophage	10.1073/pnas.0915008107
Caudovirales	Podoviridae		Bpp1virus	Burkholderia virus BcepC6B	dsDNA	Burkholderia capacia	1	1	Characterization of five novel endolysins from Gram-negative infecting bacteriophages	10.1007/s00253-012-4294-7
Caudovirales	Podoviridae		Cba41virus	Cellulophaga virus Cba41	dsDNA	Cellulophaga baltica	1	1	Large-scale maps of variable infection efficiencies in aquatic Bacteroidetes phage-host model systems	10.1111/1462-2920.13392
Caudovirales	Podoviridae		Cba41virus	Cellulophaga virus Cba172	dsDNA	Cellulophaga baltica	1	1	Large-scale maps of variable infection efficiencies in aquatic Bacteroidetes phage-host model systems	10.1111/1462-2920.13392
Caudovirales	Podoviridae		Epsilon15virus	Escherichia virus phiV10	dsDNA	Escherichia coli strain O157:H7	1	1	Sequence analysis of Escherichia coli O157:H7 bacteriophage PhiV10 and identification of a phage-encoded immunity protein that modifies the O157 antigen	10.1111/j.1574-6968.2009.01511.x
Caudovirales	Podoviridae		Epsilon15virus	Salmonella virus Epsilon15	dsDNA	Salmonella enterica serovar Anatum	1	1	The genome of epsilon15, a serotype-converting, Group E1 Salmonella enterica-specific bacteriophage	10.1016/j.virol.2007.07.027
Caudovirales	Podoviridae		F116virus	Pseudomonas virus F116	dsDNA	Pseudomonas aeruginosa	1	1	The genome of the Pseudomonas aeruginosa generalized transducing bacteriophage F116	10.1016/j.gene.2004.11.001
Caudovirales	Podoviridae		F116virus	Pseudomonas virus H66	dsDNA	Pseudomonas aeruginosa	1	1	Genome analysis of environmental and clinical P. aeruginosa isolates from sequence type-1146	10.1371/journal.pone.0107754
Caudovirales	Podoviridae		G7cvirus	Escherichia virus APEC5	dsDNA	Escherichia coli	1	1	Taxonomic reassessment of N4-like viruses using comparative genomics and proteomics suggests a new subfamily - "Enquartavirinae"	10.1007/s00705-015-2609-6
Caudovirales	Podoviridae		G7cvirus	Escherichia virus APEC7	dsDNA	Escherichia coli	1	1	Taxonomic reassessment of N4-like viruses using comparative genomics and proteomics suggests a new subfamily - "Enquartavirinae"	10.1007/s00705-015-2609-6
Caudovirales	Podoviridae		G7cvirus	Escherichia virus Bp4	dsDNA	Escherichia coli	1	1	Taxonomic reassessment of N4-like viruses using comparative genomics and proteomics suggests a new subfamily - "Enquartavirinae"	10.1007/s00705-015-2609-6
Caudovirales	Podoviridae		G7cvirus	Escherichia virus EC1UPM	dsDNA	Escherichia coli	1	1	Taxonomic reassessment of N4-like viruses using comparative genomics and proteomics suggests a new subfamily - "Enquartavirinae"	10.1007/s00705-015-2609-6
Caudovirales	Podoviridae		G7cvirus	Escherichia virus ECBP1	dsDNA	Escherichia coli	1	1	Linking virus genomes with host taxonomy	10.3390/v8030066
Caudovirales	Podoviridae		G7cvirus	Escherichia virus G7C	dsDNA	Escherichia coli	1	1	Taxonomic reassessment of N4-like viruses using comparative genomics and proteomics suggests a new subfamily - "Enquartavirinae"	10.1007/s00705-015-2609-6
Caudovirales	Podoviridae		G7cvirus	Escherichia virus IME11	dsDNA	Escherichia coli	1	1	Taxonomic reassessment of N4-like viruses using comparative genomics and proteomics suggests a new subfamily - "Enquartavirinae"	10.1007/s00705-015-2609-6
Caudovirales	Podoviridae		G7cvirus	Shigella virus Sb1	dsDNA	Shigella boydii	1	1	Taxonomic reassessment of N4-like viruses using comparative genomics and proteomics suggests a new subfamily - "Enquartavirinae"	10.1007/s00705-015-2609-6
Caudovirales	Podoviridae		Lit1virus	Pseudomonas virus Ab09	dsDNA	Pseudomonas aeruginosa	1	1	Taxonomic reassessment of N4-like viruses using comparative genomics and proteomics suggests a new subfamily - "Enquartavirinae"	10.1007/s00705-015-2609-6
Caudovirales	Podoviridae		Lit1virus	Pseudomonas virus LIT1	dsDNA	Pseudomonas aeruginosa	1	1	Taxonomic reassessment of N4-like viruses using comparative genomics and proteomics suggests a new subfamily - "Enquartavirinae"	10.1007/s00705-015-2609-6
Caudovirales	Podoviridae		Lit1virus	Pseudomonas virus PA26	dsDNA	Pseudomonas aeruginosa	1	1	Taxonomic reassessment of N4-like viruses using comparative genomics and proteomics suggests a new subfamily - "Enquartavirinae"	10.1007/s00705-015-2609-6
Caudovirales	Podoviridae		Luz24virus	Pseudomonas virus Ab22	dsDNA	Pseudomonas aeruginosa	1	1	Linking virus genomes with host taxonomy	10.3390/v8030066
Caudovirales	Podoviridae		Luz24virus	Pseudomonas virus CHU	dsDNA	Pseudomonas aeruginosa	1	1	Linking virus genomes with host taxonomy	10.3390/v8030066
Caudovirales	Podoviridae		Luz24virus	Pseudomonas virus LUZ24	dsDNA	Pseudomonas aeruginosa	1	1	Taxonomic reassessment of N4-like viruses using comparative genomics and proteomics suggests a new subfamily - "Enquartavirinae"	10.1007/s00705-015-2609-6
Caudovirales	Podoviridae		Luz24virus	Pseudomonas virus PAA2	dsDNA	Pseudomonas aeruginosa	1	1	Linking virus genomes with host taxonomy
Caudovirales	Podoviridae		Luz24virus	Pseudomonas virus PaP3	dsDNA	Pseudomonas aeruginosa	1	1	The intron-containing genome of the lytic Pseudomonas phage LUZ24 resembles the temperate phage PaP3	10.1016/j.virol.2008.04.038
Caudovirales	Podoviridae		Luz24virus	Pseudomonas virus PaP4	dsDNA	Pseudomonas aeruginosa	1	1	Unpublished	GenBank accession: KC294142
Caudovirales	Podoviridae		Luz24virus	Pseudomonas virus TL	dsDNA	Pseudomonas aeruginosa	1	1	Linking virus genomes with host taxonomy	10.3390/v8030066
Caudovirales	Podoviridae		N4virus	Escherichia virus N4	dsDNA	Escherichia coli	1	1	Genetic analysis of bacteriophage N4 adsorption
Caudovirales	Podoviridae		Nonanavirus	Salmonella virus 9NA	dsDNA	Salmonella enterica serovar Typhimurium	1	1	Linking virus genomes with host taxonomy	10.3390/v8030066
Caudovirales	Podoviridae		Nonanavirus	Salmonella virus SP069	dsDNA	Salmonella enterica serovar Newport	1	1	Genomic characterization provides new insight intoSalmonella phage diversity	10.1186/1471-2164-14-481
Caudovirales	Podoviridae		P22virus	Salmonella virus HK620	dsDNA	Escherichia coli	1	1	Crystal structure of Escherichia coli phage HK620 tailspike: podoviral tailspike endoglycosidase modules are evolutionarily related	10.1111/j.1365-2958.2008.06311.x
Caudovirales	Podoviridae		P22virus	Salmonella virus P22	dsDNA	Salmonella enterica	1	1	Phage-host interactions during pseudolysogeny: Lessons from the Pid/dgo interaction	10.4161/bact.25029
Caudovirales	Podoviridae		P22virus	Salmonella virus ST64T	dsDNA	Salmonella enterica serovar Typhimurium	1	1	Genomic structure of the Salmonella enterica serovar Typhimurium DT 64 bacteriophage ST64T: evidence for modular genetic architecture	10.1128/JB.185.11.3473-3475.2003
Caudovirales	Podoviridae		P22virus	Shigella virus Sf6	dsDNA	Shigella flexineri	1	1	OmpA and OmpC are critical host factors for bacteriophage Sf6 entry in Shigella	10.1111/mmi.12536
Caudovirales	Podoviridae		Pagevirus	Bacillus virus Page	dsDNA	Bacillus megaterium	1	1	Linking virus genomes with host taxonomy	10.3390/v8030066
Caudovirales	Podoviridae		Pagevirus	Bacillus virus Palmer	dsDNA	Bacillus megaterium	1	1	Linking virus genomes with host taxonomy	10.3390/v8030066
Caudovirales	Podoviridae		Pagevirus	Bacillus virus Pascal	dsDNA	Bacillus megaterium	1	1	Linking virus genomes with host taxonomy	10.3390/v8030066
Caudovirales	Podoviridae		Pagevirus	Bacillus virus Pony	dsDNA	Bacillus megaterium	1	1	Linking virus genomes with host taxonomy	10.3390/v8030066
Caudovirales	Podoviridae		Pagevirus	Bacillus virus Pookie	dsDNA	Bacillus megaterium	1	1	Linking virus genomes with host taxonomy	10.3390/v8030066
Caudovirales	Podoviridae		Phieco32virus	Escherichia virus ECB2	dsDNA	Escherichia coli	1	1	Linking virus genomes with host taxonomy	10.3390/v8030066
Caudovirales	Podoviridae		Phieco32virus	Escherichia virus NJ01	dsDNA	Escherichia coli	1	1	Linking virus genomes with host taxonomy	10.3390/v8030066
Caudovirales	Podoviridae		Phieco32virus	Escherichia virus phiEco32	dsDNA	Escherichia coli	1	1	Temporal regulation of gene expression of the Escherichia coli bacteriophage phiEco32	10.1016/j.jmb.2012.01.002
Caudovirales	Podoviridae		Phieco32virus	Escherichia virus Septima11	dsDNA	Escherichia coli	1	1	Linking virus genomes with host taxonomy	10.3390/v8030066
Caudovirales	Podoviridae		Phieco32virus	Escherichia virus SU10	dsDNA	Escherichia coli	1	1	Linking virus genomes with host taxonomy	10.3390/v8030066
Caudovirales	Podoviridae		Unassigned	Hamiltonella virus APSE1	dsDNA	Acyrthosiphon pisum	1	1	Isolation and characterization of APSE-1, a bacteriophage infecting the secondary endosymbiont of Acyrthosiphon pisum
Caudovirales	Podoviridae		Unassigned	Lactococcus virus KSY1	dsDNA	Lactococcus sp	x	1	KSY1, a lactococcal phage with a T7-like transcription	10.1016/j.virol.2007.03.044
Caudovirales	Podoviridae		Unassigned	Phormidium virus WMP3	dsDNA	Phormidium foveolarum	1	1	Genomic analysis of freshwater cyanophage Pf-WMP3 Infecting cyanobacterium Phormidium foveolarum: the conserved elements for a phage	10.1007/s00248-008-9386-7
Caudovirales	Podoviridae		Unassigned	Phormidium virus WMP4	dsDNA	Phormidium foveolarum	1	1	Cyanophage Pf-WMP4, a T7-like phage infecting the freshwater cyanobacterium Phormidium foveolarum: complete genome sequence and DNA translocation	10.1016/j.virol.2007.04.019
Caudovirales	Podoviridae		Unassigned	Pseudomonas virus 119X	dsDNA	Pseudomonas aeruginosa	1	1	Characterization of Pseudomonas aeruginosa isolated from drinking water by serogrouping, phage sensitivity and pyocin pattern
Caudovirales	Podoviridae		Unassigned	Roseobacter virus SIO1	dsDNA	Roseobacter SIO67	1	1	Genomic analysis of multiple Roseophage SIO1 strains	10.1111/j.1462-2920.2009.02021.x
Caudovirales	Podoviridae		Unassigned	Vibrio virus VpV262	dsDNA	Vibrio parahaemolyticus	1	1	The complete sequence of marine bacteriophage VpV262 infecting vibrio parahaemolyticus indicates that an ancestral component of a T7 viral supergroup is widespread in the marine environment	10.1016/S0042-6822(03)00172-7
Caudovirales	Podoviridae		Vp5virus	Vibrio virus VC8	dsDNA	Vibrio cholerae	1	1	Linking virus genomes with host taxonomy	10.3390/v8030066
Caudovirales	Podoviridae		Vp5virus	Vibrio virus VP2	dsDNA	Vibrio cholerae	1	1	Linking virus genomes with host taxonomy	10.3390/v8030066
Caudovirales	Podoviridae		Vp5virus	Vibrio virus VP5	dsDNA	Vibrio cholerae	1	1	Linking virus genomes with host taxonomy	10.3390/v8030066
Caudovirales	Siphoviridae	Guernseyvirinae	Jerseyvirus	Salmonella phage L13	dsDNA	Escherichia coli, Salmonella Pullorum, S. Enteritidis, S. Typhimurium	4	2	A proposed new bacteriophage subfamily: "Jerseyvirinae"	10.1007/s00705-015-2344-z
Caudovirales	Siphoviridae	Guernseyvirinae	Jerseyvirus	Salmonella phage LSPA1	dsDNA	Salmonella Paratyphi	1	1	Linking virus genomes with host taxonomy	10.3390/v8030066
Caudovirales	Siphoviridae	Guernseyvirinae	Jerseyvirus	Salmonella virus AG11	dsDNA	Salmonella Enteritidis	1	1	A proposed new bacteriophage subfamily: "Jerseyvirinae"	10.1007/s00705-015-2344-z
Caudovirales	Siphoviridae	Guernseyvirinae	Jerseyvirus	Salmonella virus Ent1	dsDNA	Salmonella Enteritidis	1	1	A proposed new bacteriophage subfamily: "Jerseyvirinae"	10.1007/s00705-015-2344-z
Caudovirales	Siphoviridae	Guernseyvirinae	Jerseyvirus	Salmonella virus Jersey	dsDNA	Salmonella Paratyphi B	1	1	A proposed new bacteriophage subfamily: "Jerseyvirinae"	10.1007/s00705-015-2344-z
Caudovirales	Siphoviridae	Guernseyvirinae	Jerseyvirus	Salmonella virus SE2	dsDNA	Salmonella Enteritidis	1	1	A proposed new bacteriophage subfamily: "Jerseyvirinae"	10.1007/s00705-015-2344-z
Caudovirales	Siphoviridae	Guernseyvirinae	Jerseyvirus	Salmonella virus SETP3	dsDNA	Salmonella Enteritidis	1	1	A proposed new bacteriophage subfamily: "Jerseyvirinae"	10.1007/s00705-015-2344-z
Caudovirales	Siphoviridae	Guernseyvirinae	Jerseyvirus	Salmonella virus SETP7	dsDNA	Salmonella Enteritidis	1	1	A proposed new bacteriophage subfamily: "Jerseyvirinae"	10.1007/s00705-015-2344-z
Caudovirales	Siphoviridae	Guernseyvirinae	Jerseyvirus	Salmonella virus SETP13	dsDNA	Salmonella Enteritidis	1	1	A proposed new bacteriophage subfamily: "Jerseyvirinae"	10.1007/s00705-015-2344-z
Caudovirales	Siphoviridae	Guernseyvirinae	Jerseyvirus	Salmonella virus SP101	dsDNA	Salmonella Dublin	1	1	A proposed new bacteriophage subfamily: "Jerseyvirinae"	10.1007/s00705-015-2344-z
Caudovirales	Siphoviridae	Guernseyvirinae	Jerseyvirus	Salmonella virus SS3e	dsDNA	Escherichia coli, Shigella sonnei, Enterobacter cloacae, Serratia Marcescens	4	4	A proposed new bacteriophage subfamily: "Jerseyvirinae"	10.1007/s00705-015-2344-z
Caudovirales	Siphoviridae	Guernseyvirinae	Jerseyvirus	Salmonella virus wksl3	dsDNA	Salmonella Enteritidis	1	1	A proposed new bacteriophage subfamily: "Jerseyvirinae"	10.1007/s00705-015-2344-z
Caudovirales	Siphoviridae	Guernseyvirinae	K1gvirus	Escherichia virus K1G	dsDNA	Escherichia coli	1	1	A proposed new bacteriophage subfamily: "Jerseyvirinae"	10.1007/s00705-015-2344-z
Caudovirales	Siphoviridae	Guernseyvirinae	K1gvirus	Escherichia virus K1H	dsDNA	Escherichia coli	1	1	A proposed new bacteriophage subfamily: "Jerseyvirinae"	10.1007/s00705-015-2344-z
Caudovirales	Siphoviridae	Guernseyvirinae	K1gvirus	Escherichia virus K1ind1	dsDNA	Escherichia coli	1	1	A proposed new bacteriophage subfamily: "Jerseyvirinae"	10.1007/s00705-015-2344-z
Caudovirales	Siphoviridae	Guernseyvirinae	K1gvirus	Escherichia virus K1ind2	dsDNA	Escherichia coli	1	1	A proposed new bacteriophage subfamily: "Jerseyvirinae"	10.1007/s00705-015-2344-z
Caudovirales	Siphoviridae	Guernseyvirinae	Sp31virus	Salmonella virus SP31	dsDNA	Salmonella Cerro	1	1	A proposed new bacteriophage subfamily: "Jerseyvirinae"	10.1007/s00705-015-2344-z
Caudovirales	Siphoviridae	Tunavirinae	Kp36virus	Enterobacter virus F20	dsDNA	Enterobacter aerogenes	1	1	Isolation and characterization of a bacteriophage F20 virulent to Enterobacter aerogenes	10.1099/vir.0.043562-0
Caudovirales	Siphoviridae	Tunavirinae	Kp36virus	Klebsiella virus 1513	dsDNA	Klebsiella pneumoniae	1	1	Evaluation of the efficacy of a bacteriophage in the treatment of pneumonia induced by multidrug resistanceKlebsiella pneumoniae in mice	10.1155/2015/752930
Caudovirales	Siphoviridae	Tunavirinae	Kp36virus	Klebsiella virus KP36	dsDNA	Klebsiella pneumoniae	1	1	Characterising the biology of novel lytic bacteriophages infecting multidrug resistant Klebsiella pneumoniae	10.1186/1743-422X-10-100
Caudovirales	Siphoviridae	Tunavirinae	Rogue1virus	Escherichia virus AHP42	dsDNA	Escherichia coli	1	1	Four Escherichia coli O157:H7 phages: a new bacteriophage genus and taxonomic classification of T1-like phages	10.1371/journal.pone.0100426
Caudovirales	Siphoviridae	Tunavirinae	Rogue1virus	Escherichia virus AHS24	dsDNA	Escherichia coli	1	1	Four Escherichia coli O157:H7 phages: a new bacteriophage genus and taxonomic classification of T1-like phages	10.1371/journal.pone.0100426
Caudovirales	Siphoviridae	Tunavirinae	Rogue1virus	Escherichia virus AKS96	dsDNA	Escherichia coli	1	1	Four Escherichia coli O157:H7 phages: a new bacteriophage genus and taxonomic classification of T1-like phages	10.1371/journal.pone.0100426
Caudovirales	Siphoviridae	Tunavirinae	Rogue1virus	Escherichia virus E41c	dsDNA	Escherichia coli	1	1	Assessment of Escherichia coli O157:H7-specific bacteriophages e11/2 and e4/1c in model broth and hide environments	10.1016/j.ijfoodmicro.2011.04.001
Caudovirales	Siphoviridae	Tunavirinae	Rogue1virus	Escherichia virus Eb49	dsDNA	Escherichia coli	1	1	Isolation of Generalized Transducing Bacteriophages for Uropathogenic Strains of Escherichia coli	10.1128/AEM.05307-11
Caudovirales	Siphoviridae	Tunavirinae	Rogue1virus	Escherichia virus Jk06	dsDNA	Escherichia coli	1	1	Four Escherichia coli O157:H7 phages: a new bacteriophage genus and taxonomic classification of T1-like phages	10.1371/journal.pone.0100426
Caudovirales	Siphoviridae	Tunavirinae	Rogue1virus	Escherichia virus KP26	dsDNA	Salmonella Oranienburg	1	1	Linking virus genomes with host taxonomy	10.3390/v8030066
Caudovirales	Siphoviridae	Tunavirinae	Rogue1virus	Escherichia virus Rogue1	dsDNA	Escherichia coli	1	1	Four Escherichia coli O157:H7 phages: a new bacteriophage genus and taxonomic classification of T1-like phages	10.1371/journal.pone.0100426
Caudovirales	Siphoviridae	Tunavirinae	Rtpvirus	Escherichia virus ACGM12	dsDNA	Escherichia coli	1	1	Linking virus genomes with host taxonomy	10.3390/v8030066
Caudovirales	Siphoviridae	Tunavirinae	Rtpvirus	Escherichia virus Rtp	dsDNA	Escherichia coli	1	1	Four Escherichia coli O157:H7 phages: a new bacteriophage genus and taxonomic classification of T1-like phages	10.1371/journal.pone.0100426
Caudovirales	Siphoviridae	Tunavirinae	T1virus	Escherichia virus ADB2	dsDNA	Escherichia coli	1	1	Linking virus genomes with host taxonomy	10.3390/v8030066
Caudovirales	Siphoviridae	Tunavirinae	T1virus	Escherichia virus T1	dsDNA	Escherichia coli	1	1	The genome and proteome of coliphage T1	10.1016/j.virol.2003.09.020
Caudovirales	Siphoviridae	Tunavirinae	T1virus	Shigella virus PSf2	dsDNA	Shigella flexineri	1	1	Linking virus genomes with host taxonomy	10.3390/v8030066
Caudovirales	Siphoviridae	Tunavirinae	T1virus	Shigella virus Shfl1	dsDNA	Shigella sp	x	1	Characterization and complete genome sequence of the Shigella bacteriophage pSf-1	10.1016/j.resmic.2013.08.007
Caudovirales	Siphoviridae	Tunavirinae	Tlsvirus	Citrobacter virus Stevie	dsDNA	Citrobacter freundii	1	1	Linking virus genomes with host taxonomy	10.3390/v8030066
Caudovirales	Siphoviridae	Tunavirinae	Tlsvirus	Escherichia virus TLS	dsDNA	Escherichia coli	1	1	Four Escherichia coli O157:H7 phages: a new bacteriophage genus and taxonomic classification of T1-like phages	10.1371/journal.pone.0100426
Caudovirales	Siphoviridae	Tunavirinae	Tlsvirus	Salmonella virus SP126	dsDNA	Salmonella enterica serovar Kentucky	1	1	Genomic characterization provides new insight intoSalmonella phage diversity	10.1186/1471-2164-14-481
Caudovirales	Siphoviridae	Tunavirinae	Unassigned	Cronobacter virus Esp2949-1	dsDNA	Cronobacter sakazakii	1	1	Genomic analysis of bacteriophage ESP2949-1, which is virulent for Cronobacter sakazakii	10.1007/s00705-011-1147-0
Caudovirales	Siphoviridae		Andromedavirus	Bacillus virus Andromeda	dsDNA	Bacillus pumilus	1	1	Genomic characterization of six novel Bacillus pumilusbacteriophages	10.1016/j.virol.2013.07.004
Caudovirales	Siphoviridae		Andromedavirus	Bacillus virus Blastoid	dsDNA	Bacillus pumilus	1	1	Complete Genome of Bacillus pumilus Siphophage Blastoid	10.1128/genomeA.00854-13
Caudovirales	Siphoviridae		Andromedavirus	Bacillus virus Curly	dsDNA	Bacillus thuringiensis	1	1	Complete genomic sequence and mass spectrometric analysis of highly diverse, atypical Bacillus thuringiensisphage 0305phi8-36	10.1016/j.virol.2007.06.043
Caudovirales	Siphoviridae		Andromedavirus	Bacillus virus Eoghan	dsDNA	Bacillus pumilus	1	1	Genomic characterization of six novel Bacillus pumilusbacteriophages	10.1016/j.virol.2013.07.004
Caudovirales	Siphoviridae		Andromedavirus	Bacillus virus Finn	dsDNA	Bacillus pumilus	1	1	Genomic characterization of six novel Bacillus pumilusbacteriophages	10.1016/j.virol.2013.07.004
Caudovirales	Siphoviridae		Andromedavirus	Bacillus virus Glittering	dsDNA	Bacillus pumilus	1	1	Complete Genome of Bacillus pumilus Siphophage Glittering	10.1128/genomeA.00856-13
Caudovirales	Siphoviridae		Andromedavirus	Bacillus virus Riggi	dsDNA	Bacillus pumilus	1	1	Complete Genome of Bacillus pumilus Siphophage Riggi	10.1128/genomeA.00861-13
Caudovirales	Siphoviridae		Andromedavirus	Bacillus virus Taylor	dsDNA	Bacillus licheniformis and Bacillus subtilis	2	1	Transduction of Bacillus licheniformis and Bacillus subtilis by each of two phages
Caudovirales	Siphoviridae		Barnyardvirus	Mycobacterium virus Barnyard	dsDNA	Mycobacterium sp	x	1	TB: the return of the phage. A review of fifty years of mycobacteriophage research
Caudovirales	Siphoviridae		Barnyardvirus	Mycobacterium virus Konstantine	dsDNA	Mycobacterium smegmatis	1	1	TB: the return of the phage. A review of fifty years of mycobacteriophage research
Caudovirales	Siphoviridae		Barnyardvirus	Mycobacterium virus Patience	dsDNA	Mycobacterium smegmatis	1	1	Genomics and proteomics of mycobacteriophage patience, an accidental tourist in the Mycobacterium neighborhood
Caudovirales	Siphoviridae		Barnyardvirus	Mycobacterium virus Predator	dsDNA	Mycobacterium smegmatis	x	1	TB: the return of the phage. A review of fifty years of mycobacteriophage research
Caudovirales	Siphoviridae		Bignuzvirus	Mycobacterium virus Bignuz	dsDNA	Mycobacterium smegmatis	x	1	Complete genome sequences of 138 mycobacteriophages
Caudovirales	Siphoviridae		Bignuzvirus	Mycobacterium virus Jebeks	dsDNA	Mycobacterium sp	x	1	TB: the return of the phage. A review of fifty years of mycobacteriophage research
Caudovirales	Siphoviridae		Biseptimavirus	Staphylococcus virus 13	dsDNA	Staphylococcus aureus	1	1	Insertional inactivation of the Staphylococcus aureusβ-toxin by bacteriophage φ13 occurs by site-and orientation-specific integration of the φ 13 genome
Caudovirales	Siphoviridae		Biseptimavirus	Staphylococcus virus 77	dsDNA	Staphylococcus aureus	1	1	Three proposed new bacteriophage genera of staphylococcal phages: "3alikevirus", "77likevirus" and "Phietalikevirus"	10.​1007/​s00705-013-1833-1
Caudovirales	Siphoviridae		Biseptimavirus	Staphylococcus virus 108PVL	dsDNA	Staphylococcus aureus	1	1	Three proposed new bacteriophage genera of staphylococcal phages: "3alikevirus", "77likevirus" and "Phietalikevirus"	10.​1007/​s00705-013-1833-1
Caudovirales	Siphoviridae		Bronvirus	Mycobacterium virus Bron	dsDNA	Mycobacterium smegmatis	x	1	TB: the return of the phage. A review of fifty years of mycobacteriophage research
Caudovirales	Siphoviridae		Bronvirus	Mycobacterium virus Faith1	dsDNA	Mycobacterium smegmatis	x	1	Complete genome sequences of 138 mycobacteriophages	10.1128/JVI.06870-11
Caudovirales	Siphoviridae		Bronvirus	Mycobacterium virus Joedirt	dsDNA	Mycobacterium sp	x	1	Complete genome sequences of 138 mycobacteriophages	10.1128/JVI.06870-11
Caudovirales	Siphoviridae		Bronvirus	Mycobacterium virus Rumpelstiltskin	dsDNA	Mycobacterium smegmatis	1	1	Complete genome sequences of 138 mycobacteriophages	10.1128/JVI.06870-11
Caudovirales	Siphoviridae		C2virus	Lactococcus virus bIL67	dsDNA	Lactobacillus lactis	1	1	A distinct single-stranded DNA-binding protein encoded by the Lactococcus lactis bacteriophage bIL67	10.1016/j.virol.2007.01.023
Caudovirales	Siphoviridae		C2virus	Lactococcus virus c2	dsDNA	Lactobacillus lactis	1	1	Lytic infection of Lactococcus lactis by bacteriophages Tuc2009 and c2 triggers alternative transcriptional host responses	10.1128/AEM.01197-13
Caudovirales	Siphoviridae		C5virus	Lactobacillus virus c5	dsDNA	Lactobacillus delbrueckii	1	1	The genomes and comparative genomics of Lactobacillus delbrueckii phages	10.1007/s00705-011-0980-5
Caudovirales	Siphoviridae		C5virus	Lactobacillus virus LLKu	dsDNA	Lactobacillus delbrueckii	1	1	The genomes and comparative genomics of Lactobacillus delbrueckii phages	10.1007/s00705-011-0980-5
Caudovirales	Siphoviridae		Cba181virus	Cellulophaga virus Cba121	dsDNA	Cellulophaga baltica	1	1	Linking virus genomes with host taxonomy	10.3390/v8030066
Caudovirales	Siphoviridae		Cba181virus	Cellulophaga virus Cba171	dsDNA	Cellulophaga baltica	1	1	Linking virus genomes with host taxonomy	10.3390/v8030066
Caudovirales	Siphoviridae		Cba181virus	Cellulophaga virus Cba181	dsDNA	Cellulophaga baltica	1	1	Linking virus genomes with host taxonomy	10.3390/v8030066
Caudovirales	Siphoviridae		Cbastvirus	Cellulophaga virus ST	dsDNA	Cellulophaga sp.	x	1	Linking virus genomes with host taxonomy	10.3390/v8030066
Caudovirales	Siphoviridae		Cecivirus	Bacillus virus 250	dsDNA	Bacillus cereus	1	1	Bacteriophage PBC1 and its endolysin as an antimicrobial agent against Bacillus cereus	10.1128/AEM.03485-14
Caudovirales	Siphoviridae		Cecivirus	Bacillus virus IEBH	dsDNA	Bacillus cereus	1	1	Characterization of a novel temperate phage originating from a cereulide-producing Bacillus cereus strain	10.1016/j.resmic.2011.02.009
Caudovirales	Siphoviridae		Charlievirus	Mycobacterium virus Charlie	dsDNA	Mycobacterium smegmatis	1	1	Complete genome sequences of 138 mycobacteriophages	10.1128/JVI.06870-11
Caudovirales	Siphoviridae		Charlievirus	Mycobacterium virus Redi	dsDNA	Mycobacterium smegmatis	1	1	Complete genome sequences of 138 mycobacteriophages	10.1128/JVI.06870-11
Caudovirales	Siphoviridae		Che8virus	Mycobacterium virus Ardmore	dsDNA	Mycobacterium smegmatis	1	1	In silico analysis of Ardmore, a novel mycobacteriophage isolated from soil	10.1016/j.gene.2009.12.007
Caudovirales	Siphoviridae		Che8virus	Mycobacterium virus Avani	dsDNA	Mycobacterium smegmatis	1	1	Comparative Genomic Analysis of 60 Mycobacteriophage Genomes: Genome Clustering, Gene Acquisition, and Gene Size	10.1016/j.jmb.2010.01.011
Caudovirales	Siphoviridae		Che8virus	Mycobacterium virus Boomer	dsDNA	Mycobacterium smegmatis	1	1	Comparative Genomic Analysis of 60 Mycobacteriophage Genomes: Genome Clustering, Gene Acquisition, and Gene Size	10.1016/j.jmb.2010.01.011
Caudovirales	Siphoviridae		Che8virus	Mycobacterium virus Che8	dsDNA	Mycobacterium sp	x	1	Comparative genomic analysis of mycobacteriophage Tweety: evolutionary insights and construction of compatible site-specific integration vectors for mycobacteria	10.1099/mic.0.2007/008904-0
Caudovirales	Siphoviridae		Che8virus	Mycobacterium virus Che9d	dsDNA	Mycobacterium sp	x	1	Comparative genomic analysis of mycobacteriophage Tweety: evolutionary insights and construction of compatible site-specific integration vectors for mycobacteria	10.1099/mic.0.2007/008904-0
Caudovirales	Siphoviridae		Che8virus	Mycobacterium virus Deadp	dsDNA	Mycobacterium smegmatis	1	1	Complete genome sequences of 138 mycobacteriophages	10.1128/JVI.06870-11
Caudovirales	Siphoviridae		Che8virus	Mycobacterium virus Dlane	dsDNA	Mycobacterium smegmatis	1	1	Complete genome sequences of 138 mycobacteriophages	10.1128/JVI.06870-11
Caudovirales	Siphoviridae		Che8virus	Mycobacterium virus Dorothy	dsDNA	Mycobacterium smegmatis	1	1	Comparative Genomic Analysis of 60 Mycobacteriophage Genomes: Genome Clustering, Gene Acquisition, and Gene Size	10.1016/j.jmb.2010.01.011
Caudovirales	Siphoviridae		Che8virus	Mycobacterium virus Dotproduct	dsDNA	Mycobacterium smegmatis	1	1	Complete genome sequences of 138 mycobacteriophages	10.1128/JVI.06870-11
Caudovirales	Siphoviridae		Che8virus	Mycobacterium virus Drago	dsDNA	Mycobacterium smegmatis	1	1	Complete genome sequences of 138 mycobacteriophages	10.1128/JVI.06870-11
Caudovirales	Siphoviridae		Che8virus	Mycobacterium virus Fruitloop	dsDNA	Mycobacterium smegmatis	1	1	Comparative Genomic Analysis of 60 Mycobacteriophage Genomes: Genome Clustering, Gene Acquisition, and Gene Size	10.1016/j.jmb.2010.01.011
Caudovirales	Siphoviridae		Che8virus	Mycobacterium virus Gumbie	dsDNA	Mycobacterium smegmatis	1	1	Complete genome sequences of 138 mycobacteriophages	10.1128/JVI.06870-11
Caudovirales	Siphoviridae		Che8virus	Mycobacterium virus Ibhubesi	dsDNA	Mycobacterium smegmatis	1	1	Complete genome sequences of 138 mycobacteriophages	10.1128/JVI.06870-11
Caudovirales	Siphoviridae		Che8virus	Mycobacterium virus Llij	dsDNA	Mycobacterium sp	x	1	Comparative genomic analysis of mycobacteriophage Tweety: evolutionary insights and construction of compatible site-specific integration vectors for mycobacteria	10.1099/mic.0.2007/008904-0
Caudovirales	Siphoviridae		Che8virus	Mycobacterium virus Mozy	dsDNA	Mycobacterium smegmatis	1	1	Complete genome sequences of 138 mycobacteriophages	10.1128/JVI.06870-11
Caudovirales	Siphoviridae		Che8virus	Mycobacterium virus Mutaforma13	dsDNA	Mycobacterium smegmatis	1	1	Complete genome sequences of 138 mycobacteriophages	10.1128/JVI.06870-11
Caudovirales	Siphoviridae		Che8virus	Mycobacterium virus Pacc40	dsDNA	Mycobacterium smegmatis	1	1	Comparative Genomic Analysis of 60 Mycobacteriophage Genomes: Genome Clustering, Gene Acquisition, and Gene Size	10.1016/j.jmb.2010.01.011
Caudovirales	Siphoviridae		Che8virus	Mycobacterium virus PMC	dsDNA	Mycobacterium sp	x	1	Comparative genomic analysis of mycobacteriophage Tweety: evolutionary insights and construction of compatible site-specific integration vectors for mycobacteria	10.1099/mic.0.2007/008904-0
Caudovirales	Siphoviridae		Che8virus	Mycobacterium virus Ramsey	dsDNA	Mycobacterium smegmatis	1	1	Comparative Genomic Analysis of 60 Mycobacteriophage Genomes: Genome Clustering, Gene Acquisition, and Gene Size	10.1016/j.jmb.2010.01.011
Caudovirales	Siphoviridae		Che8virus	Mycobacterium virus Rockyhorror	dsDNA	Mycobacterium sp	x	1	Complete genome sequences of 138 mycobacteriophages	10.1128/JVI.06870-11
Caudovirales	Siphoviridae		Che8virus	Mycobacterium virus SG4	dsDNA	Mycobacterium smegmatis	1	1	Complete genome sequences of 138 mycobacteriophages	10.1128/JVI.06870-11
Caudovirales	Siphoviridae		Che8virus	Mycobacterium virus Shauna1	dsDNA	Mycobacterium smegmatis	1	1	Complete genome sequences of 138 mycobacteriophages	10.1128/JVI.06870-11
Caudovirales	Siphoviridae		Che8virus	Mycobacterium virus Shilan	dsDNA	Mycobacterium smegmatis	1	1	Complete genome sequences of 138 mycobacteriophages	10.1128/JVI.06870-11
Caudovirales	Siphoviridae		Che8virus	Mycobacterium virus Spartacus	dsDNA	Mycobacterium smegmatis	1	1	Complete genome sequences of 138 mycobacteriophages	10.1128/JVI.06870-11
Caudovirales	Siphoviridae		Che8virus	Mycobacterium virus Taj	dsDNA	Mycobacterium smegmatis	1	1	Comparative Genomic Analysis of 60 Mycobacteriophage Genomes: Genome Clustering, Gene Acquisition, and Gene Size	10.1016/j.jmb.2010.01.011
Caudovirales	Siphoviridae		Che8virus	Mycobacterium virus Tweety	dsDNA	Mycobacterium smegmatis	1	1	Comparative genomic analysis of mycobacteriophage Tweety: evolutionary insights and construction of compatible site-specific integration vectors for mycobacteria	10.1099/mic.0.2007/008904-0
Caudovirales	Siphoviridae		Che8virus	Mycobacterium virus Wee	dsDNA	Mycobacterium sp	x	1	Complete genome sequences of 138 mycobacteriophages	10.1128/JVI.06870-11
Caudovirales	Siphoviridae		Che8virus	Mycobacterium virus Yoshi	dsDNA	Mycobacterium sp	x	1	Complete genome sequences of 138 mycobacteriophages	10.1128/JVI.06870-11
Caudovirales	Siphoviridae		Che9cvirus	Mycobacterium virus Babsiella	dsDNA	Mycobacterium smegmatis	1	1	Complete genome sequences of 138 mycobacteriophages	10.1128/JVI.06870-11
Caudovirales	Siphoviridae		Che9cvirus	Mycobacterium virus Brujita	dsDNA	Mycobacterium smegmatis	1	1	Comparative Genomic Analysis of 60 Mycobacteriophage Genomes: Genome Clustering, Gene Acquisition, and Gene Size	10.1016/j.jmb.2010.01.011
Caudovirales	Siphoviridae		Che9cvirus	Mycobacterium virus Che9c	dsDNA	Mycobacterium tuberculosis, Mycobacterium smegmatis	2	1	Evaluation of codon bias perspectives in phage therapy of Mycobacterium tuberculosis by multivariate analysis
Caudovirales	Siphoviridae		Chivirus	Salmonella virus Chi	dsDNA	Escherichia coli, Salmonella sp, Serratia sp	x	3	Complete genome sequence analysis of bacterial-flagellum-targeting bacteriophage chi	10.1007/s00705-013-1700-0
Caudovirales	Siphoviridae		Chivirus	Salmonella virus FSLSP030	dsDNA	Salmonella enterica	1	1	Genomic characterization provides new insight into Salmonella phage diversity	10.1186/1471-2164-14-481
Caudovirales	Siphoviridae		Chivirus	Salmonella virus FSLSP088	dsDNA	Salmonella enterica	1	1	Genomic characterization provides new insight into Salmonella phage diversity	10.1186/1471-2164-14-481
Caudovirales	Siphoviridae		Chivirus	Salmonella virus iEPS5	dsDNA	Salmonella enterica serovar Typhimurium	1	1	Identification and characterization of a novel flagellum-dependent Salmonella-infecting bacteriophage, iEPS5	10.1128/AEM.00706-13
Caudovirales	Siphoviridae		Chivirus	Salmonella virus SPN19	dsDNA	Salmonella enterica	1	1	Genomic characterization provides new insight into Salmonella phage diversity	10.1186/1471-2164-14-481
Caudovirales	Siphoviridae		Cjw1virus	Mycobacterium virus 244	dsDNA	Mycobacterium smegmatis	1	1	Phages acting upon Mycobacteria
Caudovirales	Siphoviridae		Cjw1virus	Mycobacterium virus Bask21	dsDNA	Mycobacterium smegmatis	1	1	Complete genome sequences of 138 mycobacteriophages	10.1128/JVI.06870-11
Caudovirales	Siphoviridae		Cjw1virus	Mycobacterium virus CJW1	dsDNA	Mycobacterium sp	x	1	Origins of highly mosaic mycobacteriophage genomes	10.1016/S0092-8674(03)00233-2
Caudovirales	Siphoviridae		Cjw1virus	Mycobacterium virus Eureka	dsDNA	Mycobacterium smegmatis	1	1	Complete genome sequences of 138 mycobacteriophages	10.1128/JVI.06870-11
Caudovirales	Siphoviridae		Cjw1virus	Mycobacterium virus Kostya	dsDNA	Mycobacterium smegmatis	1	1	Comparative Genomic Analysis of 60 Mycobacteriophage Genomes: Genome Clustering, Gene Acquisition, and Gene Size	10.1016/j.jmb.2010.01.011
Caudovirales	Siphoviridae		Cjw1virus	Mycobacterium virus Porky	dsDNA	Mycobacterium smegmatis	1	1	Comparative Genomic Analysis of 60 Mycobacteriophage Genomes: Genome Clustering, Gene Acquisition, and Gene Size	10.1016/j.jmb.2010.01.011
Caudovirales	Siphoviridae		Cjw1virus	Mycobacterium virus Pumpkin	dsDNA	Mycobacterium smegmatis	1	1	A Toxic Ride Through the Pumpkin Patch: Identification of Cytotoxic Genes in Mycobacteriophage Pumpkin
Caudovirales	Siphoviridae		Cjw1virus	Mycobacterium virus Sirduracell	dsDNA	Mycobacterium smegmatis	1	1	Complete genome sequences of 138 mycobacteriophages	10.1128/JVI.06870-11
Caudovirales	Siphoviridae		Cjw1virus	Mycobacterium virus Toto	dsDNA	Mycobacterium smegmatis	1	1	Complete genome sequences of 138 mycobacteriophages	10.1128/JVI.06870-11
Caudovirales	Siphoviridae		Corndogvirus	Mycobacterium virus Corndog	dsDNA	Mycobacterium sp	x	1	Origins of highly mosaic mycobacteriophage genomes	10.1016/S0092-8674(03)00233-2
Caudovirales	Siphoviridae		Corndogvirus	Mycobacterium virus Firecracker	dsDNA	Mycobacterium smegmatis	1	1	Complete genome sequences of 138 mycobacteriophages	10.1128/JVI.06870-11
Caudovirales	Siphoviridae		D3112virus	Pseudomonas virus D3112	dsDNA	Pseudomonas aeruginosa	1	1	Genome sequence comparison and superinfection between two related Pseudomonas aeruginosa phages, D3112and MP22	10.1099/mic.0.2007/007260-0
Caudovirales	Siphoviridae		D3112virus	Pseudomonas virus DMS3	dsDNA	Pseudomonas aeruginosa	1	1	Isolation and characterization of a generalized transducing phage for Pseudomonas aeruginosa strains PAO1 and PA14	10.1128/JB.186.10.3270-3273.2004
Caudovirales	Siphoviridae		D3112virus	Pseudomonas virus FHA0480	dsDNA	Pseudomonas aeruginosa	1	1	The CRISPR/Cas adaptive immune system of Pseudomonas aeruginosa mediates resistance to naturally occurring and engineered phages	10.1128/JB.01184-12
Caudovirales	Siphoviridae		D3112virus	Pseudomonas virus LPB1	dsDNA	Pseudomonas aeruginosa	1	1	Isolation and Characterization of lytic bacteriophages infecting Pseudomonas aerugionsa
Caudovirales	Siphoviridae		D3112virus	Pseudomonas virus MP22	dsDNA	Pseudomonas aeruginosa	1	1	Genome sequence comparison and superinfection between two related Pseudomonas aeruginosa phages, D3112 and MP22	10.1099/mic.0.2007/007260-0
Caudovirales	Siphoviridae		D3112virus	Pseudomonas virus MP29	dsDNA	Pseudomonas aeruginosa	1	1	Complete genome sequences of two Pseudomonas aeruginosa temperate phages, MP29 and MP42, which lack the phage-host CRISPR interaction	10.1128/JVI.01127-12
Caudovirales	Siphoviridae		D3112virus	Pseudomonas virus MP38	dsDNA	Pseudomonas aeruginosa	1	1	Genetic Characterization Indicates that a Specific Subpopulation of Pseudomonas aeruginosa Is Associated with Keratitis Infections	10.1128/JCM.02036-10
Caudovirales	Siphoviridae		D3112virus	Pseudomonas virus PA1KOR	dsDNA	Pseudomonas aeruginosa	1	1	Complete genome sequence of Pseudomonas aeruginosa lytic bacteriophage PA1O which resembles temperate bacteriophage D3112	10.1128/JVI.07191-11
Caudovirales	Siphoviridae		D3virus	Pseudomonas virus D3	dsDNA	Pseudomonas aeruginosa	1	1	Sequence of the genome of the temperate, serotype-converting, Pseudomonas aeruginosa bacteriophage D3
Caudovirales	Siphoviridae		D3virus	Pseudomonas virus PMG1	dsDNA	Pseudomonas aeruginosa	1	1	Properties of R plasmids determining gentamicin resistance by acetylation in Pseudomonas aeruginosa
Caudovirales	Siphoviridae		E125virus	Burkholderia virus phi6442	dsDNA	Burkholderia mallei, Burkholderia pseudomallei	2	1	Genomic diversity of Burkholderia pseudomallei clinical isolates: subtractive hybridization reveals aBurkholderia mallei-specific prophage in B. pseudomallei 1026b	10.1128/JB.186.12.3938-3950.2004
Caudovirales	Siphoviridae		E125virus	Burkholderia virus phi1026b	dsDNA	Burkholderia mallei, Burkholderia pseudomallei	2	1	Genomic diversity of Burkholderia pseudomallei clinical isolates: subtractive hybridization reveals aBurkholderia mallei-specific prophage in B. pseudomallei 1026b	10.1128/JB.186.12.3938-3950.2004
Caudovirales	Siphoviridae		E125virus	Burkholderia virus phiE125	dsDNA	Burkholderia mallei	1	1	Burkholderia thailandensis E125 harbors a temperate bacteriophage specific for Burkholderia mallei	10.1128/JB.184.14.4003-4017.2002
Caudovirales	Siphoviridae		Ff47virus	Mycobacterium virus Ff47	dsDNA	Mycobacterium smegmatis	1	1	Mycobacteriophages BPs, Angel and Halo: comparative genomics reveals a novel class of ultra-small mobile genetic elements	10.1099/mic.0.030486-0
Caudovirales	Siphoviridae		Ff47virus	Mycobacterium virus Muddy	dsDNA	Mycobacterium sp	x	1	Complete genome sequences of 138 mycobacteriophages	10.1128/JVI.06870-11
Caudovirales	Siphoviridae		Hk578virus	Escherichia virus HK578	dsDNA	Escherichia coli strain O157:H7	1	1	Complete genome sequence of Escherichia coli O157:H7 lytic phage JL1	10.1007/s00705-013-1727-2
Caudovirales	Siphoviridae		Hk578virus	Escherichia virus JL1	dsDNA	Escherichia coli strain O157:H7	1	1	Linking virus genomes with host taxonomy	10.3390/v8030066
Caudovirales	Siphoviridae		Hk578virus	Escherichia virus SSL2009a	dsDNA	Escherichia coli strain O157:H7	1	1	Complete genome sequence of Escherichia coli O157:H7 lytic phage JL1	10.1007/s00705-013-1727-2
Caudovirales	Siphoviridae		Hk578virus	Shigella virus EP23	dsDNA	Escherichia coli and Shigella sonnei	2	2	Comparative genomic analysis of bacteriophage EP23 infecting Shigella sonnei and Escherichia coli	10.1007/s12275-011-1577-0
Caudovirales	Siphoviridae		Hk578virus	Sodalis virus SO1	dsDNA	Sodalis glossinidius	1	1	Comparative genomic analysis of bacteriophages specific to the channel catfish pathogen Edwardsiella ictaluri	10.1186/1743-422X-8-6
Caudovirales	Siphoviridae		L5virus	Mycobacterium virus Alma	dsDNA	Mycobacterium sp	x	1	Complete genome sequences of 138 mycobacteriophages	10.1128/JVI.06870-11
Caudovirales	Siphoviridae		L5virus	Mycobacterium virus Arturo	dsDNA	Mycobacterium smegmatis	1	1	On the nature of mycobacteriophage diversity and host preference	10.1016/j.virol.2012.09.026
Caudovirales	Siphoviridae		L5virus	Mycobacterium virus Astro	dsDNA	Mycobacterium smegmatis	1	1	On the nature of mycobacteriophage diversity and host preference	10.1016/j.virol.2012.09.026
Caudovirales	Siphoviridae		L5virus	Mycobacterium virus Backyardigan	dsDNA	Mycobacterium sp	x	1	Complete genome sequences of 138 mycobacteriophages	10.1128/JVI.06870-11
Caudovirales	Siphoviridae		L5virus	Mycobacterium virus BBPiebs31	dsDNA	Mycobacterium smegmatis	1	1	Complete genome sequences of 138 mycobacteriophages	10.1128/JVI.06870-11
Caudovirales	Siphoviridae		L5virus	Mycobacterium virus Benedict	dsDNA	Mycobacterium smegmatis	1	1	Complete genome sequences of 138 mycobacteriophages	10.1128/JVI.06870-11
Caudovirales	Siphoviridae		L5virus	Mycobacterium virus Bethlehem	dsDNA	Mycobacterium smegmatis	1	1	On the nature of mycobacteriophage diversity and host preference	10.1016/j.virol.2012.09.026
Caudovirales	Siphoviridae		L5virus	Mycobacterium virus Billknuckles	dsDNA	Mycobacterium smegmatis	1	1	Complete genome sequences of 138 mycobacteriophages	10.1128/JVI.06870-11
Caudovirales	Siphoviridae		L5virus	Mycobacterium virus Bruns	dsDNA	Mycobacterium smegmatis	1	1	Complete genome sequences of 138 mycobacteriophages	10.1128/JVI.06870-11
Caudovirales	Siphoviridae		L5virus	Mycobacterium virus Bxb1	dsDNA	Mycobacterium smegmatis	1	1	Genome organization and characterization of mycobacteriophage Bxb1	10.1046/j.1365-2958.2000.02183.x
Caudovirales	Siphoviridae		L5virus	Mycobacterium virus Bxz2	dsDNA	Mycobacterium smegmatis	1	1	Growth inhibition of Mycobacterium smegmatis by mycobacteriophage-derived enzymes	10.1016/j.enzmictec.2014.04.018
Caudovirales	Siphoviridae		L5virus	Mycobacterium virus Che12	dsDNA	Mycobacterium tuberculosis	1	1	Characterization of temperate phage Che12 and construction of a new tool for diagnosis of tuberculosis	10.1016/j.tube.2008.02.007
Caudovirales	Siphoviridae		L5virus	Mycobacterium virus Cuco	dsDNA	Mycobacterium smegmatis	1	1	Complete genome sequences of 138 mycobacteriophages	10.1128/JVI.06870-11
Caudovirales	Siphoviridae		L5virus	Mycobacterium virus D29	dsDNA	Mycobacterium sp	x	1	Complete genome sequences of 138 mycobacteriophages	10.1128/JVI.06870-11
Caudovirales	Siphoviridae		L5virus	Mycobacterium virus Doom	dsDNA	Mycobacterium smegmatis	1	1	Complete genome sequences of 138 mycobacteriophages	10.1128/JVI.06870-11
Caudovirales	Siphoviridae		L5virus	Mycobacterium virus Ericb	dsDNA	Mycobacterium smegmatis	1	1	Complete genome sequences of 138 mycobacteriophages	10.1128/JVI.06870-11
Caudovirales	Siphoviridae		L5virus	Mycobacterium virus Euphoria	dsDNA	Mycobacterium smegmatis	1	1	Complete genome sequences of 138 mycobacteriophages	10.1128/JVI.06870-11
Caudovirales	Siphoviridae		L5virus	Mycobacterium virus George	dsDNA	Mycobacterium sp	x	1	Complete genome sequences of 138 mycobacteriophages	10.1128/JVI.06870-11
Caudovirales	Siphoviridae		L5virus	Mycobacterium virus Gladiator	dsDNA	Mycobacterium sp	x	1	Complete genome sequences of 138 mycobacteriophages	10.1128/JVI.06870-11
Caudovirales	Siphoviridae		L5virus	Mycobacterium virus Goose	dsDNA	Mycobacterium smegmatis	1	1	On the nature of mycobacteriophage diversity and host preference	10.1016/j.virol.2012.09.026
Caudovirales	Siphoviridae		L5virus	Mycobacterium virus Hammer	dsDNA	Mycobacterium smegmatis	1	1	Complete genome sequences of 138 mycobacteriophages	10.1128/JVI.06870-11
Caudovirales	Siphoviridae		L5virus	Mycobacterium virus Heldan	dsDNA	Mycobacterium smegmatis	1	1	Complete genome sequences of 138 mycobacteriophages	10.1128/JVI.06870-11
Caudovirales	Siphoviridae		L5virus	Mycobacterium virus Jasper	dsDNA	Mycobacterium smegmatis	1	1	On the nature of mycobacteriophage diversity and host preference	10.1016/j.virol.2012.09.026
Caudovirales	Siphoviridae		L5virus	Mycobacterium virus JC27	dsDNA	Mycobacterium smegmatis	1	1	Complete genome sequences of 138 mycobacteriophages	10.1128/JVI.06870-11
Caudovirales	Siphoviridae		L5virus	Mycobacterium virus Jeffabunny	dsDNA	Mycobacterium smegmatis	1	1	Complete genome sequences of 138 mycobacteriophages	10.1128/JVI.06870-11
Caudovirales	Siphoviridae		L5virus	Mycobacterium virus JHC117	dsDNA	Mycobacterium sp	x	1	Complete genome sequences of 138 mycobacteriophages	10.1128/JVI.06870-11
Caudovirales	Siphoviridae		L5virus	Mycobacterium virus KBG	dsDNA	Mycobacterium smegmatis	1	1	On the nature of mycobacteriophage diversity and host preference	10.1016/j.virol.2012.09.026
Caudovirales	Siphoviridae		L5virus	Mycobacterium virus Kssjeb	dsDNA	Mycobacterium smegmatis	1	1	Complete genome sequences of 138 mycobacteriophages	10.1128/JVI.06870-11
Caudovirales	Siphoviridae		L5virus	Mycobacterium virus Kugel	dsDNA	Mycobacterium smegmatis	1	1	Complete genome sequences of 138 mycobacteriophages	10.1128/JVI.06870-11
Caudovirales	Siphoviridae		L5virus	Mycobacterium virus L5	dsDNA	Mycobacterium sp	x	1	On the nature of mycobacteriophage diversity and host preference	10.1016/j.virol.2012.09.026
Caudovirales	Siphoviridae		L5virus	Mycobacterium virus Lesedi	dsDNA	Mycobacterium smegmatis	1	1	Complete genome sequences of 138 mycobacteriophages	10.1128/JVI.06870-11
Caudovirales	Siphoviridae		L5virus	Mycobacterium virus LHTSCC	dsDNA	Mycobacterium sp	x	1	Complete genome sequences of 138 mycobacteriophages	10.1128/JVI.06870-11
Caudovirales	Siphoviridae		L5virus	Mycobacterium virus lockley	dsDNA	Mycobacterium smegmatis	1	1	On the nature of mycobacteriophage diversity and host preference	10.1016/j.virol.2012.09.026
Caudovirales	Siphoviridae		L5virus	Mycobacterium virus Marcell	dsDNA	Mycobacterium smegmatis	1	1	On the nature of mycobacteriophage diversity and host preference	10.1016/j.virol.2012.09.026
Caudovirales	Siphoviridae		L5virus	Mycobacterium virus Microwolf	dsDNA	Mycobacterium sp	x	1	Complete genome sequences of 138 mycobacteriophages	10.1128/JVI.06870-11
Caudovirales	Siphoviridae		L5virus	Mycobacterium virus Mrgordo	dsDNA	Mycobacterium smegmatis	1	1	Complete genome sequences of 138 mycobacteriophages	10.1128/JVI.06870-11
Caudovirales	Siphoviridae		L5virus	Mycobacterium virus Museum	dsDNA	Mycobacterium smegmatis	1	1	Complete genome sequences of 138 mycobacteriophages	10.1128/JVI.06870-11
Caudovirales	Siphoviridae		L5virus	Mycobacterium virus Nepal	dsDNA	Mycobacterium tuberculosis	1	1	Bacteriophage typing of strains of Mycobacterium tuberculosis from Nepal
Caudovirales	Siphoviridae		L5virus	Mycobacterium virus Packman	dsDNA	Mycobacterium smegmatis	1	1	Complete genome sequences of 138 mycobacteriophages	10.1128/JVI.06870-11
Caudovirales	Siphoviridae		L5virus	Mycobacterium virus Peaches	dsDNA	Mycobacterium smegmatis	1	1	On the nature of mycobacteriophage diversity and host preference	10.1016/j.virol.2012.09.026
Caudovirales	Siphoviridae		L5virus	Mycobacterium virus Perseus	dsDNA	Mycobacterium smegmatis	1	1	Complete genome sequences of 138 mycobacteriophages	10.1128/JVI.06870-11
Caudovirales	Siphoviridae		L5virus	Mycobacterium virus Pukovnik	dsDNA	Mycobacterium smegmatis	1	1	On the nature of mycobacteriophage diversity and host preference	10.1016/j.virol.2012.09.026
Caudovirales	Siphoviridae		L5virus	Mycobacterium virus Rebeuca	dsDNA	Mycobacterium smegmatis	1	1	On the nature of mycobacteriophage diversity and host preference	10.1016/j.virol.2012.09.026
Caudovirales	Siphoviridae		L5virus	Mycobacterium virus Redrock	dsDNA	Mycobacterium sp	x	1	On the nature of mycobacteriophage diversity and host preference	10.1016/j.virol.2012.09.026
Caudovirales	Siphoviridae		L5virus	Mycobacterium virus Ridgecb	dsDNA	Mycobacterium smegmatis	1	1	Complete genome sequences of 138 mycobacteriophages	10.1128/JVI.06870-11
Caudovirales	Siphoviridae		L5virus	Mycobacterium virus Rockstar	dsDNA	Mycobacterium sp	x	1	Complete genome sequences of 138 mycobacteriophages	10.1128/JVI.06870-11
Caudovirales	Siphoviridae		L5virus	Mycobacterium virus Saintus	dsDNA	Mycobacterium sp	x	1	Complete genome sequences of 138 mycobacteriophages	10.1128/JVI.06870-11
Caudovirales	Siphoviridae		L5virus	Mycobacterium virus Skipole	dsDNA	Mycobacterium smegmatis	1	1	On the nature of mycobacteriophage diversity and host preference	10.1016/j.virol.2012.09.026
Caudovirales	Siphoviridae		L5virus	Mycobacterium virus Solon	dsDNA	Mycobacterium smegmatis	1	1	On the nature of mycobacteriophage diversity and host preference	10.1016/j.virol.2012.09.026
Caudovirales	Siphoviridae		L5virus	Mycobacterium virus Switzer	dsDNA	Mycobacterium smegmatis	1	1	Complete genome sequences of 138 mycobacteriophages	10.1128/JVI.06870-11
Caudovirales	Siphoviridae		L5virus	Mycobacterium virus SWU1	dsDNA	Mycobacterium smegmatis	1	1	Biology of a novel mycobacteriophage, SWU1, isolated from Chinese soil as revealed by genomic characteristics	10.1128/JVI.01568-12
Caudovirales	Siphoviridae		L5virus	Mycobacterium virus Ta17a	dsDNA	Mycobacterium smegmatis	1	1	On the nature of mycobacteriophage diversity and host preference	10.1016/j.virol.2012.09.026
Caudovirales	Siphoviridae		L5virus	Mycobacterium virus Tiger	dsDNA	Mycobacterium smegmatis	1	1	On the nature of mycobacteriophage diversity and host preference	10.1016/j.virol.2012.09.026
Caudovirales	Siphoviridae		L5virus	Mycobacterium virus Timshel	dsDNA	Mycobacterium smegmatis	1	1	Complete genome sequences of 138 mycobacteriophages	10.1128/JVI.06870-11
Caudovirales	Siphoviridae		L5virus	Mycobacterium virus Trixie	dsDNA	Mycobacterium smegmatis	1	1	Complete genome sequences of 138 mycobacteriophages	10.1128/JVI.06870-11
Caudovirales	Siphoviridae		L5virus	Mycobacterium virus Turbido	dsDNA	Mycobacterium smegmatis	1	1	Complete genome sequences of 138 mycobacteriophages	10.1128/JVI.06870-11
Caudovirales	Siphoviridae		L5virus	Mycobacterium virus Twister	dsDNA	Mycobacterium smegmatis	1	1	On the nature of mycobacteriophage diversity and host preference	10.1016/j.virol.2012.09.026
Caudovirales	Siphoviridae		L5virus	Mycobacterium virus U2	dsDNA	Mycobacterium smegmatis	1	1	On the nature of mycobacteriophage diversity and host preference	10.1016/j.virol.2012.09.026
Caudovirales	Siphoviridae		L5virus	Mycobacterium virus Violet	dsDNA	Mycobacterium smegmatis	1	1	Complete genome sequences of 138 mycobacteriophages	10.1128/JVI.06870-11
Caudovirales	Siphoviridae		L5virus	Mycobacterium virus Wonder	dsDNA	Mycobacterium smegmatis	1	1	On the nature of mycobacteriophage diversity and host preference	10.1016/j.virol.2012.09.026
Caudovirales	Siphoviridae		L5virus	Rhodococcus virus RER2	dsDNA	Rhodococcus sp and Nocardia sp	x	2	Characterization and whole genome sequences of the Rhodococcus bacteriophages RGL3 and RER2	10.1007/s00705-012-1530-5
Caudovirales	Siphoviridae		L5virus	Rhodococcus virus RGL3	dsDNA	Rhodococcus sp and Nocardia sp	x	2	Characterization and whole genome sequences of the Rhodococcus bacteriophages RGL3 and RER2	10.1007/s00705-012-1530-5
Caudovirales	Siphoviridae		Lambdavirus	Escherichia virus HK022	dsDNA	Escherichia coli	1	1	Overexpression of phage HK022 Nun protein is toxic for Escherichia coli	10.1016/j.jmb.2008.05.030
Caudovirales	Siphoviridae		Lambdavirus	Escherichia virus HK97	dsDNA	Escherichia coli	1	1	Bacteriophage HK97 capsid assembly and maturation	10.1007/978-1-4614-0980-9_15
Caudovirales	Siphoviridae		Lambdavirus	Escherichia virus Lambda	dsDNA	Escherichia coli	1	1	The λ Integrase Site-specific Recombination Pathway	10.1128/microbiolspec.MDNA3-0051-2014
Caudovirales	Siphoviridae		Liefievirus	Mycobacterium virus Halo	dsDNA	Mycobacterium smegmatis	1	1	Mycobacteriophages BPs, Angel and Halo: comparative genomics reveals a novel class of ultra-small mobile genetic elements	10.1099/mic.0.030486-0
Caudovirales	Siphoviridae		Liefievirus	Mycobacterium virus Liefie	dsDNA	Mycobacterium sp	x	1	Complete genome sequences of 138 mycobacteriophages	10.1128/JVI.06870-11
Caudovirales	Siphoviridae		N15virus	Escherichia virus N15	dsDNA	Escherichia coli	1	1	N15: the linear phage-plasmid	10.1016/j.plasmid.2010.12.004
Caudovirales	Siphoviridae		Nonagvirus	Escherichia virus 9g	dsDNA	Escherichia coli	1	1	Genomic sequencing and biological characteristics of a novel Escherichia coli bacteriophage 9g, a putative representative of a new Siphoviridae genus	10.3390/v6125077
Caudovirales	Siphoviridae		Nonagvirus	Escherichia virus JenK1	dsDNA	Escherichia coli	1	1	Linking virus genomes with host taxonomy	10.3390/v8030066
Caudovirales	Siphoviridae		Nonagvirus	Escherichia virus JenP1	dsDNA	Escherichia coli	1	1	Linking virus genomes with host taxonomy	10.3390/v8030066
Caudovirales	Siphoviridae		Nonagvirus	Escherichia virus JenP2	dsDNA	Escherichia coli	1	1	Linking virus genomes with host taxonomy	10.3390/v8030066
Caudovirales	Siphoviridae		Omegavirus	Mycobacterium virus Baka	dsDNA	Mycobacterium smegmatis	1	1	Complete genome sequences of 138 mycobacteriophages	10.1128/JVI.06870-11
Caudovirales	Siphoviridae		Omegavirus	Mycobacterium virus Courthouse	dsDNA	Mycobacterium smegmatis	1	1	Complete genome sequences of 138 mycobacteriophages	10.1128/JVI.06870-11
Caudovirales	Siphoviridae		Omegavirus	Mycobacterium virus Littlee	dsDNA	Mycobacterium smegmatis	1	1	Complete genome sequences of 138 mycobacteriophages	10.1128/JVI.06870-11
Caudovirales	Siphoviridae		Omegavirus	Mycobacterium virus Omega	dsDNA	Mycobacterium smegmatis	1	1	Mycobacteriophage exploit NHEJ to facilitate genome circularization	10.1016/j.molcel.2006.07.009
Caudovirales	Siphoviridae		Omegavirus	Mycobacterium virus Optimus	dsDNA	Mycobacterium smegmatis	1	1	Complete genome sequences of 138 mycobacteriophages	10.1128/JVI.06870-11
Caudovirales	Siphoviridae		Omegavirus	Mycobacterium virus Thibault	dsDNA	Mycobacterium smegmatis	1	1	Complete genome sequences of 138 mycobacteriophages	10.1128/JVI.06870-11
Caudovirales	Siphoviridae		P23virus	Thermus virus P23-45	dsDNA	Thermus thermophilus	1	1	Genome comparison and proteomic characterization of Thermus thermophilus bacteriophages P23-45 and P74-26: siphoviruses with triplex-forming sequences and the longest known tails	10.1016/j.jmb.2008.02.018
Caudovirales	Siphoviridae		P23virus	Thermus virus P74-26	dsDNA	Thermus thermophilus	1	1	Genome comparison and proteomic characterization of Thermus thermophilus bacteriophages P23-45 and P74-26: siphoviruses with triplex-forming sequences and the longest known tails	10.1016/j.jmb.2008.02.018
Caudovirales	Siphoviridae		P70virus	Listeria virus LP26	dsDNA	Listeria monocytogenes	1	1	Linking virus genomes with host taxonomy	10.3390/v8030066
Caudovirales	Siphoviridae		P70virus	Listeria virus LP37	dsDNA	Listeria monocytogenes	1	1	Linking virus genomes with host taxonomy	10.3390/v8030066
Caudovirales	Siphoviridae		P70virus	Listeria virus LP110	dsDNA	Listeria monocytogenes	1	1	Linking virus genomes with host taxonomy	10.3390/v8030066
Caudovirales	Siphoviridae		P70virus	Listeria virus LP114	dsDNA	Listeria monocytogenes	1	1	Linking virus genomes with host taxonomy	10.3390/v8030066
Caudovirales	Siphoviridae		P70virus	Listeria virus P70	dsDNA	Listeria sp	x	1	Linking virus genomes with host taxonomy	10.3390/v8030066
Caudovirales	Siphoviridae		Pbi1virus	Mycobacterium virus PBI1	dsDNA	Mycobacterium smegmatis	1	1	On the nature of mycobacteriophage diversity and host preference	10.1016/j.virol.2012.09.026
Caudovirales	Siphoviridae		Pg1virus	Mycobacterium virus Acadian	dsDNA	Mycobacterium smegmatis	1	1	On the nature of mycobacteriophage diversity and host preference	10.1016/j.virol.2012.09.026
Caudovirales	Siphoviridae		Pg1virus	Mycobacterium virus Athena	dsDNA	Mycobacterium smegmatis	1	1	Complete genome sequences of 138 mycobacteriophages	10.1128/JVI.06870-11
Caudovirales	Siphoviridae		Pg1virus	Mycobacterium virus Chrisnmich	dsDNA	Mycobacterium sp	x	1	Complete genome sequences of 138 mycobacteriophages	10.1128/JVI.06870-11
Caudovirales	Siphoviridae		Pg1virus	Mycobacterium virus Cooper	dsDNA	Mycobacterium smegmatis	1	1	On the nature of mycobacteriophage diversity and host preference	10.1016/j.virol.2012.09.026
Caudovirales	Siphoviridae		Pg1virus	Mycobacterium virus Gadjet	dsDNA	Mycobacterium smegmatis	1	1	Complete genome sequences of 138 mycobacteriophages	10.1128/JVI.06870-11
Caudovirales	Siphoviridae		Pg1virus	Mycobacterium virus Nigel	dsDNA	Mycobacterium smegmatis	1	1	On the nature of mycobacteriophage diversity and host preference	10.1016/j.virol.2012.09.026
Caudovirales	Siphoviridae		Pg1virus	Mycobacterium virus Oline	dsDNA	Mycobacterium smegmatis	1	1	Complete genome sequences of 138 mycobacteriophages	10.1128/JVI.06870-11
Caudovirales	Siphoviridae		Pg1virus	Mycobacterium virus Pg1	dsDNA	Mycobacterium smegmatis	1	1	On the nature of mycobacteriophage diversity and host preference	10.1016/j.virol.2012.09.026
Caudovirales	Siphoviridae		Pg1virus	Mycobacterium virus Pipefish	dsDNA	Mycobacterium smegmatis	1	1	On the nature of mycobacteriophage diversity and host preference	10.1016/j.virol.2012.09.026
Caudovirales	Siphoviridae		Pg1virus	Mycobacterium virus Rosebush	dsDNA	Mycobacterium smegmatis	1	1	On the nature of mycobacteriophage diversity and host preference	10.1016/j.virol.2012.09.026
Caudovirales	Siphoviridae		Pg1virus	Mycobacterium virus Stinger	dsDNA	Mycobacterium smegmatis	1	1	Complete genome sequences of 138 mycobacteriophages	10.1128/JVI.06870-11
Caudovirales	Siphoviridae		Pg1virus	Mycobacterium virus Zemanar	dsDNA	Mycobacterium sp	x	1	Complete genome sequences of 138 mycobacteriophages	10.1128/JVI.06870-11
Caudovirales	Siphoviridae		Phic31virus	Streptomyces virus phiBT1	dsDNA	Streptomyces sp	x	1	Highly efficient in vitro site-specific recombination system based on streptomyces phage phiBT1 integrase	10.1128/JB.00777-08
Caudovirales	Siphoviridae		Phic31virus	Streptomyces virus phiC31	dsDNA	Streptomyces sp	x	1	In vivo evaluation of PhiC31 recombinase activity using a self-excision cassette	10.1093/nar/gkn627
Caudovirales	Siphoviridae		Phic31virus	Streptomyces virus TG1	dsDNA	Streptomyces cattleya	1	1	Isolation and characterization of the Streptomyces cattleya temperate phage TG1
Caudovirales	Siphoviridae		Phicbkvirus	Caulobacter virus Karma	dsDNA	Caulobacter crescentus	1	1	The Caulobacter crescentus phage phiCbK: genomics of a canonical phage	10.1186/1471-2164-13-542
Caudovirales	Siphoviridae		Phicbkvirus	Caulobacter virus Magneto	dsDNA	Caulobacter crescentus	1	1	The Caulobacter crescentus phage phiCbK: genomics of a canonical phage	10.1186/1471-2164-13-542
Caudovirales	Siphoviridae		Phicbkvirus	Caulobacter virus phiCbK	dsDNA	Caulobacter crescentus	1	1	The Caulobacter crescentus phage phiCbK: genomics of a canonical phage	10.1186/1471-2164-13-542
Caudovirales	Siphoviridae		Phicbkvirus	Caulobacter virus Rogue	dsDNA	Caulobacter crescentus	1	1	The Caulobacter crescentus phage phiCbK: genomics of a canonical phage	10.1186/1471-2164-13-542
Caudovirales	Siphoviridae		Phicbkvirus	Caulobacter virus Swift	dsDNA	Caulobacter crescentus	1	1	The Caulobacter crescentus phage phiCbK: genomics of a canonical phage	10.1186/1471-2164-13-542
Caudovirales	Siphoviridae		Phietavirus	Staphylococcus virus 11	dsDNA	Staphylococcus aureus	1	1	The Staphylococci Phages Family: An Overview	10.3390/v4123316
Caudovirales	Siphoviridae		Phietavirus	Staphylococcus virus 29	dsDNA	Staphylococcus aureus	1	1	The Staphylococci Phages Family: An Overview	10.3390/v4123316
Caudovirales	Siphoviridae		Phietavirus	Staphylococcus virus 37	dsDNA	Staphylococcus aureus	1	1	The Staphylococci Phages Family: An Overview	10.3390/v4123316
Caudovirales	Siphoviridae		Phietavirus	Staphylococcus virus 53	dsDNA	Staphylococcus aureus	1	1	The Staphylococci Phages Family: An Overview	10.3390/v4123316
Caudovirales	Siphoviridae		Phietavirus	Staphylococcus virus 55	dsDNA	Staphylococcus aureus	1	1	The Staphylococci Phages Family: An Overview	10.3390/v4123316
Caudovirales	Siphoviridae		Phietavirus	Staphylococcus virus 69	dsDNA	Staphylococcus aureus	1	1	The Staphylococci Phages Family: An Overview	10.3390/v4123316
Caudovirales	Siphoviridae		Phietavirus	Staphylococcus virus 71	dsDNA	Staphylococcus aureus	1	1	The Staphylococci Phages Family: An Overview	10.3390/v4123316
Caudovirales	Siphoviridae		Phietavirus	Staphylococcus virus 80	dsDNA	Staphylococcus aureus	1	1	The Staphylococci Phages Family: An Overview	10.3390/v4123316
Caudovirales	Siphoviridae		Phietavirus	Staphylococcus virus 85	dsDNA	Staphylococcus aureus	1	1	The Staphylococci Phages Family: An Overview	10.3390/v4123316
Caudovirales	Siphoviridae		Phietavirus	Staphylococcus virus 88	dsDNA	Staphylococcus aureus	1	1	The Staphylococci Phages Family: An Overview	10.3390/v4123316
Caudovirales	Siphoviridae		Phietavirus	Staphylococcus virus 92	dsDNA	Staphylococcus aureus	1	1	The Staphylococci Phages Family: An Overview	10.3390/v4123316
Caudovirales	Siphoviridae		Phietavirus	Staphylococcus virus 96	dsDNA	Staphylococcus aureus	1	1	The Staphylococci Phages Family: An Overview	10.3390/v4123316
Caudovirales	Siphoviridae		Phietavirus	Staphylococcus virus 187	dsDNA	Staphylococcus aureus	1	1	The Staphylococci Phages Family: An Overview	10.3390/v4123316
Caudovirales	Siphoviridae		Phietavirus	Staphylococcus virus 52a	dsDNA	Staphylococcus aureus	1	1	The Staphylococci Phages Family: An Overview	10.3390/v4123316
Caudovirales	Siphoviridae		Phietavirus	Staphylococcus virus 80alpha	dsDNA	Staphylococcus aureus	1	1	The Staphylococci Phages Family: An Overview	10.3390/v4123316
Caudovirales	Siphoviridae		Phietavirus	Staphylococcus virus CNPH82	dsDNA	Staphylococcus aureus	1	1	The Staphylococci Phages Family: An Overview	10.3390/v4123316
Caudovirales	Siphoviridae		Phietavirus	Staphylococcus virus EW	dsDNA	Staphylococcus aureus	1	1	The Staphylococci Phages Family: An Overview	10.3390/v4123316
Caudovirales	Siphoviridae		Phietavirus	Staphylococcus virus IPLA5	dsDNA	Staphylococcus aureus	1	1	The Staphylococci Phages Family: An Overview	10.3390/v4123316
Caudovirales	Siphoviridae		Phietavirus	Staphylococcus virus IPLA7	dsDNA	Staphylococcus aureus	1	1	The Staphylococci Phages Family: An Overview	10.3390/v4123316
Caudovirales	Siphoviridae		Phietavirus	Staphylococcus virus IPLA88	dsDNA	Staphylococcus aureus	1	1	The Staphylococci Phages Family: An Overview	10.3390/v4123316
Caudovirales	Siphoviridae		Phietavirus	Staphylococcus virus PH15	dsDNA	Staphylococcus aureus	1	1	The Staphylococci Phages Family: An Overview	10.3390/v4123316
Caudovirales	Siphoviridae		Phietavirus	Staphylococcus virus phiETA	dsDNA	Staphylococcus aureus	1	1	The Staphylococci Phages Family: An Overview	10.3390/v4123316
Caudovirales	Siphoviridae		Phietavirus	Staphylococcus virus phiETA2	dsDNA	Staphylococcus aureus	1	1	The Staphylococci Phages Family: An Overview	10.3390/v4123316
Caudovirales	Siphoviridae		Phietavirus	Staphylococcus virus phiETA3	dsDNA	Staphylococcus aureus	1	1	The Staphylococci Phages Family: An Overview	10.3390/v4123316
Caudovirales	Siphoviridae		Phietavirus	Staphylococcus virus phiMR11	dsDNA	Staphylococcus aureus	1	1	The Staphylococci Phages Family: An Overview	10.3390/v4123316
Caudovirales	Siphoviridae		Phietavirus	Staphylococcus virus phiMR25	dsDNA	Staphylococcus aureus	1	1	The Staphylococci Phages Family: An Overview	10.3390/v4123316
Caudovirales	Siphoviridae		Phietavirus	Staphylococcus virus phiNM1	dsDNA	Staphylococcus aureus	1	1	The Staphylococci Phages Family: An Overview	10.3390/v4123316
Caudovirales	Siphoviridae		Phietavirus	Staphylococcus virus phiNM2	dsDNA	Staphylococcus aureus	1	1	The Staphylococci Phages Family: An Overview	10.3390/v4123316
Caudovirales	Siphoviridae		Phietavirus	Staphylococcus virus phiNM4	dsDNA	Staphylococcus aureus	1	1	The Staphylococci Phages Family: An Overview	10.3390/v4123316
Caudovirales	Siphoviridae		Phietavirus	Staphylococcus virus SAP26	dsDNA	Staphylococcus aureus	1	1	The Staphylococci Phages Family: An Overview	10.3390/v4123316
Caudovirales	Siphoviridae		Phietavirus	Staphylococcus virus X2	dsDNA	Staphylococcus aureus	1	1	The Staphylococci Phages Family: An Overview	10.3390/v4123316
Caudovirales	Siphoviridae		Phifelvirus	Enterococcus virus FL1	dsDNA	Enterococcus faecalis	1	1	Comparative genomics and transduction potential of Enterococcus faecalis temperate bacteriophages	10.1128/JB.01293-09
Caudovirales	Siphoviridae		Phifelvirus	Enterococcus virus FL2	dsDNA	Enterococcus faecalis	1	1	Comparative genomics and transduction potential of Enterococcus faecalis temperate bacteriophages	10.1128/JB.01293-09
Caudovirales	Siphoviridae		Phifelvirus	Enterococcus virus FL3	dsDNA	Enterococcus faecalis	1	1	Comparative genomics and transduction potential of Enterococcus faecalis temperate bacteriophages	10.1128/JB.01293-09
Caudovirales	Siphoviridae		Phijl1virus	Lactobacillus virus ATCC8014	dsDNA	Lactobacillus plantarum	1	1	Characterization of Two Virulent Phages of Lactobacillus plantarum	10.1128/AEM.02565-12
Caudovirales	Siphoviridae		Phijl1virus	Lactobacillus virus phiJL1	dsDNA	Lactobacillus plantarum	1	1	Sequence analysis of the Lactobacillus plantarum bacteriophage PhiJL-1	10.1016/j.gene.2004.12.052
Caudovirales	Siphoviridae		Phijl1virus	Pediococcus virus cIP1	dsDNA	Pediococcus damnosus	1	1	Genome sequence of the phage clP1, which infects the beer spoilage bacterium Pediococcus damnosus	10.1016/j.gene.2012.04.085
Caudovirales	Siphoviridae		Psavirus	Listeria virus LP302	dsDNA	Listeria monocytogenes	1	1	Linking virus genomes with host taxonomy	10.3390/v8030066
Caudovirales	Siphoviridae		Psavirus	Listeria virus PSA	dsDNA	Listeria monocytogenes	1	1	Linking virus genomes with host taxonomy	10.3390/v8030066
Caudovirales	Siphoviridae		Psimunavirus	Methanobacterium virus psiM1	dsDNA	Methanobacterium thermoautotrophicum	1	1	Molecular analysis of Methanobacterium phage psiM2
Caudovirales	Siphoviridae		Reyvirus	Mycobacterium virus Bongo	dsDNA	Mycobacterium sp	x	1	Complete genome sequences of 138 mycobacteriophages	10.1128/JVI.06870-11
Caudovirales	Siphoviridae		Reyvirus	Mycobacterium virus Rey	dsDNA	Mycobacterium sp	x	1	Complete genome sequences of 138 mycobacteriophages	10.1128/JVI.06870-11
Caudovirales	Siphoviridae		Sap6virus	Enterococcus virus BC611	dsDNA	Enterococcus faecalis	1	1	Complete genome sequence of bacteriophage BC-611 specifically infecting Enterococcus faecalis strain NP-10011	10.1128/JVI.01424-12
Caudovirales	Siphoviridae		Sap6virus	Enterococcus virus IMEEF1	dsDNA	Enterococcus faecalis	1	1	Characterization of Enterococcus faecalis Phage IME-EF1 and Its Endolysin	10.1371/journal.pone.0080435
Caudovirales	Siphoviridae		Sap6virus	Enterococcus virus SAP6	dsDNA	Enterococcus faecalis	1	1	Complete genome sequence of enterococcal bacteriophage SAP6	10.1128/JVI.00321-12
Caudovirales	Siphoviridae		Sap6virus	Enterococcus virus VD13	dsDNA	Enterococcus faecalis	1	1	Comparative Genomic and Morphological Analyses of Listeria Phages Isolated from Farm Environments	10.1128/AEM.00720-14
Caudovirales	Siphoviridae		Sap6virus	Streptococcus virus SPQS1	dsDNA	Streptococcus thermophilus	1	1	Phage response to CRISPR-encoded resistance in Streptococcus thermophilus	10.1128/JB.01412-07
Caudovirales	Siphoviridae		Septima3virus	Burkholderia virus KL1	dsDNA	Burkholderia cenocepacia	1	1	Comparative analysis of two phenotypically-similar but genomically-distinct Burkholderia cenocepacia-specific bacteriophages	10.1186/1471-2164-13-223
Caudovirales	Siphoviridae		Septima3virus	Pseudomonas virus 73	dsDNA	Pseudomonas aeruginosa	1	1	Linking virus genomes with host taxonomy	10.3390/v8030066
Caudovirales	Siphoviridae		Septima3virus	Pseudomonas virus Ab26	dsDNA	Pseudomonas aeruginosa	1	1	Linking virus genomes with host taxonomy	10.3390/v8030066
Caudovirales	Siphoviridae		Septima3virus	Pseudomonas virus Kakheti25	dsDNA	Pseudomonas aeruginosa	1	1	Linking virus genomes with host taxonomy	10.3390/v8030066
Caudovirales	Siphoviridae		Seuratvirus	Escherichia virus Cajan	dsDNA	Escherichia coli	1	1	Linking virus genomes with host taxonomy	10.3390/v8030066
Caudovirales	Siphoviridae		Seuratvirus	Escherichia virus Seurat	dsDNA	Escherichia coli	1	1	Linking virus genomes with host taxonomy	10.3390/v8030066
Caudovirales	Siphoviridae		Sextaecvirus	Staphylococcus virus SEP9	dsDNA	Staphylococcus epidermidis	1	1	Linking virus genomes with host taxonomy	10.3390/v8030066
Caudovirales	Siphoviridae		Sextaecvirus	Staphylococcus virus Sextaec	dsDNA	Staphylococcus epidermidis	1	1	Linking virus genomes with host taxonomy	10.3390/v8030066
Caudovirales	Siphoviridae		Sfi11virus	Streptococcus virus 858	dsDNA	Streptococcus thermophilus	1	1	Phage response to CRISPR-encoded resistance in Streptococcus thermophilus	10.1128/JB.01412-07
Caudovirales	Siphoviridae		Sfi11virus	Streptococcus virus 2972	dsDNA	Streptococcus thermophilus	1	1	Genomic organization and molecular analysis of virulent bacteriophage 2972 infecting an exopolysaccharide-producing Streptococcus thermophilus strain	10.1128/AEM.71.7.4057-4068.2005
Caudovirales	Siphoviridae		Sfi11virus	Streptococcus virus ALQ132	dsDNA	Streptococcus thermophilus	1	1	Genome analysis of two virulent Streptococcus thermophilus phages isolated in Argentina	10.1016/j.ijfoodmicro.2009.09.005
Caudovirales	Siphoviridae		Sfi11virus	Streptococcus virus O1205	dsDNA	Streptococcus thermophilus	1	1	Identification of four loci isolated from two Streptococcus thermophilus phage genomes responsible for mediating bacteriophage resistance	10.1111/j.1574-6968.2000.tb08907.x
Caudovirales	Siphoviridae		Sfi11virus	Streptococcus virus Sfi11	dsDNA	Streptococcus thermophilus	1	1	The structural gene module in Streptococcus thermophilus bacteriophage phi Sfi11 shows a hierarchy of relatedness to Siphoviridae from a wide range of bacterial hosts	10.1006/viro.1998.9190
Caudovirales	Siphoviridae		Sfi21dt1virus	Streptococcus virus 7201	dsDNA	Streptococcus thermophilus	1	1	Identification of four loci isolated from two Streptococcus thermophilus phage genomes responsible for mediating bacteriophage resistance	10.1111/j.1574-6968.2000.tb08907.x
Caudovirales	Siphoviridae		Sfi21dt1virus	Streptococcus virus DT1	dsDNA	Streptococcus thermophilus	1	1	Complete genomic sequence of the lytic bacteriophage DT1 of Streptococcus thermophilus	10.1006/viro.1998.9525
Caudovirales	Siphoviridae		Sfi21dt1virus	Streptococcus virus phiAbc2	dsDNA	Streptococcus thermophilus	1	1	Genome analysis of two virulent Streptococcus thermophilus phages isolated in Argentina	10.1016/j.ijfoodmicro.2009.09.005
Caudovirales	Siphoviridae		Sfi21dt1virus	Streptococcus virus Sfi19	dsDNA	Streptococcus thermophilus	1	1	Evolution of Streptococcus thermophilus bacteriophage genomes by modular exchanges followed by point mutations and small deletions and insertions	10.1006/viro.1997.8959
Caudovirales	Siphoviridae		Sfi21dt1virus	Streptococcus virus Sfi21	dsDNA	Streptococcus thermophilus	1	1	Evolution of Streptococcus thermophilus bacteriophage genomes by modular exchanges followed by point mutations and small deletions and insertions	10.1006/viro.1997.8959
Caudovirales	Siphoviridae		Sitaravirus	Paenibacillus virus Diva	dsDNA	Paenibacillus larvae	1	1	Linking virus genomes with host taxonomy	10.3390/v8030066
Caudovirales	Siphoviridae		Sitaravirus	Paenibacillus virus Hb10c2	dsDNA	Paenibacillus larvae	1	1	Linking virus genomes with host taxonomy	10.3390/v8030066
Caudovirales	Siphoviridae		Sitaravirus	Paenibacillus virus Rani	dsDNA	Paenibacillus larvae	1	1	Linking virus genomes with host taxonomy	10.3390/v8030066
Caudovirales	Siphoviridae		Sitaravirus	Paenibacillus virus Shelly	dsDNA	Paenibacillus larvae	1	1	Linking virus genomes with host taxonomy	10.3390/v8030066
Caudovirales	Siphoviridae		Sitaravirus	Paenibacillus virus Sitara	dsDNA	Paenibacillus larvae	1	1	Linking virus genomes with host taxonomy	10.3390/v8030066
Caudovirales	Siphoviridae		Sk1virus	Lactococcus virus 712	dsDNA	Lactococcus lactis	1	1	Sequence and comparative genomic analysis of lactococcal bacteriophages jj50, 712 and P008: evolutionary insights into the 936 phage species	10.1111/j.1574-6968.2006.00372.x
Caudovirales	Siphoviridae		Sk1virus	Lactococcus virus ASCC191	dsDNA	Lactococcus lactis	1	1	Population Genomics and Phylogeography of an Australian Dairy Factory Derived Lytic Bacteriophage	10.1093/gbe/evs017
Caudovirales	Siphoviridae		Sk1virus	Lactococcus virus ASCC273	dsDNA	Lactococcus lactis	1	1	Population Genomics and Phylogeography of an Australian Dairy Factory Derived Lytic Bacteriophage	10.1093/gbe/evs017
Caudovirales	Siphoviridae		Sk1virus	Lactococcus virus ASCC281	dsDNA	Lactococcus lactis	1	1	Population Genomics and Phylogeography of an Australian Dairy Factory Derived Lytic Bacteriophage	10.1093/gbe/evs017
Caudovirales	Siphoviridae		Sk1virus	Lactococcus virus ASCC465	dsDNA	Lactococcus lactis	1	1	Population Genomics and Phylogeography of an Australian Dairy Factory Derived Lytic Bacteriophage	10.1093/gbe/evs017
Caudovirales	Siphoviridae		Sk1virus	Lactococcus virus ASCC532	dsDNA	Lactococcus lactis	1	1	Population Genomics and Phylogeography of an Australian Dairy Factory Derived Lytic Bacteriophage	10.1093/gbe/evs017
Caudovirales	Siphoviridae		Sk1virus	Lactococcus virus Bibb29	dsDNA	Lactococcus lactis	1	1	Analysis of the complete genome sequence of the lactococcal bacteriophage bIBB29	10.1016/j.ijfoodmicro.2008.06.010
Caudovirales	Siphoviridae		Sk1virus	Lactococcus virus bIL170	dsDNA	Lactococcus lactis	1	1	Sequence analysis of the lactococcal bacteriophage bIL170: insights into structural proteins and HNH endonucleases in dairy phages	10.1099/00221287-148-4-985
Caudovirales	Siphoviridae		Sk1virus	Lactococcus virus CB13	dsDNA	Lactococcus lactis	1	1	Evolution of Lactococcus lactis phages within a cheese factory	10.1128/AEM.00761-09
Caudovirales	Siphoviridae		Sk1virus	Lactococcus virus CB14	dsDNA	Lactococcus lactis	1	1	Evolution of Lactococcus lactis phages within a cheese factory	10.1128/AEM.00761-09
Caudovirales	Siphoviridae		Sk1virus	Lactococcus virus CB19	dsDNA	Lactococcus lactis	1	1	Evolution of Lactococcus lactis phages within a cheese factory	10.1128/AEM.00761-09
Caudovirales	Siphoviridae		Sk1virus	Lactococcus virus CB20	dsDNA	Lactococcus lactis	1	1	Evolution of Lactococcus lactis phages within a cheese factory	10.1128/AEM.00761-09
Caudovirales	Siphoviridae		Sk1virus	Lactococcus virus jj50	dsDNA	Lactococcus lactis	1	1	Sequence and comparative genomic analysis of lactococcal bacteriophages jj50, 712 and P008: evolutionary insights into the 936 phage species	10.1111/j.1574-6968.2006.00372.x
Caudovirales	Siphoviridae		Sk1virus	Lactococcus virus P2	dsDNA	Lactococcus lactis	1	1	Structure, adsorption to host, and infection mechanism of virulent lactococcal phage p2	10.1128/JVI.02033-13
Caudovirales	Siphoviridae		Sk1virus	Lactococcus virus P008	dsDNA	Lactococcus lactis	1	1	Sequence and comparative genomic analysis of lactococcal bacteriophages jj50, 712 and P008: evolutionary insights into the 936 phage species	10.1111/j.1574-6968.2006.00372.x
Caudovirales	Siphoviridae		Sk1virus	Lactococcus virus sk1	dsDNA	Lactococcus lactis	1	1	Transduction of concatemeric plasmids containing the cos site of Lactococcus lactis bacteriophage sk1	10.1111/j.1574-6968.2002.tb11419.x
Caudovirales	Siphoviridae		Sk1virus	Lactococcus virus Sl4	dsDNA	Lactococcus lactis	1	1	Evolution of Lactococcus lactis phages within a cheese factory	10.1128/AEM.00761-09
Caudovirales	Siphoviridae		Slashvirus	Bacillus virus Slash	dsDNA	Bacillus megaterium	1	1	Complete Genome of Bacillus megaterium Siphophage Slash	10.1128/genomeA.00862-13
Caudovirales	Siphoviridae		Slashvirus	Bacillus virus Stahl	dsDNA	Bacillus megaterium	1	1	Complete Genome Sequence of Bacillus megaterium Siphophage Stahl	10.1128/genomeA.00857-15
Caudovirales	Siphoviridae		Slashvirus	Bacillus virus Staley	dsDNA	Bacillus megaterium	1	1	Complete Genome of Bacillus megaterium Siphophage Staley	10.1128/genomeA.00864-13
Caudovirales	Siphoviridae		Slashvirus	Bacillus virus Stills	dsDNA	Bacillus megaterium	1	1	Complete Genome Sequence of Bacillus megaterium Siphophage Stills	10.1128/genomeA.00855-15
Caudovirales	Siphoviridae		Spbetavirus	Bacillus virus SPbeta	dsDNA	Bacillus subtilis	1	1	Introns and intein coding sequence in the ribonucleotide reductase genes of Bacillus subtilis temperate bacteriophage SPbeta
Caudovirales	Siphoviridae		Ssp2virus	Vibrio virus MAR10	dsDNA	Vibrio parahaemolyticus	1	1	Linking virus genomes with host taxonomy	10.3390/v8030066
Caudovirales	Siphoviridae		Ssp2virus	Vibrio virus SSP002	dsDNA	Vibrio vulnificus	1	1	Linking virus genomes with host taxonomy	10.3390/v8030066
Caudovirales	Siphoviridae		T5virus	Escherichia virus AKFV33	dsDNA	Escherichia coli	1	1	Genomic, proteomic and physiological characterization of a T5-like bacteriophage for control of Shiga toxin-producing Escherichia coli O157:H7	10.1371/journal.pone.0034585
Caudovirales	Siphoviridae		T5virus	Escherichia virus BF23	dsDNA	Escherichia coli	1	1	Early abortive lysis by phage BF23 in Escherichia coli K-12 carrying the colicin Ib factor
Caudovirales	Siphoviridae		T5virus	Escherichia virus DT57C	dsDNA	Escherichia coli	1	1	Linking virus genomes with host taxonomy	10.3390/v8030066
Caudovirales	Siphoviridae		T5virus	Escherichia virus EPS7	dsDNA	Salmonella enterica, Escherichia coli	2	2	Identification of host receptor and receptor-binding module of a newly sequenced T5-like phage EPS7	10.1111/j.1574-6968.2008.01397.x
Caudovirales	Siphoviridae		T5virus	Escherichia virus FFH1	dsDNA	Escherichia coli	1	1	Linking virus genomes with host taxonomy	10.3390/v8030066
Caudovirales	Siphoviridae		T5virus	Escherichia virus H8	dsDNA	Escherichia coli	1	1	FepA- and TonB-dependent bacteriophage H8: receptor binding and genomic sequence	10.1128/JB.00437-07
Caudovirales	Siphoviridae		T5virus	Escherichia virus T5	dsDNA	Escherichia coli	1	1	The nucleotide sequence of the bacteriophage T5 ltf gene	10.1016/0014-5793(95)00482-O
Caudovirales	Siphoviridae		T5virus	Salmonella virus Shivani	dsDNA	Salmonela enterica serovar Typhimurium	1	1	Linking virus genomes with host taxonomy	10.3390/v8030066
Caudovirales	Siphoviridae		T5virus	Salmonella virus SPC35	dsDNA	Salmonella enterica, Escherichia coli	2	2	Characterization of a T5-like coliphage, SPC35, and differential development of resistance to SPC35 inSalmonella enterica serovar typhimurium and Escherichia coli	10.1128/AEM.02504-10
Caudovirales	Siphoviridae		T5virus	Salmonella virus Stitch	dsDNA	Salmonela enterica serovar Typhimurium	1	1	Linking virus genomes with host taxonomy	10.3390/v8030066
Caudovirales	Siphoviridae		Tm4virus	Mycobacterium virus Anaya	dsDNA	Mycobacterium tuberculosis, Mycobacterium smegmatis	2	1	Cluster K mycobacteriophages: insights into the evolutionary origins of mycobacteriophage TM4	10.1371/journal.pone.0026750
Caudovirales	Siphoviridae		Tm4virus	Mycobacterium virus Angelica	dsDNA	Mycobacterium tuberculosis, Mycobacterium smegmatis	2	1	Cluster K mycobacteriophages: insights into the evolutionary origins of mycobacteriophage TM4	10.1371/journal.pone.0026750
Caudovirales	Siphoviridae		Tm4virus	Mycobacterium virus Crimd	dsDNA	Mycobacterium tuberculosis, Mycobacterium smegmatis	2	1	Cluster K mycobacteriophages: insights into the evolutionary origins of mycobacteriophage TM4	10.1371/journal.pone.0026750
Caudovirales	Siphoviridae		Tm4virus	Mycobacterium virus Fionn	dsDNA	Mycobacterium tuberculosis, Mycobacterium smegmatis	2	1	Cluster K mycobacteriophages: insights into the evolutionary origins of mycobacteriophage TM4	10.1371/journal.pone.0026750
Caudovirales	Siphoviridae		Tm4virus	Mycobacterium virus Jaws	dsDNA	Mycobacterium smegmatis	1	1	Complete genome sequences of 138 mycobacteriophages	10.1128/JVI.06870-11
Caudovirales	Siphoviridae		Tm4virus	Mycobacterium virus Larva	dsDNA	Mycobacterium smegmatis	1	1	Complete genome sequences of 138 mycobacteriophages	10.1128/JVI.06870-11
Caudovirales	Siphoviridae		Tm4virus	Mycobacterium virus Macncheese	dsDNA	Mycobacterium smegmatis	1	1	Genome Sequence of a Newly Isolated Mycobacteriophage, ShedlockHolmes	10.1128/genomeA.00597-15
Caudovirales	Siphoviridae		Tm4virus	Mycobacterium virus Pixie	dsDNA	Mycobacterium tuberculosis, Mycobacterium smegmatis	2	1	Cluster K mycobacteriophages: insights into the evolutionary origins of mycobacteriophage TM4	10.1371/journal.pone.0026750
Caudovirales	Siphoviridae		Tm4virus	Mycobacterium virus TM4	dsDNA	Mycobacterium avium	1	1	Cluster K mycobacteriophages: insights into the evolutionary origins of mycobacteriophage TM4	10.1371/journal.pone.0026750
Caudovirales	Siphoviridae		Tp21virus	Bacillus virus BMBtp2	dsDNA	Bacillus thuringiensis	1	1	Complete Genome Sequence of Bacillus thuringiensis Bacteriophage BMBtp2	10.1128/genomeA.00011-12
Caudovirales	Siphoviridae		Tp21virus	Bacillus virus TP21	dsDNA	Bacillus anthracis, Bacillus cereus, Bacillus thuringiensis	3	1	Complete Nucleotide Sequence and Molecular Characterization of BacillusPhage TP21 and its Relatedness to Other Phages with the Same Name	10.3390/v2040961
Caudovirales	Siphoviridae		Triavirus	Staphylococcus virus 47	dsDNA	Staphylococcus aureus	1	1	Antibiogram typing of methicillin-resistant Staphylococcus aureus: a comparison with phage typing, biotyping and API Staph
Caudovirales	Siphoviridae		Triavirus	Staphylococcus virus 3a	dsDNA	Staphylococcus aureus	1	1	Bacteriophages in L form of Staphylococcus aureus
Caudovirales	Siphoviridae		Triavirus	Staphylococcus virus 42e	dsDNA	Staphylococcus aureus	1	1	Lysis by phage 42E as possible marker for Staphylococcus aureus strains likely to infect prosthetic materials
Caudovirales	Siphoviridae		Triavirus	Staphylococcus virus IPLA35	dsDNA	Staphylococcus aureus	1	1	Phage inactivation of Staphylococcus aureus in fresh and hard-type cheeses	10.1016/j.ijfoodmicro.2012.06.012
Caudovirales	Siphoviridae		Triavirus	Staphylococcus virus phi12	dsDNA	Staphylococcus aureus	1	1	Functional genomic analysis of two Staphylococcus aureus phages isolated from the dairy environment	10.1128/AEM.01864-09
Caudovirales	Siphoviridae		Triavirus	Staphylococcus virus phiSLT	dsDNA	Staphylococcus aureus	1	1	Bacterial Two-component and Hetero-heptameric Pore-forming Cytolytic Toxins: Structures, Pore-forming Mechanism, and Organization of the Genes	10.1271/bbb.68.981
Caudovirales	Siphoviridae		Wbetavirus	Bacillus virus Wbeta	dsDNA	Bacillus cereus	1	1	Detailed genomic analysis of the Wbeta and gamma phages infecting Bacillus anthracis: implications for evolution of environmental fitness and antibiotic resistance	10.1128/JB.188.8.3037-3051.2006
Caudovirales	Siphoviridae		Xp10virus	Xanthomonas virus CP1	dsDNA	Xanthomonas axonopodis	1	1	Characterization of bacteriophages Cp1 and Cp2, the strain-typing agents for Xanthomonas axonopodis pv. citri	10.1128/AEM.02310-13
Caudovirales	Siphoviridae		Xp10virus	Xanthomonas virus OP1	dsDNA	Xanthomonas oryzae	1	1	Comparison of genomes of three Xanthomonas oryzae bacteriophages	10.1186/1471-2164-8-442
Caudovirales	Siphoviridae		Xp10virus	Xanthomonas virus phil7	dsDNA	Xanthomonas campestris	1	1	Genomic characterization of the intron-containing T7-like phage phiL7 of Xanthomonas campestris	10.1128/AEM.01214-09
Caudovirales	Siphoviridae		Xp10virus	Xanthomonas virus Xop411	dsDNA	Xanthomonas oryzae	1	1	Comparison of genomes of three Xanthomonas oryzae bacteriophages	10.1186/1471-2164-8-442
Caudovirales	Siphoviridae		Xp10virus	Xanthomonas virus Xp10	dsDNA	Xanthomonas oryzae	1	1	Comparison of genomes of three Xanthomonas oryzae bacteriophages	10.1186/1471-2164-8-442
Caudovirales	Siphoviridae		Yuavirus	Alphaproteobacteria virus phiJl001	dsDNA	Rhopaloeides odorabile	1	1	Genomic analysis of bacteriophage PhiJL001: insights into its interaction with a sponge-associated alpha-proteobacterium	10.1128/AEM.71.3.1598-1609.2005
Caudovirales	Siphoviridae		Yuavirus	Pseudomonas virus M6	dsDNA	Pseudomonas aeruginosa	1	1	The genome and structural proteome of YuA, a new Pseudomonas aeruginosa phage resembling M6	10.1128/JB.01441-07
Caudovirales	Siphoviridae		Yuavirus	Pseudomonas virus Yua	dsDNA	Pseudomonas aeruginosa	1	1	The genome and structural proteome of YuA, a new Pseudomonas aeruginosa phage resembling M6	10.1128/JB.01441-07
Herpesvirales	Alloherpesviridae		Batrachovirus	Ranid herpesvirus 1	dsDNA	Lithobates pipiens	1	1	Genome sequences of two frog herpesviruses	10.1099/vir.0.82291-0
Herpesvirales	Alloherpesviridae		Batrachovirus	Ranid herpesvirus 2	dsDNA	Lithobates pipiens	1	1	Genome sequences of two frog herpesviruses	10.1099/vir.0.82291-0
Herpesvirales	Alloherpesviridae		Cyprinivirus	Anguillid herpesvirus 1	dsDNA	Anguilla anguilla and Anguilla japonica	2	1	Development and validation of a real-time PCR assay for the detection of anguillid herpesvirus 1	10.1111/jfd.12330
Herpesvirales	Alloherpesviridae		Cyprinivirus	Cyprinid herpesvirus 1	dsDNA	Cyprinus carpio	1	1	Herpesviruses that Infect Fish	10.3390/v3112160
Herpesvirales	Alloherpesviridae		Cyprinivirus	Cyprinid herpesvirus 2	dsDNA	Carassius auratus	1	1	Herpesviruses that Infect Fish	10.3390/v3112160
Herpesvirales	Alloherpesviridae		Cyprinivirus	Cyprinid herpesvirus 3	dsDNA	Cyprinus carpio	1	1	Herpesviruses that Infect Fish	10.3390/v3112160
Herpesvirales	Alloherpesviridae		Ictalurivirus	Acipenserid herpesvirus 2	dsDNA	Acipenser transmontanus	1	1	Herpesviruses that Infect Fish	10.3390/v3112160
Herpesvirales	Alloherpesviridae		Ictalurivirus	Ictalurid herpesvirus 1	dsDNA	Ictalurus punctatus	1	1	Herpesviruses that Infect Fish	10.3390/v3112160
Herpesvirales	Alloherpesviridae		Ictalurivirus	Ictalurid herpesvirus 2	dsDNA	Ameiurus melas	1	1	Herpesviruses that Infect Fish	10.3390/v3112160
Herpesvirales	Alloherpesviridae		Salmonivirus	Salmonid herpesvirus 1	dsDNA	Oncorhynchus mykiss	1	1	Herpesviruses that Infect Fish	10.3390/v3112160
Herpesvirales	Alloherpesviridae		Salmonivirus	Salmonid herpesvirus 2	dsDNA	Oncorhynchus mykiss, O. masou, O. kisutch, O. nerka, O. keta	x	1	Herpesviruses that Infect Fish	10.3390/v3112160
Herpesvirales	Alloherpesviridae		Salmonivirus	Salmonid herpesvirus 3	dsDNA	Salvelinus namaycush and Salvelinus fontinalis	2	1	Herpesviruses that Infect Fish	10.3390/v3112160
Herpesvirales	Herpesviridae	Alphaherpesvirinae	Iltovirus	Gallid alphaherpesvirus 1	dsDNA	Gallus gallus, Phasianus colchicus	2	2	Psittacid Herpesvirus 1 and Infectious Laryngotracheitis Virus: Comparative Genome Sequence Analysis of Two Avian Alphaherpesviruses	10.1128/JVI.00134-06
Herpesvirales	Herpesviridae	Alphaherpesvirinae	Iltovirus	Psittacid alphaherpesvirus 1	dsDNA	Psittacus sp	x	1	Psittacid Herpesvirus 1 and Infectious Laryngotracheitis Virus: Comparative Genome Sequence Analysis of Two Avian Alphaherpesviruses	10.1128/JVI.00134-06
Herpesvirales	Herpesviridae	Alphaherpesvirinae	Mardivirus	Anatid alphaherpesvirus 1	dsDNA	Anas platyrhynchos, Cygnus olor, Anser anser, Anser fabalis, Ardea cinerea	x	4	First survey of the occurrence of duck enteritis virus (DEV) in free-ranging Polish water birds	10.1007/s00705-013-1936-8
Herpesvirales	Herpesviridae	Alphaherpesvirinae	Mardivirus	Columbid alphaherpesvirus 1	dsDNA	Columba livia	1	1	Herpesviral inclusion body disease in owls and falcons is caused by the pigeon herpesvirus (columbidherpesvirus 1)	10.7589/0090-3558-44.2.427
Herpesvirales	Herpesviridae	Alphaherpesvirinae	Mardivirus	Gallid alphaherpesvirus 2	dsDNA	Gallus gallus, Phasianus colchicus	2	2	Psittacid Herpesvirus 1 and Infectious Laryngotracheitis Virus: Comparative Genome Sequence Analysis of Two Avian Alphaherpesviruses	10.1128/JVI.00134-06
Herpesvirales	Herpesviridae	Alphaherpesvirinae	Mardivirus	Gallid alphaherpesvirus 3	dsDNA	Gallus gallus, Phasianus colchicus	2	2	Psittacid Herpesvirus 1 and Infectious Laryngotracheitis Virus: Comparative Genome Sequence Analysis of Two Avian Alphaherpesviruses	10.1128/JVI.00134-06
Herpesvirales	Herpesviridae	Alphaherpesvirinae	Mardivirus	Meleagrid alphaherpesvirus 1	dsDNA	Meleagris gallopavo, Meleagris ocellata	2	1	Psittacid Herpesvirus 1 and Infectious Laryngotracheitis Virus: Comparative Genome Sequence Analysis of Two Avian Alphaherpesviruses	10.1128/JVI.00134-06
Herpesvirales	Herpesviridae	Alphaherpesvirinae	Scutavirus	Chelonid alphaherpesvirus 5	dsDNA	Chelonia mydas	1	1	Global distribution of Chelonid fibropapilloma-associated herpesvirus among clinically healthy sea turtles	10.1186/s12862-014-0206-z
Herpesvirales	Herpesviridae	Alphaherpesvirinae	Simplexvirus	Ateline alphaherpesvirus 1	dsDNA	Ateles geoffroyi	1	1	Comparative pathobiology of Kaposi sarcoma-associated herpesvirus and related primate rhadinoviruses
Herpesvirales	Herpesviridae	Alphaherpesvirinae	Simplexvirus	Bovine alphaherpesvirus 2	dsDNA	Bos taurus	1	1	Detection of bovine herpesvirus 2 and bovine herpesvirus 4 DNA in trigeminal ganglia of naturally infected cattle by polymerase chain reaction	10.1016/j.vetmic.2014.03.012
Herpesvirales	Herpesviridae	Alphaherpesvirinae	Simplexvirus	Cercopithecine alphaherpesvirus 2	dsDNA	Papio sp	x	1	Complete genome sequence of cercopithecine herpesvirus 2 (SA8) and comparison with other simplexviruses	10.1016/j.virol.2004.09.042
Herpesvirales	Herpesviridae	Alphaherpesvirinae	Simplexvirus	Human alphaherpesvirus 1	dsDNA	Homo sapiens	1	1	Human Herpesviruses - Biology, Therapy, and Immunoprophylaxis
Herpesvirales	Herpesviridae	Alphaherpesvirinae	Simplexvirus	Human alphaherpesvirus 2	dsDNA	Homo sapiens	1	1	Human Herpesviruses - Biology, Therapy, and Immunoprophylaxis
Herpesvirales	Herpesviridae	Alphaherpesvirinae	Simplexvirus	Leporid alphaherpesvirus 4	dsDNA	Oryctolagus cuniculi	1	1	Acute hemorrhagic and necrotizing pneumonia, splenitis, and dermatitis in a pet rabbit caused by a novel herpesvirus (leporid herpesvirus-4)
Herpesvirales	Herpesviridae	Alphaherpesvirinae	Simplexvirus	Macacine alphaherpesvirus 1	dsDNA	Macaca sp, Homo sapiens	x	2	Macacine Herpesvirus 1 in Long-Tailed Macaques, Malaysia, 2009-2011	10.3201/eid2107.140162
Herpesvirales	Herpesviridae	Alphaherpesvirinae	Simplexvirus	Macropodid alphaherpesvirus 1	dsDNA	Macropus parma	1	1	The first genome sequence of a metatherian herpesvirus: Macropodid herpesvirus 1	10.1186/s12864-016-2390-2
Herpesvirales	Herpesviridae	Alphaherpesvirinae	Simplexvirus	Macropodid alphaherpesvirus 2	dsDNA	Macropus parma	1	1	The first genome sequence of a metatherian herpesvirus: Macropodid herpesvirus 1	10.1186/s12864-016-2390-2
Herpesvirales	Herpesviridae	Alphaherpesvirinae	Simplexvirus	Panine alphaherpesvirus 3	dsDNA	Pan troglodytes	1	1	Genome sequence of a chimpanzee herpesvirus and its relation to other primate alphaherpesviruses	10.1007/s00705-013-1666-y
Herpesvirales	Herpesviridae	Alphaherpesvirinae	Simplexvirus	Papiine alphaherpesvirus 2	dsDNA	Pan troglodytes	1	1	Linking virus genomes with host taxonomy	10.3390/v8030066
Herpesvirales	Herpesviridae	Alphaherpesvirinae	Simplexvirus	Saimiriine alphaherpesvirus 1	dsDNA	Saimiri sp, Saguinus sp, Aotus trivirgatus	x	3	Structure and sequence of the saimiriine herpesvirus 1 genome	10.1016/j.virol.2010.11.008
Herpesvirales	Herpesviridae	Alphaherpesvirinae	Unassigned	Chelonid alphaherpesvirus 6	dsDNA	Chelonia mydas	1	1	Global distribution of Chelonid fibropapilloma-associated herpesvirus among clinically healthy sea turtles	10.1186/s12862-014-0206-z
Herpesvirales	Herpesviridae	Alphaherpesvirinae	Varicellovirus	Bovine alphaherpesvirus 1	dsDNA	Bos taurus	1	1	Detection of bovine herpesvirus 2 and bovine herpesvirus 4 DNA in trigeminal ganglia of naturally infected cattle by polymerase chain reaction	10.1016/j.vetmic.2014.03.012
Herpesvirales	Herpesviridae	Alphaherpesvirinae	Varicellovirus	Bovine alphaherpesvirus 5	dsDNA	Bos taurus	1	1	Detection of bovine herpesvirus 2 and bovine herpesvirus 4 DNA in trigeminal ganglia of naturally infected cattle by polymerase chain reaction	10.1016/j.vetmic.2014.03.012
Herpesvirales	Herpesviridae	Alphaherpesvirinae	Varicellovirus	Bubaline alphaherpesvirus 1	dsDNA	Bubalus bubalis	1	1	Bubaline herpesvirus 1 associated with abortion in a Mediterranean water buffalo	10.1016/j.rvsc.2012.12.009
Herpesvirales	Herpesviridae	Alphaherpesvirinae	Varicellovirus	Canid alphaherpesvirus 1	dsDNA	Canis lupus	1	1	Fatal Canid herpesvirus 1 infection in an adult dog	10.1177/1040638712440994
Herpesvirales	Herpesviridae	Alphaherpesvirinae	Varicellovirus	Caprine alphaherpesvirus 1	dsDNA	Capra aegagrus	1	1	First Description of Infection of Caprine Herpesvirus 1 (CpHV-1) in Goats in Mainland France	10.3390/pathogens5010017
Herpesvirales	Herpesviridae	Alphaherpesvirinae	Varicellovirus	Cercopithecine alphaherpesvirus 9	dsDNA	Macaca sp	x	1	Simian Varicella Virus in Pigtailed Macaques (Macaca nemestrina): Clinical, Pathologic, and Virologic Features
Herpesvirales	Herpesviridae	Alphaherpesvirinae	Varicellovirus	Cervid alphaherpesvirus 1	dsDNA	Cervus elaphus	1	1	Isolation of cervid herpesvirus 1 from the genital tract of a farmed red deer in Northern France	10.1016/j.tvjl.2009.11.021
Herpesvirales	Herpesviridae	Alphaherpesvirinae	Varicellovirus	Cervid alphaherpesvirus 2	dsDNA	Rangifer tarandus	1	1	Cervid herpesvirus 2, the primary agent in an outbreak of infectious keratoconjunctivitis in semidomesticated reindeer	10.1128/JCM.01198-09
Herpesvirales	Herpesviridae	Alphaherpesvirinae	Varicellovirus	Equid alphaherpesvirus 1	dsDNA	Equus sp	x	1	A review of traditional and contemporary assays for direct and indirect detection of Equid herpesvirus 1 in clinical samples	10.1177/1040638715605558
Herpesvirales	Herpesviridae	Alphaherpesvirinae	Varicellovirus	Equid alphaherpesvirus 3	dsDNA	Equus sp	x	1	Complete genome sequence of equid herpesvirus 3	10.1128/genomeA.00797-14
Herpesvirales	Herpesviridae	Alphaherpesvirinae	Varicellovirus	Equid alphaherpesvirus 4	dsDNA	Equus sp	x	1	First report on equine herpesvirus type 4 isolation in Poland--evaluation of diagnostic tools	10.2478/pjvs-2013-0069
Herpesvirales	Herpesviridae	Alphaherpesvirinae	Varicellovirus	Equid alphaherpesvirus 8	dsDNA	Equus sp	x	1	Complete genomic sequence of an equine herpesvirus type 8 Wh strain isolated from China	10.1128/JVI.00445-12
Herpesvirales	Herpesviridae	Alphaherpesvirinae	Varicellovirus	Equid alphaherpesvirus 9	dsDNA	Equus sp and Giraffa sp	x	2	Equine Herpesvirus Type 9 in Giraffe with Encephalitis	10.3201/eid1412.080801
Herpesvirales	Herpesviridae	Alphaherpesvirinae	Varicellovirus	Felid alphaherpesvirus 1	dsDNA	Pantera sp, Neofelis sp, Acinonyx sp, Felis sp.	x	4	Herpesviruses of carnivores	10.1016/S0378-1135(99)00092-9
Herpesvirales	Herpesviridae	Alphaherpesvirinae	Varicellovirus	Human alphaherpesvirus 3	dsDNA	Homo sapiens	1	1	Human Herpesviruses - Biology, Therapy, and Immunoprophylaxis
Herpesvirales	Herpesviridae	Alphaherpesvirinae	Varicellovirus	Phocid alphaherpesvirus 1	dsDNA	Phoca vitulina	1	1	Pathology and epidemiology of phocid herpesvirus-1 in wild and rehabilitating harbor seals (Phoca vitulina richardsi) in the northeastern Pacific	10.7589/0090-3558-46.3.1046
Herpesvirales	Herpesviridae	Alphaherpesvirinae	Varicellovirus	Suid alphaherpesvirus 1	dsDNA	Sus sp	x	1	Complete, Annotated Sequence of the Pseudorabies Virus Genome	10.1128/JVI.78.1.424-440.2004
Herpesvirales	Herpesviridae	Betaherpesvirinae	Cytomegalovirus	Aotine betaherpesvirus 1	dsDNA	Aotus trivirgatus	1	1	Genome Structure and Virion Polypeptides of the Primate Herpesviruses Herpesvirus aotus Types 1 and 3: Comparison with Human Cytomegalovirus
Herpesvirales	Herpesviridae	Betaherpesvirinae	Cytomegalovirus	Cebine betaherpesvirus 1	dsDNA	Cebus sp	x	1	Unpublished	GenBank accession: JQ264772.1
Herpesvirales	Herpesviridae	Betaherpesvirinae	Cytomegalovirus	Cercopithecine betaherpesvirus 5	dsDNA	Mandrillus leucophaeus, Papio ursinus	2	2	Complete Genome Sequences of Mandrillus leucophaeus and Papio ursinus Cytomegaloviruses	10.1128/genomeA.00781-15
Herpesvirales	Herpesviridae	Betaherpesvirinae	Cytomegalovirus	Human betaherpesvirus 5	dsDNA	Homo sapiens	1	1	Human Herpesviruses - Biology, Therapy, and Immunoprophylaxis
Herpesvirales	Herpesviridae	Betaherpesvirinae	Cytomegalovirus	Macacine betaherpesvirus 3	dsDNA	Macaca mulatta	1	1	rhesus cytomegalovirus (macacine herpesvirus 3)-associated facial neuritis in simian immunodeficiency virus-infected rhesus macaques (Macaca mulatta)	10.1177/0300985814529313
Herpesvirales	Herpesviridae	Betaherpesvirinae	Cytomegalovirus	Panine betaherpesvirus 2	dsDNA	Pan troglodytes	1	1	Initial characterization of four cytomegalovirus strains isolated from chimpanzees. Brief report
Herpesvirales	Herpesviridae	Betaherpesvirinae	Cytomegalovirus	Papiine betaherpesvirus 3	dsDNA	Papio sp	x	1	Papiine herpesvirus 2 as a predictive model for drug sensitivity of Macacine herpesvirus 1 (monkey B virus)
Herpesvirales	Herpesviridae	Betaherpesvirinae	Cytomegalovirus	Saimiriine betaherpesvirus 4	dsDNA	Saimiri sp	x	1	Temporal progression of viral replication and gross and histological lesions in Balb/c mice inoculated epidermally with Saimiriine herpesvirus 1 (SaHV-1)	10.1016/j.jcpa.2005.01.012
Herpesvirales	Herpesviridae	Betaherpesvirinae	Muromegalovirus	Murid betaherpesvirus 1	dsDNA	Mus sp	x	1	Immunoregulatory cytokine networks: 60 years of learning from murine cytomegalovirus	10.1007/s00430-015-0412-3
Herpesvirales	Herpesviridae	Betaherpesvirinae	Muromegalovirus	Murid betaherpesvirus 2	dsDNA	Mus sp	x	1	Immunoregulatory cytokine networks: 60 years of learning from murine cytomegalovirus	10.1007/s00430-015-0412-3
Herpesvirales	Herpesviridae	Betaherpesvirinae	Muromegalovirus	Murid betaherpesvirus 8	dsDNA	Mus sp	x	1	Immunoregulatory cytokine networks: 60 years of learning from murine cytomegalovirus	10.1007/s00430-015-0412-3
Herpesvirales	Herpesviridae	Betaherpesvirinae	Proboscivirus	Elephantid betaherpesvirus 1	dsDNA	Loxodonta africans, Elephas maximus	2	2	Endotheliotropic elephant herpesvirus, the first betaherpesvirus with a thymidine kinase gene	10.1099/vir.0.81977-0
Herpesvirales	Herpesviridae	Betaherpesvirinae	Roseolovirus	Human betaherpesvirus 7	dsDNA	Homo sapiens	1	1	Human Herpesviruses - Biology, Therapy, and Immunoprophylaxis
Herpesvirales	Herpesviridae	Betaherpesvirinae	Roseolovirus	Human betaherpesvirus 6A	dsDNA	Homo sapiens	1	1	Human Herpesviruses - Biology, Therapy, and Immunoprophylaxis
Herpesvirales	Herpesviridae	Betaherpesvirinae	Roseolovirus	Human betaherpesvirus 6B	dsDNA	Homo sapiens	1	1	Human Herpesviruses - Biology, Therapy, and Immunoprophylaxis
Herpesvirales	Herpesviridae	Betaherpesvirinae	Unassigned	Caviid betaherpesvirus 2	dsDNA	Cavia porcellus	1	1	Complete Genome Sequence of Pathogenic Guinea Pig Cytomegalovirus from Salivary Gland Homogenates of Infected Animals	10.1128/genomeA.00054-13
Herpesvirales	Herpesviridae	Betaherpesvirinae	Unassigned	Suid betaherpesvirus 2	dsDNA	Sus sp	x	1	A multiplex PCR for simultaneous detection of classical swine fever virus, African swine fever virus, highly pathogenic porcine reproductive and respiratory syndrome virus, porcine reproductive and respiratory syndrome virus and pseudorabies in swines	10.1515/pjvs-2015-0093
Herpesvirales	Herpesviridae	Betaherpesvirinae	Unassigned	Tupaiid betaherpesvirus 1	dsDNA	Tupaia sp	x	1	Analysis and characterization of the complete genome of tupaia (tree shrew) herpesvirus	10.1128/JVI.75.10.4854-4870.2001
Herpesvirales	Herpesviridae	Gammaherpesvirinae	Lymphocryptovirus	Callitrichine gammaherpesvirus 3	dsDNA	Callithrix jacchus	1	1	An Epstein-Barr-related herpesvirus from marmoset lymphomas	10.1073/pnas.98.3.1224
Herpesvirales	Herpesviridae	Gammaherpesvirinae	Lymphocryptovirus	Cercopithecine gammaherpesvirus 14	dsDNA	Macaca sp	x	1	Inhibition of Antigen Presentation by the Glycine/Alanine Repeat Domain Is Not Conserved in Simian Homologues of Epstein-Barr Virus Nuclear Antigen 1
Herpesvirales	Herpesviridae	Gammaherpesvirinae	Lymphocryptovirus	Gorilline gammaherpesvirus 1	dsDNA	Gorilla gorilla	1	1	Establishment of a lymphoblastoid cell line and isolation of an Epstein-Barr-related virus of gorilla origin
Herpesvirales	Herpesviridae	Gammaherpesvirinae	Lymphocryptovirus	Human gammaherpesvirus 4	dsDNA	Homo sapiens	1	1	Human Herpesviruses - Biology, Therapy, and Immunoprophylaxis
Herpesvirales	Herpesviridae	Gammaherpesvirinae	Lymphocryptovirus	Macacine gammaherpesvirus 4	dsDNA	Macaca mulatta	1	1	Complete nucleotide sequence of the rhesus lymphocryptovirus: genetic validation for an Epstein-Barr virus animal model	10.1128/JVI.76.1.421-426.2002
Herpesvirales	Herpesviridae	Gammaherpesvirinae	Lymphocryptovirus	Panine gammaherpesvirus 1	dsDNA	Pan troglodytes	1	1	Initial characterization of four cytomegalovirus strains isolated from chimpanzees. Brief report
Herpesvirales	Herpesviridae	Gammaherpesvirinae	Lymphocryptovirus	Papiine gammaherpesvirus 1	dsDNA	Papio sp	x	1	Papiine herpesvirus 2 as a predictive model for drug sensitivity of Macacine herpesvirus 1 (monkey B virus)
Herpesvirales	Herpesviridae	Gammaherpesvirinae	Lymphocryptovirus	Pongine gammaherpesvirus 2	dsDNA	Pongo borneo	1	1	Orangutan herpesvirus	10.1111/j.1600-0684.2003.00049.x
Herpesvirales	Herpesviridae	Gammaherpesvirinae	Macavirus	Alcelaphine gammaherpesvirus 1	dsDNA	Connochaetes gnou, C. taurinus, Bos taurus	3	2	Alcelaphine herpesvirus 1 glycoprotein B: recombinant expression and antibody recognition	10.1007/s00705-015-2701-y
Herpesvirales	Herpesviridae	Gammaherpesvirinae	Macavirus	Alcelaphine gammaherpesvirus 2	dsDNA	Damaliscus lunatus	1	1	Malignant catarrhal fever in American bison (Bison bison) experimentally infected with alcelaphine herpesvirus 2	10.1016/j.vetmic.2014.04.003
Herpesvirales	Herpesviridae	Gammaherpesvirinae	Macavirus	Bovine gammaherpesvirus 6	dsDNA	Bos taurus	1	1	Novel gammaherpesvirus functions encoded by bovine herpesvirus 6 (bovine lymphotropic virus)	10.1099/vir.0.066951-0
Herpesvirales	Herpesviridae	Gammaherpesvirinae	Macavirus	Caprine gammaherpesvirus 2	dsDNA	Capra aegagrus, Odocoileus virginianus, Cervus nippon	3	3	Transmission of caprine herpesvirus 2 in domestic goats	10.1016/j.vetmic.2005.01.014
Herpesvirales	Herpesviridae	Gammaherpesvirinae	Macavirus	Hippotragine gammaherpesvirus 1	dsDNA	Hippotragus equinus	1	1	Recovery of a herpesvirus from a roan antelope (Hippotragus equinus)
Herpesvirales	Herpesviridae	Gammaherpesvirinae	Macavirus	Ovine gammaherpesvirus 2	dsDNA	Ovis aries, Bubalus bubalis, Bos taurus	3	3	Two Different Macaviruses, ovine herpesvirus-2 and caprine herpesvirus-2, behave differently in water buffaloes than in cattle or in their respective reservoir species	10.1371/journal.pone.0083695
Herpesvirales	Herpesviridae	Gammaherpesvirinae	Macavirus	Suid gammaherpesvirus 3	dsDNA	Sus sp	x	1	A multiplex PCR for simultaneous detection of classical swine fever virus, African swine fever virus, highly pathogenic porcine reproductive and respiratory syndrome virus, porcine reproductive and respiratory syndrome virus and pseudorabies in swines	10.1515/pjvs-2015-0093
Herpesvirales	Herpesviridae	Gammaherpesvirinae	Macavirus	Suid gammaherpesvirus 4	dsDNA	Sus sp	x	1	A multiplex PCR for simultaneous detection of classical swine fever virus, African swine fever virus, highly pathogenic porcine reproductive and respiratory syndrome virus, porcine reproductive and respiratory syndrome virus and pseudorabies in swines	10.1515/pjvs-2015-0093
Herpesvirales	Herpesviridae	Gammaherpesvirinae	Macavirus	Suid gammaherpesvirus 5	dsDNA	Sus sp	x	1	A multiplex PCR for simultaneous detection of classical swine fever virus, African swine fever virus, highly pathogenic porcine reproductive and respiratory syndrome virus, porcine reproductive and respiratory syndrome virus and pseudorabies in swines	10.1515/pjvs-2015-0093
Herpesvirales	Herpesviridae	Gammaherpesvirinae	Percavirus	Equid gammaherpesvirus 2	dsDNA	Equus sp	x	1	Development and Validation of a Quantitative PCR Method for Equid Herpesvirus-2 Diagnostics in Respiratory Fluids	10.3791/53672
Herpesvirales	Herpesviridae	Gammaherpesvirinae	Percavirus	Equid gammaherpesvirus 5	dsDNA	Equus sp	x	1	Genetic variation and dynamics of infections of equid herpesvirus 5 in individual horses	10.1099/jgv.0.000332
Herpesvirales	Herpesviridae	Gammaherpesvirinae	Percavirus	Mustelid gammaherpesvirus 1	dsDNA	Meles meles	1	1	Detection of mustelid herpesvirus-1 infected European badgers (Meles meles) in the British Isles	10.7589/0090-3558-40.1.99
Herpesvirales	Herpesviridae	Gammaherpesvirinae	Rhadinovirus	Ateline gammaherpesvirus 2	dsDNA	Saguinus oedipus, Aotus trivirgatus	2	2	Primary Structure of the Herpesvirus Ateles Genome
Herpesvirales	Herpesviridae	Gammaherpesvirinae	Rhadinovirus	Ateline gammaherpesvirus 3	dsDNA	Ateles paniscus, Saguinus oedipus, Saguinus labiatus, Aotus trivirgatus	4	3	Primary Structure of the Herpesvirus Ateles Genome
Herpesvirales	Herpesviridae	Gammaherpesvirinae	Rhadinovirus	Bovine gammaherpesvirus 4	dsDNA	Bos taurus	1	1	Detection of bovine herpesvirus 2 and bovine herpesvirus 4 DNA in trigeminal ganglia of naturally infected cattle by polymerase chain reaction	10.1016/j.vetmic.2014.03.012
Herpesvirales	Herpesviridae	Gammaherpesvirinae	Rhadinovirus	Cricetid gammaherpesvirus 2	dsDNA	Oligoryzomys microtis	1	1	Identification and Sequencing of a Novel Rodent Gammaherpesvirus That Establishes Acute and Latent Infection in Laboratory Mice	10.1128/JVI.01661-10
Herpesvirales	Herpesviridae	Gammaherpesvirinae	Rhadinovirus	Human gammaherpesvirus 8	dsDNA	Homo sapiens	1	1	Human Herpesviruses - Biology, Therapy, and Immunoprophylaxis
Herpesvirales	Herpesviridae	Gammaherpesvirinae	Rhadinovirus	Macacine gammaherpesvirus 5	dsDNA	Macaca mulatta	1	1	Sequence and Genomic Analysis of a Rhesus Macaque Rhadinovirus with Similarity to Kaposi’s Sarcoma-Associated Herpesvirus/Human Herpesvirus 8
Herpesvirales	Herpesviridae	Gammaherpesvirinae	Rhadinovirus	Murid gammaherpesvirus 4	dsDNA	Apodemus sylvaticus	1	1	The wood mouse is a natural host for Murid herpesvirus 4	10.1099/vir.0.18731-0
Herpesvirales	Herpesviridae	Gammaherpesvirinae	Rhadinovirus	Murid gammaherpesvirus 7	dsDNA	Mus sp	x	1	Immunoregulatory cytokine networks: 60 years of learning from murine cytomegalovirus	10.1007/s00430-015-0412-3
Herpesvirales	Herpesviridae	Gammaherpesvirinae	Rhadinovirus	Saimiriine gammaherpesvirus 2	dsDNA	Saimiri sciureus	1	1	Primary structure of the herpesvirus saimiri genome
Herpesvirales	Herpesviridae	Gammaherpesvirinae	Unassigned	Equid gammaherpesvirus 7	dsDNA	Equus sp	x	1	Abortion in a Mediterranean miniature donkey (Equus asinus) associated with a gammaherpesvirus similar toEquid herpesvirus 7	10.1177/1040638715611444
Herpesvirales	Herpesviridae	Gammaherpesvirinae	Unassigned	Phocid gammaherpesvirus 2	dsDNA	Phoca vitulina	1	1	Serologic survey for Brucella spp., phocid herpesvirus-1, phocid herpesvirus-2, and phocine distemper virus in harbor seals from Alaska, 1976-1999	10.7589/0090-3558-42.2.290
Herpesvirales	Herpesviridae	Gammaherpesvirinae	Unassigned	Saguinine gammaherpesvirus 1	dsDNA	Saguinus midas	1	1	Novel Gamma-1 Herpesviruses Identified in Free-Ranging New World Monkeys (Golden-Handed Tamarin [Saguinus midas], Squirrel Monkey [Saimiri sciureus], and White-Faced Saki [Pithecia pithecia]) in French Guiana	10.1128/JVI.77.16.9099-9105.2003
Herpesvirales	Herpesviridae		Unassigned	Iguanid herpesvirus 2	dsDNA	Unknown	NA	NA	Integrating reptilian herpesviruses into the family herpesviridae	10.1128/JVI.79.2.725-731.2005
Herpesvirales	Malacoherpesviridae		Aurivirus	Haliotid herpesvirus 1	dsDNA	Haliotis laevigata, H. rubra, H. diversicolor	3	1	Immunological changes in response to herpesvirus infection in abalone Haliotis laevigata and Haliotis rubra hybrids	10.1016/j.fsi.2012.11.023
Herpesvirales	Malacoherpesviridae		Ostreavirus	Ostreid herpesvirus 1	dsDNA	Crassostrea gigas, Pecten maximus, Scapharca broughtonii	3	3	Complete genome sequence of Ostreid herpesvirus-1 associated with mortalities of Scapharca broughtonii broodstocks	10.1186/s12985-015-0334-0
Ligamenvirales	Lipothrixviridae		Alphalipothrixvirus	Thermoproteus tenax virus 1	dsDNA	Thermoproteus tenax	1	1	Identification and characterization of the genes encoding three structural proteins of the Thermoproteus tenaxvirus TTV1
Ligamenvirales	Lipothrixviridae		Betalipothrixvirus	Acidianus filamentous virus 3	dsDNA	Acidianus sp	x	1	Structure of the acidianus filamentous virus 3 and comparative genomics of related archaeal lipothrixviruses	10.1128/JVI.01410-07
Ligamenvirales	Lipothrixviridae		Betalipothrixvirus	Acidianus filamentous virus 6	dsDNA	Acidianus convivator	1	1	Structure of the acidianus filamentous virus 3 and comparative genomics of related archaeal lipothrixviruses	10.1128/JVI.01410-07
Ligamenvirales	Lipothrixviridae		Betalipothrixvirus	Acidianus filamentous virus 7	dsDNA	Acidianus convivator	1	1	Structure of the acidianus filamentous virus 3 and comparative genomics of related archaeal lipothrixviruses	10.1128/JVI.01410-07
Ligamenvirales	Lipothrixviridae		Betalipothrixvirus	Acidianus filamentous virus 8	dsDNA	Acidianus convivator	1	1	Structure of the acidianus filamentous virus 3 and comparative genomics of related archaeal lipothrixviruses	10.1128/JVI.01410-07
Ligamenvirales	Lipothrixviridae		Betalipothrixvirus	Acidianus filamentous virus 9	dsDNA	Acidianus sp	x	1	Viruses in acidic geothermal environments of the Kamchatka Peninsula	10.1016/j.resmic.2008.04.009
Ligamenvirales	Lipothrixviridae		Betalipothrixvirus	Sulfolobus islandicus filamentous virus	dsDNA	Sulfolobus islandicus	1	1	A novel lipothrixvirus, SIFV, of the extremely thermophilic crenarchaeon Sulfolobus	10.1006/viro.1999.0105
Ligamenvirales	Lipothrixviridae		Deltalipothrixvirus	Acidianus filamentous virus 2	dsDNA	Acidianus sp	x	1	Structure and genome organization of AFV2, a novel archaeal lipothrixvirus with unusual terminal and core structures	10.1128/JB.187.11.3855-3858.2005
Ligamenvirales	Lipothrixviridae		Gammalipothrixvirus	Acidianus filamentous virus 1	dsDNA	Acidianus infernus, Acidianus hospitalis	2	1	Linking virus genomes with host taxonomy	10.3390/v8030066
Ligamenvirales	Rudiviridae		Rudivirus	Acidianus rod-shaped virus 1	dsDNA	Acidianus pozzuoliensis, Acidianus sp	x	1	Linking virus genomes with host taxonomy	10.3390/v8030066
Ligamenvirales	Rudiviridae		Rudivirus	Sulfolobus islandicus rod-shaped virus 1	dsDNA	Sulfolobus islandicus	1	1	A novel virus family, the Rudiviridae: Structure, virus-host interactions and genome variability of the sulfolobus viruses SIRV1 and SIRV2
Ligamenvirales	Rudiviridae		Rudivirus	Sulfolobus islandicus rod-shaped virus 2	dsDNA	Sulfolobus islandicus	1	1	A novel virus family, the Rudiviridae: Structure, virus-host interactions and genome variability of the sulfolobus viruses SIRV1 and SIRV2
Mononegavirales	Bornaviridae		Bornavirus	Elapid 1 bornavirus	ssRNA(-)	Elapsoidea loveridgei	1	1	Genome Sequence of a Bornavirus Recovered from an African Garter Snake (Elapsoidea loveridgei)	10.1128/genomeA.00779-14
Mononegavirales	Bornaviridae		Bornavirus	Mammalian 1 bornavirus	ssRNA(-)	Equus sp	x	1	Linking virus genomes with host taxonomy	10.3390/v8030066
Mononegavirales	Bornaviridae		Bornavirus	Passeriform 1 bornavirus	ssRNA(-)	Serinus canaria domestica	1	1	Avian bornaviruses are widely distributed in canary birds (Serinus canaria f. domestica)	10.1016/j.vetmic.2013.03.024
Mononegavirales	Bornaviridae		Bornavirus	Passeriform 2 bornavirus	ssRNA(-)	Serinus canaria domestica	1	1	Avian bornaviruses are widely distributed in canary birds (Serinus canaria f. domestica)	10.1016/j.vetmic.2013.03.024
Mononegavirales	Bornaviridae		Bornavirus	Psittaciform 1 bornavirus	ssRNA(-)	Serinus canaria	1	1	Linking virus genomes with host taxonomy	10.3390/v8030066
Mononegavirales	Bornaviridae		Bornavirus	Psittaciform 2 bornavirus	ssRNA(-)	Ara ararauna	1	1	Coding-complete sequencing classifies parrot bornavirus 5 into a novel virus species	10.1007/s00705-015-2546-4
Mononegavirales	Bornaviridae		Bornavirus	Waterbird 1 bornavirus	ssRNA(-)	Branta canadensis	1	1	Complete Genome Sequence of an Avian Bornavirus Isolated from a Healthy Canadian Goose (Branta canadensis)	10.1128/genomeA.00839-13
Mononegavirales	Filoviridae		Cuevavirus	Lloviu cuevavirus	ssRNA(-)	Miniopterus schreibersii	1	1	Cell entry by a novel European filovirus requires host endosomal cysteine proteases and Niemann-Pick C1	10.1016/j.virol.2014.08.019
Mononegavirales	Filoviridae		Ebolavirus	Bundibugyo ebolavirus	ssRNA(-)	Homo sapiens	1	1	Linking virus genomes with host taxonomy	10.3390/v8030066
Mononegavirales	Filoviridae		Ebolavirus	Reston ebolavirus	ssRNA(-)	Homo sapiens, Sus scrofa, Epomops franqueti, Myonycteris torquata	4	4	Linking virus genomes with host taxonomy	10.3390/v8030066
Mononegavirales	Filoviridae		Ebolavirus	Sudan ebolavirus	ssRNA(-)	Homo sapiens, Epomops franqueti, Myonycteris torquata	3	3	Linking virus genomes with host taxonomy	10.3390/v8030066
Mononegavirales	Filoviridae		Ebolavirus	Taï Forest ebolavirus	ssRNA(-)	Homo sapiens	1	1	Linking virus genomes with host taxonomy	10.3390/v8030066
Mononegavirales	Filoviridae		Ebolavirus	Zaire ebolavirus	ssRNA(-)	Homo sapiens, Epomops franqueti, Myonycteris torquata	3	3	Linking virus genomes with host taxonomy	10.3390/v8030066
Mononegavirales	Filoviridae		Marburgvirus	Marburg marburgvirus	ssRNA(-)	Aproteles bulmerae, Homo sapiens	2	2	Studies of Reservoir Hosts for Marburg Virus	10.3201/eid1312.071115
Mononegavirales	Mymonaviridae		Sclerotimonavirus	Sclerotinia sclerotimonavirus	ssRNA(-)	Sclerotinia sclerotiorum	1	1	Linking virus genomes with host taxonomy	10.3390/v8030066
Mononegavirales	Nyamiviridae		Nyavirus	Midway nyavirus	ssRNA(-)	Ornithodoros coriaceus, Larus crassirostris, Nycticorax nycticorax	3	3	Nyamanini and midway viruses define a novel taxon of RNA viruses in the order Mononegavirales	10.1128/JVI.02667-08
Mononegavirales	Nyamiviridae		Nyavirus	Nyamanini nyavirus	ssRNA(-)	Bubulcus ibis, Bos taurus, Argas walkerae	3	3	Nyamanini and midway viruses define a novel taxon of RNA viruses in the order Mononegavirales	10.1128/JVI.02667-08
Mononegavirales	Nyamiviridae		Nyavirus	Sierra Nevada nyavirus	ssRNA(-)	Ornithodoros coriaceus, Bos taurus	2	2	Whole Genome Analysis of Sierra Nevada Virus, a Novel Mononegavirus in the Family Nyamiviridae	10.4269/ajtmh.14-0076
Mononegavirales	Nyamiviridae		Socyvirus	Soybean cyst nematode socyvirus	ssRNA(-)	Heterodera glycine	1	1	Discovery and initial analysis of novel viral genomes in the soybean cyst nematode	10.1099/vir.0.030585-0
Mononegavirales	Paramyxoviridae		Aquaparamyxovirus	Atlantic salmon paramyxovirus	ssRNA(-)	Salmo salar	1	1	Molecular characterisation of Atlantic salmon paramyxovirus (ASPV): a novel paramyxovirus associated with proliferative gill inflammation	10.1016/j.virusres.2008.01.006
Mononegavirales	Paramyxoviridae		Avulavirus	Avian paramyxovirus 2	ssRNA(-)	Gallus gallus	1	1	Linking virus genomes with host taxonomy	10.3390/v8030066
Mononegavirales	Paramyxoviridae		Avulavirus	Avian paramyxovirus 3	ssRNA(-)	Meleagris gallopavo	1	1	Linking virus genomes with host taxonomy	10.3390/v8030066
Mononegavirales	Paramyxoviridae		Avulavirus	Avian paramyxovirus 4	ssRNA(-)	Anas rubripes	1	1	Linking virus genomes with host taxonomy	10.3390/v8030066
Mononegavirales	Paramyxoviridae		Avulavirus	Avian paramyxovirus 5	ssRNA(-)	Melopsittacus undulatus	1	1	Linking virus genomes with host taxonomy	10.3390/v8030066
Mononegavirales	Paramyxoviridae		Avulavirus	Avian paramyxovirus 6	ssRNA(-)	Anas platyrhynchos	1	1	Linking virus genomes with host taxonomy	10.3390/v8030066
Mononegavirales	Paramyxoviridae		Avulavirus	Avian paramyxovirus 7	ssRNA(-)	Meleagris gallopavo, Chlorocebus aethiops, Homo sapiens, Cricetinae	x	y	Linking virus genomes with host taxonomy	10.3390/v8030066
Mononegavirales	Paramyxoviridae		Avulavirus	Avian paramyxovirus 8	ssRNA(-)	Branta canadensis	1	1	Linking virus genomes with host taxonomy	10.3390/v8030066
Mononegavirales	Paramyxoviridae		Avulavirus	Avian paramyxovirus 9	ssRNA(-)	Anas platyrhynchos	1	1	Linking virus genomes with host taxonomy	10.3390/v8030066
Mononegavirales	Paramyxoviridae		Avulavirus	Avian paramyxovirus 10	ssRNA(-)	Spheniscidae	x	y	Linking virus genomes with host taxonomy	10.3390/v8030066
Mononegavirales	Paramyxoviridae		Avulavirus	Avian paramyxovirus 11	ssRNA(-)	Gallinago gallinago	1	1	Linking virus genomes with host taxonomy	10.3390/v8030066
Mononegavirales	Paramyxoviridae		Avulavirus	Avian paramyxovirus 12	ssRNA(-)	Mareca penelope	1	1	Linking virus genomes with host taxonomy	10.3390/v8030066
Mononegavirales	Paramyxoviridae		Avulavirus	Newcastle disease virus	ssRNA(-)	Gallus gallus	1	1	Linking virus genomes with host taxonomy	10.3390/v8030066
Mononegavirales	Paramyxoviridae		Ferlavirus	Fer-de-Lance paramyxovirus	ssRNA(-)	Bothrops jararaca	1	1	Characterization of a Paramyxovirus from a Fer de Lance viper (Bothrops jararaca): partial nucleotide sequence of the putative fusion protein
Mononegavirales	Paramyxoviridae		Henipavirus	Cedar henipavirus	ssRNA(-)	Pteropus sp	x	1	Linking virus genomes with host taxonomy	10.3390/v8030066
Mononegavirales	Paramyxoviridae		Henipavirus	Ghanaian bat henipavirus	ssRNA(-)	Eidolon helvum	1	1	Bats host major mammalian paramyxoviruses	10.1038/ncomms1796
Mononegavirales	Paramyxoviridae		Henipavirus	Hendra virus	ssRNA(-)	Pteropus sp, Homo sapiens, Equus ferus	x	3	Hendra virus ecology and transmission	10.1016/j.coviro.2016.02.004
Mononegavirales	Paramyxoviridae		Henipavirus	Mojiang henipavirus	ssRNA(-)	Rattus tanezumi sladeni	1	1	Linking virus genomes with host taxonomy
Mononegavirales	Paramyxoviridae		Henipavirus	Nipah virus	ssRNA(-)	Pteropus sp, Sus sp Homo sapiens	x	3	Animal models of disease shed light on Nipah virus pathogenesis and transmission	10.1002/path.4444
Mononegavirales	Paramyxoviridae		Morbillivirus	Canine distemper virus	ssRNA(-)	Canis lupus familiaris, Ailuropoda melanoleuca, Ailurus fulgens, Procyon lotor, Mustela sp, Panthera leo, Zalophus californianus	x	y	Linking virus genomes with host taxonomy	10.3390/v8030066
Mononegavirales	Paramyxoviridae		Morbillivirus	Cetacean morbillivirus	ssRNA(-)	Platanistidae, Delphinidae	x	y	Cetacean Morbillivirus-Associated Pathology: Knowns and Unknowns	10.3389/fmicb.2016.00112
Mononegavirales	Paramyxoviridae		Morbillivirus	Feline morbillivirus	ssRNA(-)	Felis catus	1	1	Linking virus genomes with host taxonomy
Mononegavirales	Paramyxoviridae		Morbillivirus	Measles virus	ssRNA(-)	Homo sapiens	1	1	Measles virus, immune control, and persistence	10.1111/j.1574-6976.2012.00330.x
Mononegavirales	Paramyxoviridae		Morbillivirus	Peste-des-petits-ruminants virus	ssRNA(-)	Capra hircus, Ovis aries	2	2	Linking virus genomes with host taxonomy	10.3390/v8030066
Mononegavirales	Paramyxoviridae		Morbillivirus	Phocine distemper virus	ssRNA(-)	Phocidae	x	y	Phocine distemper virus: current knowledge and future directions	10.3390/v6125093
Mononegavirales	Paramyxoviridae		Morbillivirus	Rinderpest virus	ssRNA(-)	Bos taurus, Hippopotamus sp, Giraffa camelopardalis, Bos indicus, Capra hircus, Gazella sp, Ovis aries, Bubalus bubalis, Suidae	x	y	Linking virus genomes with host taxonomy	10.3390/v8030066
Mononegavirales	Paramyxoviridae		Respirovirus	Bovine parainfluenza virus 3	ssRNA(-)	Bos taurus	1	1	Bovine parainfluenza-3 virus	10.1016/j.cvfa.2010.08.002
Mononegavirales	Paramyxoviridae		Respirovirus	Human parainfluenza virus 1	ssRNA(-)	Homo sapiens	1	1	Parainfluenza Viruses	10.1128/CMR.16.2.242-264.2003
Mononegavirales	Paramyxoviridae		Respirovirus	Human parainfluenza virus 3	ssRNA(-)	Homo sapiens	1	1	Parainfluenza Viruses	10.1128/CMR.16.2.242-264.2003
Mononegavirales	Paramyxoviridae		Respirovirus	Porcine parainfluenza virus 1	ssRNA(-)	Sus scrofa domesticus	1	1	Linking virus genomes with host taxonomy	10.3390/v8030066
Mononegavirales	Paramyxoviridae		Respirovirus	Sendai virus	ssRNA(-)	Mus musculus, Rattus norvegicus, Cavia cutleri, Cricetinae sp.	x	4	Linking virus genomes with host taxonomy	10.3390/v8030066
Mononegavirales	Paramyxoviridae		Rubulavirus	Human parainfluenza virus 2	ssRNA(-)	Homo sapiens	1	1	Linking virus genomes with host taxonomy	10.3390/v8030066
Mononegavirales	Paramyxoviridae		Rubulavirus	Human parainfluenza virus 4	ssRNA(-)	Homo sapiens	1	1	Linking virus genomes with host taxonomy	10.3390/v8030066
Mononegavirales	Paramyxoviridae		Rubulavirus	Mapuera virus	ssRNA(-)	Sturnira lilium	1	1	Mapuera virus, a rubulavirus that inhibits interferon signalling in a wide variety of mammalian cells without degrading STATs	10.1099/vir.0.82579-0
Mononegavirales	Paramyxoviridae		Rubulavirus	Mumps virus	ssRNA(-)	Homo sapiens	1	1	Molecular biology, pathogenesis and pathology of mumps virus	10.1002/path.4445
Mononegavirales	Paramyxoviridae		Rubulavirus	Parainfluenza virus 5	ssRNA(-)	Canis lupus familiaris, Homo sapiens	2	2	Linking virus genomes with host taxonomy	10.3390/v8030066
Mononegavirales	Paramyxoviridae		Rubulavirus	Porcine rubulavirus	ssRNA(-)	Sus scrofa	1	1	Linking virus genomes with host taxonomy	10.3390/v8030066
Mononegavirales	Paramyxoviridae		Rubulavirus	Simian virus 41	ssRNA(-)	Macaca fascicularis, Homo sapiens	2	2	Sequence Determination of the P Gene of Simian virus 41: Presence of Irregular Deletions Near the RNA-Editing Sites of Paramyxoviruses	10.1099/0022-1317-74-5-911
Mononegavirales	Pneumoviridae		Metapneumovirus	Avian metapneumovirus	ssRNA(-)	Anser sp, Branta canadensis, Meleagris gallopavo	x	3	Linking virus genomes with host taxonomy	10.3390/v8030066
Mononegavirales	Pneumoviridae		Metapneumovirus	Human metapneumovirus	ssRNA(-)	Homo sapiens	1	1	Human Metapneumovirus	10.1128/microbiolspec.AID-0020-2014
Mononegavirales	Pneumoviridae		Orthopneumovirus	Bovine respiratory syncytial virus	ssRNA(-)	Bos taurus	1	1	Epidemiology, molecular epidemiology and evolution of bovine respiratory syncytial virus	10.3390/v4123452
Mononegavirales	Pneumoviridae		Orthopneumovirus	Human respiratory syncytial virus	ssRNA(-)	Homo sapiens	1	1	Host response to respiratory syncytial virus infection	10.1097/QCO.0000000000000159
Mononegavirales	Pneumoviridae		Orthopneumovirus	Murine pneumonia virus	ssRNA(-)	Mus sp	x	1	The Pneumonia Virus of Mice (PVM) Model of Acute Respiratory Infection	10.3390/v4123494
Mononegavirales	Rhabdoviridae		Cytorhabdovirus	Alfalfa dwarf cytorhabdovirus	ssRNA(-)	Medicago sativa	1	1	Linking virus genomes with host taxonomy	10.3390/v8030066
Mononegavirales	Rhabdoviridae		Cytorhabdovirus	Barley yellow striate mosaic cytorhabdovirus	ssRNA(-)	Hordeum vulgare	1	1	Linking virus genomes with host taxonomy	10.3390/v8030066
Mononegavirales	Rhabdoviridae		Cytorhabdovirus	Broccoli necrotic yellows cytorhabdovirus	ssRNA(-)	Datura stramonium, D. metel, Nicotiana glutinosa	3	2	Characterization of broccoli necrotic yellows virus	10.1016/0042-6822(72)90111-0
Mononegavirales	Rhabdoviridae		Cytorhabdovirus	Festuca leaf streak cytorhabdovirus	ssRNA(-)	Festuca gigantea	1	1	VIDE database - http://sdb.im.ac.cn/vide/sppindex.htm
Mononegavirales	Rhabdoviridae		Cytorhabdovirus	Lettuce necrotic yellows cytorhabdovirus	ssRNA(-)	Lactuca sativa, Nicotiana glutinosa, Embergeria, Reichardia tingitana, Sonchus oleraceus, Sonchus hydrophilus	x	y	Linking virus genomes with host taxonomy	10.3390/v8030066
Mononegavirales	Rhabdoviridae		Cytorhabdovirus	Lettuce yellow mottle cytorhabdovirus	ssRNA(-)	Datura stramonium, Nicotiana benthamiana, N. glutinosa, N. clevelandii, Petunia x hybrida, Lactuca sativa	x	4	Linking virus genomes with host taxonomy	10.3390/v8030066
Mononegavirales	Rhabdoviridae		Cytorhabdovirus	Northern cereal mosaic cytorhabdovirus	ssRNA(-)	Hordeum vulgare	1	1	Linking virus genomes with host taxonomy	10.3390/v8030066
Mononegavirales	Rhabdoviridae		Cytorhabdovirus	Sonchus cytorhabdovirus 1	ssRNA(-)	Sonchus oleraceus	1	1	VIDE database - http://sdb.im.ac.cn/vide/sppindex.htm
Mononegavirales	Rhabdoviridae		Cytorhabdovirus	Strawberry crinkle cytorhabdovirus	ssRNA(-)	Fragaria sp	x	1	Strawberry crinkle virus, a Cytorhabdovirus needing more attention from virologists	10.1046/j.1364-3703.2000.00041.x
Mononegavirales	Rhabdoviridae		Cytorhabdovirus	Wheat American striate mosaic cytorhabdovirus	ssRNA(-)	Triticum dicoccum, T. vulgare, T. durum, Bromus inermis, Eragrostis cilianensis, Panicum capillare, Elymana virescens, Endria inimica	x	y	VIDE database - http://sdb.im.ac.cn/vide/sppindex.htm
Mononegavirales	Rhabdoviridae		Dichorhavirus	Coffee ringspot dichorhavirus	ssRNA(-)	Coffea sp	x	1	Detection and survey of coffee ringspot virus in Brazil	10.1007/s00705-015-2663-0
Mononegavirales	Rhabdoviridae		Dichorhavirus	Orchid fleck dichorhavirus	ssRNA(-)	Cymbidium sp, Phalaenopsis sp, Dendrobium sp, Vanda sp, Coelogyne sp, Oncidium sp, Paphiopedilum sp, Miltonia sp, Odontoglossum sp, Renanthera sp	x	y	Linking virus genomes with host taxonomy	10.3390/v8030066
Mononegavirales	Rhabdoviridae		Ephemerovirus	Adelaide River ephemerovirus	ssRNA(-)	Bos taurus, Syncerus caffer, Bubalus bubalis, Culicoides sp	x	4	Linking virus genomes with host taxonomy	10.3390/v8030066
Mononegavirales	Rhabdoviridae		Ephemerovirus	Berrimah ephemerovirus	ssRNA(-)	Bos taurus, Culicoides sp	x	2	Rhabdoviruses: Molecular Taxonomy, Evolution, Genomics, Ecology, Host-vector interactions, Cytopathology and Control
Mononegavirales	Rhabdoviridae		Ephemerovirus	Bovine fever ephemerovirus	ssRNA(-)	Bos taurus, Culex annulirostris, Ahopheles annulipes, Culicoides sp	x	4	Arboviruses pathogenic for domestic and wild animals	10.1016/B978-0-12-800172-1.00005-7
Mononegavirales	Rhabdoviridae		Ephemerovirus	Kotonkan ephemerovirus	ssRNA(-)	Bos taurus, Culicoides sp	x	2	Arboviruses pathogenic for domestic and wild animals	10.1016/B978-0-12-800172-1.00005-7
Mononegavirales	Rhabdoviridae		Ephemerovirus	Obodhiang ephemerovirus	ssRNA(-)	Mansonia uniformis, Aedes aegypti, Bos taurus	3	3	Kotonkan and Obodhiang viruses: African ephemeroviruses with large and complex genomes	10.1016/j.virol.2012.01.004
Mononegavirales	Rhabdoviridae		Lyssavirus	Aravan lyssavirus	ssRNA(-)	Myotis blythii	1	1	Linking virus genomes with host taxonomy	10.3390/v8030066
Mononegavirales	Rhabdoviridae		Lyssavirus	Australian bat lyssavirus	ssRNA(-)	Pteropus alecto, P. poliocephalus, P. scapulatus, P. conspicillatus, Homo sapiens, Saccolaimus sp	x	3	Linking virus genomes with host taxonomy	10.3390/v8030066
Mononegavirales	Rhabdoviridae		Lyssavirus	Bokeloh bat lyssavirus	ssRNA(-)	Myotis nattererii	1	1	Comparative studies on the genetic, antigenic and pathogenic characteristics of Bokeloh bat lyssavirus	10.1099/vir.0.065953-0
Mononegavirales	Rhabdoviridae		Lyssavirus	Duvenhage lyssavirus	ssRNA(-)	Chiroptera, Homo sapiens	x	y	In vitro and in vivo isolation and characterization of Duvenhage virus	10.1371/journal.ppat.1002682
Mononegavirales	Rhabdoviridae		Lyssavirus	European bat 1 lyssavirus	ssRNA(-)	Eptesicus serotinus, Martes foina, Ovis aries, Homo sapiens	4	4	European bat lyssaviruses: an emerging zoonosis	10.1017/S0950268803001481
Mononegavirales	Rhabdoviridae		Lyssavirus	European bat 2 lyssavirus	ssRNA(-)	Myotis dasycneme, Myotis daubentonii, Homo sapiens	3	2	European bat lyssaviruses: an emerging zoonosis	10.1017/S0950268803001481
Mononegavirales	Rhabdoviridae		Lyssavirus	Ikoma lyssavirus	ssRNA(-)	Civettictis civette	1	1	Antigenic and genetic characterization of a divergent African virus, Ikoma lyssavirus	10.1099/vir.0.061952-0
Mononegavirales	Rhabdoviridae		Lyssavirus	Irkut lyssavirus	ssRNA(-)	Myotis sp, Murina sp	x	2	Experimental infection of big brown bats ( Eptesicus fuscus ) with Eurasian bat lyssaviruses Aravan, Khujand, and Irkutvirus	10.1007/s00705-005-0785-0
Mononegavirales	Rhabdoviridae		Lyssavirus	Khujand lyssavirus	ssRNA(-)	Myotis sp, Murina sp	x	2	Experimental infection of big brown bats ( Eptesicus fuscus ) with Eurasian bat lyssaviruses Aravan, Khujand, and Irkutvirus	10.1007/s00705-005-0785-0
Mononegavirales	Rhabdoviridae		Lyssavirus	Lagos bat lyssavirus	ssRNA(-)	Eidolon helvum, Micropteropus pusillus, Rousettus aegyptiacus, Epomophorus wahlbergi	4	4	Evidence of Lagos Bat Virus Circulation among Nigerian Fruit Bats	10.7589/0090-3558-46.1.267
Mononegavirales	Rhabdoviridae		Lyssavirus	Mokola lyssavirus	ssRNA(-)	Crocidura flavescens, Lophuromys sikapusi, Felis catus, Canis lupus, Homo sapiens	x	y	Diversity and Epidemiology of Mokola Virus	10.1371/journal.pntd.0002511
Mononegavirales	Rhabdoviridae		Lyssavirus	Rabies lyssavirus	ssRNA(-)	Mammalia, Homo sapiens	x	y	The role of viral evolution in rabies host shifts and emergence	10.1016/j.coviro.2014.07.004
Mononegavirales	Rhabdoviridae		Lyssavirus	Shimoni bat lyssavirus	ssRNA(-)	Hipposideros commersoni	1	1	Commerson's leaf-nosed bat (Hipposideros commersoni) is the likely reservoir of Shimoni bat virus	10.1089/vbz.2011.0663
Mononegavirales	Rhabdoviridae		Lyssavirus	West Caucasian bat lyssavirus	ssRNA(-)	Miniopterus schreibersii	1	1	Possible Emergence of West Caucasian Bat Virus in Africa	10.3201/eid1412.080750
Mononegavirales	Rhabdoviridae		Novirhabdovirus	Hirame novirhabdovirus	ssRNA(-)	Paralichthys olivaceus, Plecoglossus altivelis, Acanthopagrus schlegelii, Sebastes inermis	4	4	Linking virus genomes with host taxonomy	10.3390/v8030066
Mononegavirales	Rhabdoviridae		Novirhabdovirus	Oncorhynchus 1 novirhabdovirus	ssRNA(-)	Salmo sp, Oncorhynchus tshawytscha	x	2	Linking virus genomes with host taxonomy	10.3390/v8030066
Mononegavirales	Rhabdoviridae		Novirhabdovirus	Oncorhynchus 2 novirhabdovirus	ssRNA(-)	Gadus morhua	1	1	Linking virus genomes with host taxonomy	10.3390/v8030066
Mononegavirales	Rhabdoviridae		Novirhabdovirus	Snakehead novirhabdovirus	ssRNA(-)	Ophicephalus striatus, Clarias bratachus, Oxyeleotis marmoratus	3	3	The NV Gene of Snakehead Rhabdovirus (SHRV) Is Not Required for Pathogenesis, and a Heterologous Glycoprotein Can Be Incorporated into the SHRV Envelope	10.1128/JVI.78.11.5875-5882.2004
Mononegavirales	Rhabdoviridae		Nucleorhabdovirus	Datura yellow vein nucleorhabdovirus	ssRNA(-)	Thunbergia alata	1	1	Linking virus genomes with host taxonomy	10.3390/v8030066
Mononegavirales	Rhabdoviridae		Nucleorhabdovirus	Eggplant mottled dwarf nucleorhabdovirus	ssRNA(-)	Agapanthus sp	x	1	Linking virus genomes with host taxonomy	10.3390/v8030066
Mononegavirales	Rhabdoviridae		Nucleorhabdovirus	Maize fine streak nucleorhabdovirus	ssRNA(-)	Zea mays	1	1	Linking virus genomes with host taxonomy	10.3390/v8030066
Mononegavirales	Rhabdoviridae		Nucleorhabdovirus	Maize Iranian mosaic nucleorhabdovirus	ssRNA(-)	Hordeum vulgare, Oryza sativa, Triticum aestivum, Zea mays	4	4	Linking virus genomes with host taxonomy	10.3390/v8030066
Mononegavirales	Rhabdoviridae		Nucleorhabdovirus	Maize mosaic nucleorhabdovirus	ssRNA(-)	Setaria sp, Sorghum bicolor, Zea mays, Rottboellia sp	x	4	Linking virus genomes with host taxonomy	10.3390/v8030066
Mononegavirales	Rhabdoviridae		Nucleorhabdovirus	Potato yellow dwarf nucleorhabdovirus	ssRNA(-)	Nicotiana rustica, N. benthamiana, Solanum tuberosum	3	2	Linking virus genomes with host taxonomy	10.3390/v8030066
Mononegavirales	Rhabdoviridae		Nucleorhabdovirus	Rice yellow stunt nucleorhabdovirus	ssRNA(-)	Oryza sativa	1	1	Linking virus genomes with host taxonomy	10.3390/v8030066
Mononegavirales	Rhabdoviridae		Nucleorhabdovirus	Sonchus yellow net nucleorhabdovirus	ssRNA(-)	Nicotiana sp, Lactuca sativa, Bidens pilosa, Sonchus oleraceus, Aphis sp	x	y	Linking virus genomes with host taxonomy	10.3390/v8030066
Mononegavirales	Rhabdoviridae		Nucleorhabdovirus	Sowthistle yellow vein nucleorhabdovirus	ssRNA(-)	Sonchus oleraceus, Hyperomyzus lactucae	2	2	VIDE database - http://sdb.im.ac.cn/vide/sppindex.htm
Mononegavirales	Rhabdoviridae		Nucleorhabdovirus	Taro vein chlorosis nucleorhabdovirus	ssRNA(-)	Colocasia esculenta	1	1	Linking virus genomes with host taxonomy	10.3390/v8030066
Mononegavirales	Rhabdoviridae		Perhabdovirus	Anguillid perhabdovirus	ssRNA(-)	Anguilla rostrata	1	1	Evolutionary dynamics and genetic diversity from three genes of Anguillid rhabdovirus	10.1099/vir.0.069443-0
Mononegavirales	Rhabdoviridae		Perhabdovirus	Perch perhabdovirus	ssRNA(-)	Perca fluviatilis, Salmo trutta, Thymallus thymallus, Sander sp.	x	4	Characterization of perch rhabdovirus (PRV) in farmed grayling Thymallus thymallus	10.3354/dao02654
Mononegavirales	Rhabdoviridae		Perhabdovirus	Sea trout perhabdovirus	ssRNA(-)	Salmo trutta, Perca fluviatilis, Micropterus sp	x	3	Characterization of perch rhabdovirus (PRV) in farmed grayling Thymallus thymallus	10.3354/dao02654
Mononegavirales	Rhabdoviridae		Sigmavirus	Drosophila affinis sigmavirus	ssRNA(-)	Drosophila affinis	1	1	Sigma viruses from three species of Drosophila form a major new clade in the rhabdovirus phylogeny	10.1098/rspb.2009.1472
Mononegavirales	Rhabdoviridae		Sigmavirus	Drosophila ananassae sigmavirus	ssRNA(-)	Drosophila ananassae	1	1	Host-switching by a vertically transmitted rhabdovirus in Drosophila	10.1098/rsbl.2011.0160
Mononegavirales	Rhabdoviridae		Sigmavirus	Drosophila immigrans sigmavirus	ssRNA(-)	Drosophila immigrans	1	1	Host-switching by a vertically transmitted rhabdovirus in Drosophila	10.1098/rsbl.2011.0160
Mononegavirales	Rhabdoviridae		Sigmavirus	Drosophila melanogaster sigmavirus	ssRNA(-)	Drosophila melanogaster	1	1	Sigma viruses from three species of Drosophila form a major new clade in the rhabdovirus phylogeny	10.1098/rspb.2009.1472
Mononegavirales	Rhabdoviridae		Sigmavirus	Drosophila obscura sigmavirus	ssRNA(-)	Drosophila obscura	1	1	Sigma viruses from three species of Drosophila form a major new clade in the rhabdovirus phylogeny	10.1098/rspb.2009.1472
Mononegavirales	Rhabdoviridae		Sigmavirus	Drosophila tristis sigmavirus	ssRNA(-)	Drosophila tristis	1	1	Host-switching by a vertically transmitted rhabdovirus in Drosophila	10.1098/rsbl.2011.0160
Mononegavirales	Rhabdoviridae		Sigmavirus	Muscina stabulans sigmavirus	ssRNA(-)	Muscina stabulans	1	1	Host-switching by a vertically transmitted rhabdovirus in Drosophila	10.1098/rsbl.2011.0160
Mononegavirales	Rhabdoviridae		Sprivivirus	Carp sprivivirus	ssRNA(-)	Cyprinus carpio	1	1	Linking virus genomes with host taxonomy	10.3390/v8030066
Mononegavirales	Rhabdoviridae		Sprivivirus	Pike fry sprivivirus	ssRNA(-)	Exos lucius	1	1	Characterization of the complete genome sequence of pike fry rhabdovirus	10.1007/s00705-009-0455-0
Mononegavirales	Rhabdoviridae		Tibrovirus	Coastal Plains tibrovirus	ssRNA(-)	Bos taurus; Culicoides brevitarsis	2	2	Tibrogargan and Coastal Plains rhabdoviruses: genomic characterization, evolution of novel genes and seroprevalence in Australian livestock	10.1099/vir.0.026120-0
Mononegavirales	Rhabdoviridae		Tibrovirus	Tibrogargan tibrovirus	ssRNA(-)	Bos taurus; Culicoides brevitarsis	2	2	Tibrogargan and Coastal Plains rhabdoviruses: genomic characterization, evolution of novel genes and seroprevalence in Australian livestock	10.1099/vir.0.026120-0
Mononegavirales	Rhabdoviridae		Tupavirus	Durham tupavirus	ssRNA(-)	Fulica americana	1	1	Characterization of Durham virus, a novel rhabdovirus that encodes both a C and SH protein	10.1016/j.virusres.2010.09.007
Mononegavirales	Rhabdoviridae		Tupavirus	Tupaia tupavirus	ssRNA(-)	Tupaia belangeri	1	1	Characterization of the Tupaia rhabdovirus genome reveals a long open reading frame overlapping with P and a novel gene encoding a small hydrophobic protein	10.1128/JVI.79.11.6781-6790.2005
Mononegavirales	Rhabdoviridae		Unassigned	Flanders virus	ssRNA(-)	Ramphocelus carbo	1	1	Linking virus genomes with host taxonomy	10.3390/v8030066
Mononegavirales	Rhabdoviridae		Unassigned	Moussa virus	ssRNA(-)	Culex decens	1	1	Moussa virus: a new member of the Rhabdoviridae family isolated from Culex decens mosquitoes in Côte d’Ivoire	10.1016/j.virusres.2009.09.013
Mononegavirales	Rhabdoviridae		Unassigned	Ngaingan virus	ssRNA(-)	Macropodidae; Ceratopogonidae	x	y	Ngaingan virus, a macropod-associated rhabdovirus, contains a second glycoprotein gene and seven novel open reading frames	10.1016/j.virol.2009.12.013
Mononegavirales	Rhabdoviridae		Unassigned	Wongabel virus	ssRNA(-)	Culicoides austropalpalis	1	1	Wongabel Rhabdovirus Accessory Protein U3 Targets the SWI/SNF Chromatin Remodeling Complex	10.1128/JVI.02010-14
Mononegavirales	Rhabdoviridae		Varicosavirus	Lettuce big-vein associated varicosavirus	ssRNA(-)	Lactuca sativa, Sonchus asper, Sonchus oleraceus	3	2	Linking virus genomes with host taxonomy	10.3390/v8030066
Mononegavirales	Rhabdoviridae		Vesiculovirus	Alagoas vesiculovirus	ssRNA(-)	Mammalia; Diptera	x	y	Vesicular stomatitis virus: re-inventing the bullet	10.1016/j.molmed.2004.03.003
Mononegavirales	Rhabdoviridae		Vesiculovirus	Carajas vesiculovirus	ssRNA(-)	Mammalia; Lutzomyia sp	x	y	Carajas and Maraba viruses, two new vesiculoviruses isolated from phlebotomine sand flies in Brazil
Mononegavirales	Rhabdoviridae		Vesiculovirus	Chandipura vesiculovirus	ssRNA(-)	Homo sapiens; Phlebotomus sp	x	2	Microglial activation induces neuronal death in Chandipura virus infection	10.1038/srep22544
Mononegavirales	Rhabdoviridae		Vesiculovirus	Cocal vesiculovirus	ssRNA(-)	Mammalia; Acari	x	y	Structure, expression and phylogenetic analysis of the glycoprotein gene of Cocal virus	10.1016/S0168-1702(98)00006-9
Mononegavirales	Rhabdoviridae		Vesiculovirus	Indiana vesiculovirus	ssRNA(-)	Homo sapiens, Aedes sp, Simulidae, Musca domestica, Equus sp, Sus scrofa, Bos taurus, Culicoides sp, Lutzomya sp	x	y	Linking virus genomes with host taxonomy	10.3390/v8030066
Mononegavirales	Rhabdoviridae		Vesiculovirus	Isfahan vesiculovirus	ssRNA(-)	Homo sapiens, Gerbilinae, Phlebotomus papatasi	x	y	Isfahan virus, a new vesiculovirus infecting humans, gerbils, and sandflies in Iran
Mononegavirales	Rhabdoviridae		Vesiculovirus	Maraba vesiculovirus	ssRNA(-)	Mammalia; Lutzomyia sp	x	y	Carajas and Maraba viruses, two new vesiculoviruses isolated from phlebotomine sand flies in Brazil
Mononegavirales	Rhabdoviridae		Vesiculovirus	New Jersey vesiculovirus	ssRNA(-)	Mammalia; Diptera	x	y	Vesicular stomatitis virus: re-inventing the bullet	10.1016/j.molmed.2004.03.003
Mononegavirales	Rhabdoviridae		Vesiculovirus	Piry vesiculovirus	ssRNA(-)	Mammalia; Aedes sp	x	y	Susceptibility of various animals to the vesiculovirus Piry
Mononegavirales	Sunviridae		Sunshinevirus	Reptile sunshinevirus 1	ssRNA(-)	Morelia bredli, M. spilota	2	1	Evidence for the vertical transmission of Sunshine virus	10.1016/j.vetmic.2014.11.008
Mononegavirales	Unassigned		Anphevirus	Xincheng anphevirus	ssRNA(-)	Anopheles sinensis	1	1	Unprecedented genomic diversity of RNA viruses in arthropods reveals the ancestry of negative-sense RNA viruses	10.7554/eLife.05378
Mononegavirales	Unassigned		Arlivirus	Lishi arlivirus	ssRNA(-)	Araneae	x	y	Unprecedented genomic diversity of RNA viruses in arthropods reveals the ancestry of negative-sense RNA viruses	10.7554/eLife.05378
Mononegavirales	Unassigned		Chengtivirus	Tacheng chengtivirus	ssRNA(-)	Argas miniatus	1	1	Unprecedented genomic diversity of RNA viruses in arthropods reveals the ancestry of negative-sense RNA viruses	10.7554/eLife.05378
Mononegavirales	Unassigned		Crustavirus	Wenzhou crustavirus	ssRNA(-)	Capitulum mitella, Charybdis japonica, Charybdis lucifera	3	2	Unprecedented genomic diversity of RNA viruses in arthropods reveals the ancestry of negative-sense RNA viruses	10.7554/eLife.05378
Mononegavirales	Unassigned		Wastrivirus	Sanxia wastrivirus	ssRNA(-)	Araneae	x	y	Unprecedented genomic diversity of RNA viruses in arthropods reveals the ancestry of negative-sense RNA viruses	10.7554/eLife.05378
Nidovirales	Arteriviridae		Arterivirus	DeBrazza’s monkey arterivirus	ssRNA(+)	Cercopithecus neglectus	1	1	Reorganization and expansion of the nidoviral family Arteriviridae	10.1007/s00705-015-2672-z
Nidovirales	Arteriviridae		Arterivirus	Equine arteritis virus	ssRNA(+)	Equidae	x	y	Equine viral arteritis	10.1016/j.cveq.2014.08.011
Nidovirales	Arteriviridae		Arterivirus	Forest pouched giant rat arterivirus	ssRNA(+)	Cricetomys emini	1	1	Reorganization and expansion of the nidoviral family Arteriviridae	10.1007/s00705-015-2672-z
Nidovirales	Arteriviridae		Arterivirus	Kibale red colobus virus 1	ssRNA(+)	Procolobus rufomitratus	1	1	Reorganization and expansion of the nidoviral family Arteriviridae	10.1007/s00705-015-2672-z
Nidovirales	Arteriviridae		Arterivirus	Kibale red colobus virus 2	ssRNA(+)	Procolobus rufomitratus	1	1	Reorganization and expansion of the nidoviral family Arteriviridae	10.1007/s00705-015-2672-z
Nidovirales	Arteriviridae		Arterivirus	Kibale red-tailed guenon virus 1	ssRNA(+)	Cercopithecus ascanius	1	1	Reorganization and expansion of the nidoviral family Arteriviridae	10.1007/s00705-015-2672-z
Nidovirales	Arteriviridae		Arterivirus	Lactate dehydrogenase-elevating virus	ssRNA(+)	Mus musculus, Mus caroli	2	1	Lactate Dehydrogenase-elevating Virus
Nidovirales	Arteriviridae		Arterivirus	Mikumi yellow baboon virus 1	ssRNA(+)	Papio cynocephalus	1	1	Reorganization and expansion of the nidoviral family Arteriviridae	10.1007/s00705-015-2672-z
Nidovirales	Arteriviridae		Arterivirus	Pebjah virus	ssRNA(+)	Macaca mulatta	1	1	Linking virus genomes with host taxonomy	10.3390/v8030066
Nidovirales	Arteriviridae		Arterivirus	Porcine reproductive and respiratory syndrome virus 1	ssRNA(+)	Sus domesticus	1	1	Host–pathogen interactions during porcine reproductive and respiratory syndrome virus 1 infection of piglets	10.1016/j.virusres.2014.12.026
Nidovirales	Arteriviridae		Arterivirus	Porcine reproductive and respiratory syndrome virus 2	ssRNA(+)	Sus domesticus	1	1	Host–pathogen interactions during porcine reproductive and respiratory syndrome virus 1 infection of piglets	10.1016/j.virusres.2014.12.026
Nidovirales	Arteriviridae		Arterivirus	Simian hemorrhagic encephalitis virus	ssRNA(+)	Chlorocebus aethiops, Erythrocebus patas, Macaca sp	x	3	Linking virus genomes with host taxonomy	10.3390/v8030066
Nidovirales	Arteriviridae		Arterivirus	Simian hemorrhagic fever virus	ssRNA(+)	Erythrocebus patas, Chlorocebus sp, Papio sp, Colobus sp	x	4	Simian hemorrhagic fever virus: Recent advances	10.1016/j.virusres.2014.11.024
Nidovirales	Arteriviridae		Unassigned	Wobbly possum disease virus	ssRNA(+)	Trichosurus vulpecula	1	1	Reorganization and expansion of the nidoviral family Arteriviridae	10.1007/s00705-015-2672-z
Nidovirales	Coronaviridae	Coronavirinae	Alphacoronavirus	Alphacoronavirus 1	ssRNA(+)	Canis lupus, Felis catus, Sus scrofa	3	3	Linking virus genomes with host taxonomy	10.3390/v8030066
Nidovirales	Coronaviridae	Coronavirinae	Alphacoronavirus	Bat coronavirus CDPHE15	ssRNA(+)	Myotis lucifugus	1	1	Linking virus genomes with host taxonomy	10.3390/v8030066
Nidovirales	Coronaviridae	Coronavirinae	Alphacoronavirus	Bat coronavirus HKU10	ssRNA(+)	Chiroptera	x	y	Linking virus genomes with host taxonomy	10.3390/v8030066
Nidovirales	Coronaviridae	Coronavirinae	Alphacoronavirus	Human coronavirus 229E	ssRNA(+)	Homo sapiens	1	1	Human Coronavirus 229E Remains Infectious on Common Touch Surface Materials	10.1128/mBio.01697-15
Nidovirales	Coronaviridae	Coronavirinae	Alphacoronavirus	Human coronavirus NL63	ssRNA(+)	Homo sapiens	1	1	The Nucleocapsid Protein of Human Coronavirus NL63	10.1371/journal.pone.0117833
Nidovirales	Coronaviridae	Coronavirinae	Alphacoronavirus	Miniopterus bat coronavirus 1	ssRNA(+)	Miniopterus schreibersii, Miniopterus magnater, Miniopterus pusillus	3	1	Identification of a Novel Coronavirus in Bats	10.1128/JVI.79.4.2001-2009.2005
Nidovirales	Coronaviridae	Coronavirinae	Alphacoronavirus	Miniopterus bat coronavirus HKU8	ssRNA(+)	Miniopterus magnater, Miniopterus pusillus	2	1	Coronaviruses in bent-winged bats (Miniopterus spp.)	10.1099/vir.0.82203-0
Nidovirales	Coronaviridae	Coronavirinae	Alphacoronavirus	Mink coronavirus 1	ssRNA(+)	Neovison vison	1	1	Linking virus genomes with host taxonomy	10.3390/v8030066
Nidovirales	Coronaviridae	Coronavirinae	Alphacoronavirus	Porcine epidemic diarrhea virus	ssRNA(+)	Sus domesticus	1	1	Porcine epidemic diarrhea virus: An emerging and re-emerging epizootic swine virus	10.1186/s12985-015-0421-2
Nidovirales	Coronaviridae	Coronavirinae	Alphacoronavirus	Rhinolophus bat coronavirus HKU2	ssRNA(+)	Rhinolophus sinicus	1	1	Complete genome sequence of bat coronavirus HKU2 from Chinese horseshoe bats revealed a much smaller spike gene with a different evolutionary lineage from the rest of the genome	10.1016/j.virol.2007.06.009
Nidovirales	Coronaviridae	Coronavirinae	Alphacoronavirus	Scotophilus bat coronavirus 512	ssRNA(+)	Scotophilus kuhlii	1	1	Prevalence and Genetic Diversity of Coronaviruses in Bats from China	10.1128/JVI.00697-06
Nidovirales	Coronaviridae	Coronavirinae	Betacoronavirus	Betacoronavirus 1	ssRNA(+)	Bos taurus	1	1	Rapid detection of Betacoronavirus 1 from clinical fecal specimens by a novel reverse transcription loop-mediated isothermal amplification assay	10.1177/1040638711425937
Nidovirales	Coronaviridae	Coronavirinae	Betacoronavirus	Hedgehog coronavirus 1	ssRNA(+)	Erinaceus europaeus	1	1	Characterization of a novel betacoronavirus related to middle East respiratory syndrome coronavirus in European hedgehogs	10.1128/JVI.01600-13
Nidovirales	Coronaviridae	Coronavirinae	Betacoronavirus	Human coronavirus HKU1	ssRNA(+)	Homo sapiens	1	1	Identification of the Receptor-Binding Domain of the Spike Glycoprotein of Human Betacoronavirus HKU1	10.1128/JVI.03737-14
Nidovirales	Coronaviridae	Coronavirinae	Betacoronavirus	Middle East respiratory syndrome-related coronavirus	ssRNA(+)	Homo sapiens, Camelus dromedarius	2	2	Linking virus genomes with host taxonomy	10.3390/v8030066
Nidovirales	Coronaviridae	Coronavirinae	Betacoronavirus	Murine coronavirus	ssRNA(+)	Mus musculus	1	1	Murine coronavirus neuropathogenesis: determinants of virulence	10.3109/13550284.2010.529238
Nidovirales	Coronaviridae	Coronavirinae	Betacoronavirus	Pipistrellus bat coronavirus HKU5	ssRNA(+)	Pipistrellus abramus	1	1	Genetic relatedness of the novel human group C betacoronavirus toTylonycteris bat coronavirus HKU4 and Pipistrellus bat coronavirus HKU5	10.1038/emi.2012.45
Nidovirales	Coronaviridae	Coronavirinae	Betacoronavirus	Rousettus bat coronavirus HKU9	ssRNA(+)	Rousettus leschenaulti	1	1	Coexistence of Different Genotypes in the Same Bat and Serological Characterization of Rousettus Bat Coronavirus HKU9 Belonging to a NovelBetacoronavirus Subgroup	10.1128/JVI.01121-10
Nidovirales	Coronaviridae	Coronavirinae	Betacoronavirus	Severe acute respiratory syndrome-related coronavirus	ssRNA(+)	Homo sapiens, Paguma larvata	2	2	Linking virus genomes with host taxonomy	10.3390/v8030066
Nidovirales	Coronaviridae	Coronavirinae	Betacoronavirus	Tylonycteris bat coronavirus HKU4	ssRNA(+)	Tylonycteris pachypus	1	1	Genetic relatedness of the novel human group C betacoronavirus toTylonycteris bat coronavirus HKU4 and Pipistrellus bat coronavirus HKU5	10.1038/emi.2012.45
Nidovirales	Coronaviridae	Coronavirinae	Deltacoronavirus	Bulbul coronavirus HKU11	ssRNA(+)	Pycnonotus sinensis, Pycnonotus jocosus	2	1	Comparative Analysis of Complete Genome Sequences of Three Avian Coronaviruses Reveals a Novel Group 3c Coronavirus	10.1128/JVI.01977-08
Nidovirales	Coronaviridae	Coronavirinae	Deltacoronavirus	Common moorhen coronavirus HKU21	ssRNA(+)	Gallinula chloropus	1	1	Linking virus genomes with host taxonomy	10.3390/v8030066
Nidovirales	Coronaviridae	Coronavirinae	Deltacoronavirus	Coronavirus HKU15	ssRNA(+)	Sus scrofa	1	1	Linking virus genomes with host taxonomy	10.3390/v8030066
Nidovirales	Coronaviridae	Coronavirinae	Deltacoronavirus	Munia coronavirus HKU13	ssRNA(+)	Lonchura striata, Lonchura punctulata	2	1	Comparative Analysis of Complete Genome Sequences of Three Avian Coronaviruses Reveals a Novel Group 3c Coronavirus	10.1128/JVI.01977-08
Nidovirales	Coronaviridae	Coronavirinae	Deltacoronavirus	Night heron coronavirus HKU19	ssRNA(+)	Nycticorax sp	x	1	Linking virus genomes with host taxonomy	10.3390/v8030066
Nidovirales	Coronaviridae	Coronavirinae	Deltacoronavirus	Thrush coronavirus HKU12	ssRNA(+)	Turdus hortulorum, Turdus merula	2	1	Comparative Analysis of Complete Genome Sequences of Three Avian Coronaviruses Reveals a Novel Group 3c Coronavirus	10.1128/JVI.01977-08
Nidovirales	Coronaviridae	Coronavirinae	Deltacoronavirus	White-eye coronavirus HKU16	ssRNA(+)	Zosteropidae	x	y	Linking virus genomes with host taxonomy	10.3390/v8030066
Nidovirales	Coronaviridae	Coronavirinae	Deltacoronavirus	Wigeon coronavirus HKU20	ssRNA(+)	Mareca penelope	1	1	Linking virus genomes with host taxonomy	10.3390/v8030066
Nidovirales	Coronaviridae	Coronavirinae	Gammacoronavirus	Avian coronavirus	ssRNA(+)	Anseriformes	x	y	Dynamics of avian coronavirus circulation in commercial and non-commercial birds in Asia - a review	10.1080/01652176.2015.1126868
Nidovirales	Coronaviridae	Coronavirinae	Gammacoronavirus	Beluga whale coronavirus SW1	ssRNA(+)	Delphinapterus leucas	1	1	Identification of a novel coronavirus from a beluga whale by using a panviral microarray	10.1128/JVI.02722-07
Nidovirales	Coronaviridae	Torovirinae	Bafinivirus	Fathead minnow nidovirus 1	ssRNA(+)	Pimephales promelas	1	1	Genetic analysis of a novel nidovirus from fathead minnows	10.1099/vir.0.041210-0
Nidovirales	Coronaviridae	Torovirinae	Bafinivirus	White bream virus	ssRNA(+)	Blicca bjoerkna	1	1	Characterization of White Bream Virus Reveals a Novel Genetic Cluster of Nidoviruses	10.1128/JVI.01758-06
Nidovirales	Coronaviridae	Torovirinae	Torovirus	Bovine torovirus	ssRNA(+)	Bos taurus	1	1	Characterization of epidemic diarrhea outbreaks associated with bovine torovirus in adult cows	10.1007/s00705-011-1183-9
Nidovirales	Coronaviridae	Torovirinae	Torovirus	Equine torovirus	ssRNA(+)	Equus caballus	1	1	Equine torovirus (BEV) induces caspase-mediated apoptosis in infected cells	10.1371/journal.pone.0020972
Nidovirales	Coronaviridae	Torovirinae	Torovirus	Human torovirus	ssRNA(+)	Homo sapiens	1	1	Human torovirus: a new virus associated with neonatal necrotizing enterocolitis	10.1111/j.1651-2227.2005.tb02049.x
Nidovirales	Coronaviridae	Torovirinae	Torovirus	Porcine torovirus	ssRNA(+)	Sus domesticus	1	1	Molecular epidemiology of Porcine torovirus (PToV) in Sichuan Province, China: 2011–2013	10.1186/1743-422X-11-106
Nidovirales	Coronaviridae	Torovirinae	Unassigned	Ball python nidovirus 1	ssRNA(+)	Python regius	1	1	Linking virus genomes with host taxonomy	10.3390/v8030066
Nidovirales	Mesoniviridae		Alphamesonivirus	Alphamesonivirus 1	ssRNA(+)	Culex vishnui, Culex quinquefasciatus, Aedes albopictus	3	2	Mesoniviruses are mosquito-specific viruses with extensive geographic distribution and host range	10.1186/1743-422X-11-97
Nidovirales	Mesoniviridae		Alphamesonivirus	Alphamesonivirus 2	ssRNA(+)	Culex vishnui	1	1	Linking virus genomes with host taxonomy	10.3390/v8030066
Nidovirales	Mesoniviridae		Alphamesonivirus	Alphamesonivirus 3	ssRNA(+)	Culex tritaeniorhynchus	1	1	Linking virus genomes with host taxonomy	10.3390/v8030066
Nidovirales	Mesoniviridae		Alphamesonivirus	Alphamesonivirus 4	ssRNA(+)	Coquillettidia xanthogaster	1	1	Linking virus genomes with host taxonomy	10.3390/v8030066
Nidovirales	Mesoniviridae		Alphamesonivirus	Alphamesonivirus 5	ssRNA(+)	Culex vishnui, Culex tritaeniorhynchus	2	1	Mesoniviruses are mosquito-specific viruses with extensive geographic distribution and host range	10.1186/1743-422X-11-97
Nidovirales	Mesoniviridae		Unassigned	Mesonivirus 1	ssRNA(+)	Culex sp	x	1	Linking virus genomes with host taxonomy	10.3390/v8030066
Nidovirales	Mesoniviridae		Unassigned	Mesonivirus 2	ssRNA(+)	Uranotaenia sp	x	1	Linking virus genomes with host taxonomy	10.3390/v8030066
Nidovirales	Roniviridae		Okavirus	Gill-associated virus	ssRNA(+)	Penaeus monodon	1	1	The Gene Encoding the Nucleocapsid Protein of Gill-Associated Nidovirus of Penaeus monodonPrawns Is Located Upstream of the Glycoprotein Gene	10.1128/JVI.78.16.8935-8941.2004
Picornavirales	Dicistroviridae		Aparavirus	Acute bee paralysis virus	ssRNA(+)	Apis mellifera	1	1	The Acute bee paralysis virus-Kashmir bee virus-Israeli acute paralysis virus complex	10.1016/j.jip.2009.06.014
Picornavirales	Dicistroviridae		Aparavirus	Israeli acute paralysis virus	ssRNA(+)	Apis mellifera	1	1	The Acute bee paralysis virus-Kashmir bee virus-Israeli acute paralysis virus complex	10.1016/j.jip.2009.06.014
Picornavirales	Dicistroviridae		Aparavirus	Kashmir bee virus	ssRNA(+)	Apis mellifera	1	1	The Acute bee paralysis virus-Kashmir bee virus-Israeli acute paralysis virus complex	10.1016/j.jip.2009.06.014
Picornavirales	Dicistroviridae		Aparavirus	Mud crab virus	ssRNA(+)	Scylla paramamosain	1	1	Pathogenicity and complete genome sequence analysis of the mud crab dicistrovirus-1	10.1016/j.virusres.2012.10.002
Picornavirales	Dicistroviridae		Aparavirus	Solenopsis invicta virus-1	ssRNA(+)	Solenopsis invicta, S. geminata, S. richteri	3	1	Geographic distribution suggests that Solenopsis invicta is the host of predilection for Solenopsis invicta virus 1	10.1016/j.jip.2013.04.006
Picornavirales	Dicistroviridae		Aparavirus	Taura syndrome virus	ssRNA(+)	Litopenaeus vannamei	1	1	Identification of genes involved in taura syndrome virus resistance in litopenaeus vannamei	10.1080/08997659.2013.860058
Picornavirales	Dicistroviridae		Cripavirus	Aphid lethal paralysis virus	ssRNA(+)	Rhopalosiphum padi, Aphis nerii, Apis mellifera, Acyrthosiphon pisum, Diabrotica virgifera	x	y	Analysis of new aphid lethal paralysis virus (ALPV) isolates suggests evolution of two ALPV species	10.1099/vir.0.069765-0
Picornavirales	Dicistroviridae		Cripavirus	Cricket paralysis virus	ssRNA(+)	Teleogryllus oceanicus	1	1	Linking virus genomes with host taxonomy	10.3390/v8030066
Picornavirales	Dicistroviridae		Cripavirus	Drosophila C virus	ssRNA(+)	Drosophila melanogaster	1	1	Linking virus genomes with host taxonomy	10.3390/v8030066
Picornavirales	Dicistroviridae		Cripavirus	Rhopalosiphum padi virus	ssRNA(+)	Schizaphis graminum, Rhopalosiphum padi, Rhopalosiphum rufiabdominalis	3	3	Linking virus genomes with host taxonomy	10.3390/v8030066
Picornavirales	Dicistroviridae		Triatovirus	Black queen cell virus	ssRNA(+)	Apis mellifera	1	1	Linking virus genomes with host taxonomy	10.3390/v8030066
Picornavirales	Dicistroviridae		Triatovirus	Himetobi P virus	ssRNA(+)	Laodelphax striatella	1	1	Linking virus genomes with host taxonomy	10.3390/v8030066
Picornavirales	Dicistroviridae		Triatovirus	Homalodisca coagulata virus-1	ssRNA(+)	Homalodisca vitripennis	1	1	Linking virus genomes with host taxonomy	10.3390/v8030066
Picornavirales	Dicistroviridae		Triatovirus	Plautia stali intestine virus	ssRNA(+)	Plautia stali	1	1	Linking virus genomes with host taxonomy	10.3390/v8030066
Picornavirales	Dicistroviridae		Triatovirus	Triatoma virus	ssRNA(+)	Triatoma infestans	1	1	Linking virus genomes with host taxonomy	10.3390/v8030066
Picornavirales	Iflaviridae		Iflavirus	Antheraea pernyi iflavirus	ssRNA(+)	Antheraea pernyi	1	1	Linking virus genomes with host taxonomy	10.3390/v8030066
Picornavirales	Iflaviridae		Iflavirus	Deformed wing virus	ssRNA(+)	Apis mellifera, Bombus terrestris, Bombus pascuorum; Varroa destructor	4	3	Deformed wing virus is a recent global epidemic in honeybees driven by Varroa mites	10.1126/science.aac9976
Picornavirales	Iflaviridae		Iflavirus	Dinocampus coccinellae paralysis virus	ssRNA(+)	Dinocampus coccinellae	1	1	Linking virus genomes with host taxonomy	10.3390/v8030066
Picornavirales	Iflaviridae		Iflavirus	Ectropis obliqua virus	ssRNA(+)	Ectropis obliqua	1	1	Genome sequence and organization of a nucleopolyhedrovirus that infects the tea looper caterpillar, Ectropis obliqua	10.1016/j.virol.2006.10.024
Picornavirales	Iflaviridae		Iflavirus	Infectious flacherie virus	ssRNA(+)	Bombxy mori	1	1	The three-dimensional structure of Infectious flacherie virus capsid determined by cryo-electron microscopy	10.1007/s11427-009-0151-z
Picornavirales	Iflaviridae		Iflavirus	Lygus lineolaris virus 1	ssRNA(+)	Lygus lineolaris	1	1	The complete genome sequence of a single-stranded RNA virus from the tarnished plant bug, Lygus lineolaris(Palisot de Beauvois)	10.1016/j.jip.2011.08.004
Picornavirales	Iflaviridae		Iflavirus	Lymantria dispar iflavirus 1	ssRNA(+)	Lymantria dispar	1	1	Linking virus genomes with host taxonomy	10.3390/v8030066
Picornavirales	Iflaviridae		Iflavirus	Nilaparvata lugens honeydew virus 1	ssRNA(+)	Nilaparvata lugens	1	1	The genome sequence and transmission of an iflavirus from the brown planthopper, Nilaparvata lugens	10.1016/j.virusres.2013.06.005
Picornavirales	Iflaviridae		Iflavirus	Perina nuda virus	ssRNA(+)	Perina nuda	1	1	The Complete Genome Sequence of Perina nuda Picorna-like Virus, An Insect-Infecting RNA Virus with a Genome Organization Similar to That of the Mammalian Picornaviruses	10.1006/viro.2001.1344
Picornavirales	Iflaviridae		Iflavirus	Sacbrood virus	ssRNA(+)	Apis cerana, A. mellifera, A. dorsata	3	1	Evidence of Apis cerana Sacbrood virus Infection in Apis mellifera	10.1128/AEM.03292-15
Picornavirales	Iflaviridae		Iflavirus	Slow bee paralysis virus	ssRNA(+)	Apis mellifera	1	1	Genetic characterization of slow bee paralysis virus of the honeybee (Apis mellifera L.)	10.1099/vir.0.022434-0
Picornavirales	Iflaviridae		Iflavirus	Spodoptera exigua iflavirus 1	ssRNA(+)	Spodoptera exigua	1	1	Linking virus genomes with host taxonomy	10.3390/v8030066
Picornavirales	Iflaviridae		Iflavirus	Spodoptera exigua iflavirus 2	ssRNA(+)	Spodoptera exigua	1	1	Linking virus genomes with host taxonomy	10.3390/v8030066
Picornavirales	Iflaviridae		Iflavirus	Varroa destructor virus-1	ssRNA(+)	Apis mellifera; Varroa destructor	2	2	Sequence recombination and conservation of Varroa destructor virus-1 and deformed wing virus in field collected honey bees (Apis mellifera)	10.1371/journal.pone.0074508
Picornavirales	Marnaviridae		Marnavirus	Heterosigma akashiwo RNA virus	ssRNA(+)	Heterosigma akashiwo	1	1	Genome sequence and characterization of a virus (HaRNAV) related to picorna-like viruses that infects the marine toxic bloom-forming alga Heterosigma akashiwo	10.1016/j.virol.2003.10.015
Picornavirales	Picornaviridae		Aphthovirus	Bovine rhinitis A virus	ssRNA(+)	Bos taurus	1	1	Bovine Rhinitis Viruses Are Common in U.S. Cattle with Bovine Respiratory Disease	10.1371/journal.pone.0121998
Picornavirales	Picornaviridae		Aphthovirus	Bovine rhinitis B virus	ssRNA(+)	Bos taurus	1	1	Bovine Rhinitis Viruses Are Common in U.S. Cattle with Bovine Respiratory Disease	10.1371/journal.pone.0121998
Picornavirales	Picornaviridae		Aphthovirus	Equine rhinitis A virus	ssRNA(+)	Equus caballus	1	1	Sialic acid acts as a receptor for equine rhinitis A virus binding and infection	10.1099/vir.0.80207-0
Picornavirales	Picornaviridae		Aphthovirus	Foot-and-mouth disease virus	ssRNA(+)	Mammalia	x	y	Foot-and-mouth disease virus: biology and prospects for disease control	10.1016/S1286-4579(02)01644-1
Picornavirales	Picornaviridae		Aquamavirus	Aquamavirus A	ssRNA(+)	Phoca hispida, Phoca vitulina	2	1	A Highly Divergent Picornavirus in a Marine Mammal	10.1128/JVI.01240-07
Picornavirales	Picornaviridae		Avihepatovirus	Avihepatovirus A	ssRNA(+)	Anatidae	x	y	Development of duck hepatitis A virus type 3 vaccine and its use to protect ducklings against infections	10.1016/j.vaccine.2009.08.092
Picornavirales	Picornaviridae		Avisivirus	Avisivirus A	ssRNA(+)	Meleagris gallopavo	1	1	Divergent Picornavirus from a Turkey with Gastrointestinal Disease	10.1128/genomeA.00134-13
Picornavirales	Picornaviridae		Cardiovirus	Cardiovirus A	ssRNA(+)	Homo sapiens, Sus scrofa, Mus musculus, Sigmodon hispidus	4	4	Linking virus genomes with host taxonomy	10.3390/v8030066
Picornavirales	Picornaviridae		Cardiovirus	Cardiovirus B	ssRNA(+)	Mus musculus, Homo sapiens	2	2	Phylogenetic Analysis of the Species Theilovirus: Emerging Murine and Human Pathogens	10.1128/JVI.01160-08
Picornavirales	Picornaviridae		Cardiovirus	Cardiovirus C	ssRNA(+)	Rattus norvegicus	1	1	Detection of Zoonotic Pathogens and Characterization of Novel Viruses Carried by Commensal Rattus norvegicus in New York City	10.1128/mBio.01933-14
Picornavirales	Picornaviridae		Cosavirus	Cosavirus A	ssRNA(+)	Homo sapiens	1	1	Prevalence of human cosaviruses in Tunisia, North Africa	10.1002/jmv.24076
Picornavirales	Picornaviridae		Dicipivirus	Cadicivirus A	ssRNA(+)	Canis lupus	1	1	Initiation on the divergent Type I cadicivirus IRES: factor requirements and interactions with the translation apparatus	10.1093/nar/gkw074
Picornavirales	Picornaviridae		Enterovirus	Enterovirus A	ssRNA(+)	Homo sapiens	1	1	Linking virus genomes with host taxonomy	10.3390/v8030066
Picornavirales	Picornaviridae		Enterovirus	Enterovirus B	ssRNA(+)	Homo sapiens	1	1	Linking virus genomes with host taxonomy	10.3390/v8030066
Picornavirales	Picornaviridae		Enterovirus	Enterovirus C	ssRNA(+)	Homo sapiens	1	1	Linking virus genomes with host taxonomy	10.3390/v8030066
Picornavirales	Picornaviridae		Enterovirus	Enterovirus D	ssRNA(+)	Homo sapiens	1	1	Linking virus genomes with host taxonomy	10.3390/v8030066
Picornavirales	Picornaviridae		Enterovirus	Enterovirus E	ssRNA(+)	Bos taurus	1	1	Linking virus genomes with host taxonomy	10.3390/v8030066
Picornavirales	Picornaviridae		Enterovirus	Enterovirus F	ssRNA(+)	Chlorocebus aethiops, Macaca sp, Papio sp	x	3	Linking virus genomes with host taxonomy	10.3390/v8030066
Picornavirales	Picornaviridae		Enterovirus	Enterovirus G	ssRNA(+)	Sus scrofa	1	1	Linking virus genomes with host taxonomy	10.3390/v8030066
Picornavirales	Picornaviridae		Enterovirus	Enterovirus H	ssRNA(+)	Homo sapiens, Saguinus mystax	2	2	Linking virus genomes with host taxonomy	10.3390/v8030066
Picornavirales	Picornaviridae		Enterovirus	Enterovirus J	ssRNA(+)	Chlorocebus aethiops, Macaca sp, Papio sp	x	3	Linking virus genomes with host taxonomy	10.3390/v8030066
Picornavirales	Picornaviridae		Enterovirus	Rhinovirus A	ssRNA(+)	Homo sapiens	1	1	Human rhinovirus and disease severity in children	10.1542/peds.2013-2216
Picornavirales	Picornaviridae		Enterovirus	Rhinovirus B	ssRNA(+)	Homo sapiens	1	1	Human rhinovirus and disease severity in children	10.1542/peds.2013-2216
Picornavirales	Picornaviridae		Enterovirus	Rhinovirus C	ssRNA(+)	Homo sapiens	1	1	Human rhinovirus and disease severity in children	10.1542/peds.2013-2216
Picornavirales	Picornaviridae		Erbovirus	Erbovirus A	ssRNA(+)	Equus caballus	1	1	Equine picornaviruses: Well known but poorly understood	10.1016/j.vetmic.2013.05.012
Picornavirales	Picornaviridae		Gallivirus	Gallivirus A	ssRNA(+)	Meleagris gallopavo, Gallus gallus	2	2	Chickens host diverse picornaviruses originated from potential interspecies transmission with recombination	10.1099/vir.0.066597-0
Picornavirales	Picornaviridae		Hepatovirus	Hepatovirus A	ssRNA(+)	Cercopithecus sp, Macaca sp, Pan troglodytes, Homo sapiens	x	4	Natural hosts of hepatitis A virus	10.1016/0264-410X(92)90537-T
Picornavirales	Picornaviridae		Hunnivirus	Hunnivirus A	ssRNA(+)	Bos taurus, Ovis aries	2	2	Two closely related novel picornaviruses in cattle and sheep in Hungary from 2008 to 2009, proposed as members of a new genus in the family Picornaviridae	10.1128/JVI.01142-12
Picornavirales	Picornaviridae		Kobuvirus	Aichivirus A	ssRNA(+)	Mammalia	x	y	Epidemiology of human and animal kobuviruses	10.1007/s13337-014-0200-5
Picornavirales	Picornaviridae		Kobuvirus	Aichivirus B	ssRNA(+)	Bos taurus, Ovis aries, Capra aegagrus, Mustela putorius furo	4	4	Epidemiology of human and animal kobuviruses	10.1007/s13337-014-0200-5
Picornavirales	Picornaviridae		Kobuvirus	Aichivirus C	ssRNA(+)	Sus domesticus, Sus scrofa	2	1	Epidemiology of human and animal kobuviruses	10.1007/s13337-014-0200-5
Picornavirales	Picornaviridae		Kunsagivirus	Kunsagivirus A	ssRNA(+)	Coracias garrulus	1	1	Genetic characterization of a novel picornavirus distantly related to the marine mammal-infecting aquamaviruses in a long-distance migrant bird species, European roller (Coracias garrulus)	10.1099/vir.0.054676-0
Picornavirales	Picornaviridae		Limnipivirus	Limnipivirus A	ssRNA(+)	Lepomis macrochirus	1	1	Linking virus genomes with host taxonomy	10.3390/v8030066
Picornavirales	Picornaviridae		Limnipivirus	Limnipivirus B	ssRNA(+)	Cyprinus carpio	1	1	Linking virus genomes with host taxonomy	10.3390/v8030066
Picornavirales	Picornaviridae		Limnipivirus	Limnipivirus C	ssRNA(+)	Pimephales promelas	1	1	Linking virus genomes with host taxonomy	10.3390/v8030066
Picornavirales	Picornaviridae		Megrivirus	Melegrivirus A	ssRNA(+)	Meleagris gallopavo, Gallus gallus	2	2	Comparative complete genome analysis of chicken and Turkey megriviruses (family picornaviridae): long 3' untranslated regions with a potential second open reading frame and evidence for possible recombination	10.1128/JVI.03807-13
Picornavirales	Picornaviridae		Mischivirus	Mischivirus A	ssRNA(+)	Miniopterus schreibersii	1	1	Genetic characterization of a novel picornavirus detected in Miniopterus schreibersii bats	10.1099/jgv.0.000028
Picornavirales	Picornaviridae		Mosavirus	Mosavirus A	ssRNA(+)	Peromyscus crinitus, Coracias garrulus	2	2	Complete genome characterization of mosavirus (family Picornaviridae) identified in droppings of a European roller (Coracias garrulus) in Hungary	10.1007/s00705-014-2113-4
Picornavirales	Picornaviridae		Oscivirus	Oscivirus A	ssRNA(+)	Turdus hortulorum, Copsychus saularis	2	2	Linking virus genomes with host taxonomy	10.3390/v8030066
Picornavirales	Picornaviridae		Parechovirus	Parechovirus A	ssRNA(+)	Homo sapiens	1	1	Severe Human Parechovirus Infections in Infants and the Role of Older Siblings	10.1093/aje/kwv206
Picornavirales	Picornaviridae		Parechovirus	Parechovirus B	ssRNA(+)	Rodentia, Homo sapiens	x	y	Serological survey in the Finnish human population implies human-to-human transmission of Ljungan virus or antigenically related viruses	10.1017/S0950268815002551
Picornavirales	Picornaviridae		Pasivirus	Pasivirus A	ssRNA(+)	Sus domesticus	1	1	A member of a new Picornaviridae genus is shed in pig feces	10.1128/JVI.00046-12
Picornavirales	Picornaviridae		Passerivirus	Passerivirus A	ssRNA(+)	Turdus pallidus	1	1	Linking virus genomes with host taxonomy	10.3390/v8030066
Picornavirales	Picornaviridae		Potamipivirus	Potamipivirus A	ssRNA(+)	Anguilla anguilla	1	1	Characterization of a novel picornavirus isolate from a diseased European eel (Anguilla anguilla)	10.1128/JVI.01094-13
Picornavirales	Picornaviridae		Rosavirus	Rosavirus A	ssRNA(+)	Homo sapiens	1	1	Linking virus genomes with host taxonomy	10.3390/v8030066
Picornavirales	Picornaviridae		Sakobuvirus	Sakobuvirus A	ssRNA(+)	Felis catus	1	1	Feline fecal virome reveals novel and prevalent enteric viruses	10.1016/j.vetmic.2014.04.005
Picornavirales	Picornaviridae		Salivirus	Salivirus A	ssRNA(+)	Homo sapiens	1	1	A Novel Picornavirus Associated with Gastroenteritis	10.1128/JVI.01241-09
Picornavirales	Picornaviridae		Sapelovirus	Avian sapelovirus	ssRNA(+)	Anas platyrhynchos	1	1	Linking virus genomes with host taxonomy	10.3390/v8030066
Picornavirales	Picornaviridae		Sapelovirus	Sapelovirus A	ssRNA(+)	Sus scrofa, Sus domesticus	2	1	Full-Length Genomic Analysis of Korean Porcine Sapelovirus Strains	10.1371/journal.pone.0107860
Picornavirales	Picornaviridae		Sapelovirus	Sapelovirus B	ssRNA(+)	Macaca mulata	1	1	Linking virus genomes with host taxonomy	10.3390/v8030066
Picornavirales	Picornaviridae		Senecavirus	Senecavirus A	ssRNA(+)	Sus domesticus	1	1	Seneca virus A: An Emerging Vesicular Infection in Brazilian Pig Herds	10.1111/tbed.12430
Picornavirales	Picornaviridae		Sicinivirus	Sicinivirus A	ssRNA(+)	Gallus gallus	1	1	Identification and genetic characterization of a novel picornavirus from chickens	10.1099/vir.0.061085-0
Picornavirales	Picornaviridae		Teschovirus	Teschovirus A	ssRNA(+)	Sus scrofa, Sus domesticus	2	1	New serotypes of porcine teschovirus identified in Shanghai, China	10.1007/s00705-014-2326-6
Picornavirales	Picornaviridae		Tremovirus	Tremovirus A	ssRNA(+)	Gallus gallus, Phasianus colchicus	2	2	Avian encephalomyelitis virus in reared pheasants: a case study	10.1080/03079450902912168
Picornavirales	Secoviridae	Comovirinae	Comovirus	Andean potato mottle virus	ssRNA(+)	Solanum tuberosum	1	1	VIDE database - http://sdb.im.ac.cn/vide/sppindex.htm
Picornavirales	Secoviridae	Comovirinae	Comovirus	Bean pod mottle virus	ssRNA(+)	Phaseolus vulgaris, Glycine max, Desmodium paniculatum; Chrysomelidae	x	y	VIDE database - http://sdb.im.ac.cn/vide/sppindex.htm
Picornavirales	Secoviridae	Comovirinae	Comovirus	Bean rugose mosaic virus	ssRNA(+)	Phaseolus vulgaris; Chrysomelidae	x	y	VIDE database - http://sdb.im.ac.cn/vide/sppindex.htm
Picornavirales	Secoviridae	Comovirinae	Comovirus	Broad bean stain virus	ssRNA(+)	Vicia faba; Apion vorax, Sitona spp	x	3	VIDE database - http://sdb.im.ac.cn/vide/sppindex.htm
Picornavirales	Secoviridae	Comovirinae	Comovirus	Broad bean true mosaic virus	ssRNA(+)	Vicia faba; Coleoptera	x	y	VIDE database - http://sdb.im.ac.cn/vide/sppindex.htm
Picornavirales	Secoviridae	Comovirinae	Comovirus	Cowpea mosaic virus	ssRNA(+)	Vigna unguiculata, Cajanus cajan, Crotalaria juncea	3	3	VIDE database - http://sdb.im.ac.cn/vide/sppindex.htm
Picornavirales	Secoviridae	Comovirinae	Comovirus	Cowpea severe mosaic virus	ssRNA(+)	Calopogonium mucunoides, Canavalia ensiformis, Centrosema pubescens, Crotalaria juncea, Desmodium canescens, Glycine max, Macroptilium lathyroides, Phaseolus vulgaris, Psophocarpus tetragonolobus, Vigna radiata, V. unguiculata	x	y	VIDE database - http://sdb.im.ac.cn/vide/sppindex.htm
Picornavirales	Secoviridae	Comovirinae	Comovirus	Glycine mosaic virus	ssRNA(+)	Glycine clandestina, G. tabacina	2	1	VIDE database - http://sdb.im.ac.cn/vide/sppindex.htm
Picornavirales	Secoviridae	Comovirinae	Comovirus	Pea green mottle virus	ssRNA(+)	Pisum sativum	1	1	Some properties of pea green mottle virus, a member of the cowpea mosaic group, isolated in Czechoslovakia
Picornavirales	Secoviridae	Comovirinae	Comovirus	Pea mild mosaic virus	ssRNA(+)	Pisum sativum	1	1	The truth about Pea mild mosaic virus	10.1007/s13313-013-0268-1
Picornavirales	Secoviridae	Comovirinae	Comovirus	Quail pea mosaic virus	ssRNA(+)	Strophostyles helvula, Glycine max, Phaseolus vulgaris; Ceratoma trifurcata	3	3	VIDE database - http://sdb.im.ac.cn/vide/sppindex.htm
Picornavirales	Secoviridae	Comovirinae	Comovirus	Radish mosaic virus	ssRNA(+)	Brassica campestris, B. oleracea, Raphanus sativus, Eruca sativa	4	4	VIDE database - http://sdb.im.ac.cn/vide/sppindex.htm
Picornavirales	Secoviridae	Comovirinae	Comovirus	Red clover mottle virus	ssRNA(+)	Trifolium pratense; Apion africans, A. varipes	1	1	VIDE database - http://sdb.im.ac.cn/vide/sppindex.htm
Picornavirales	Secoviridae	Comovirinae	Comovirus	Squash mosaic virus	ssRNA(+)	Cucumis melo, C. sativus, Cucurbita pepo, C. moschata, C. maxima, Ecballium elaterium, Citrullus lanatus, Chenopodium album	x	4	VIDE database - http://sdb.im.ac.cn/vide/sppindex.htm
Picornavirales	Secoviridae	Comovirinae	Comovirus	Ullucus virus C	ssRNA(+)	Ullucus tuberosus	1	1	VIDE database - http://sdb.im.ac.cn/vide/sppindex.htm
Picornavirales	Secoviridae	Comovirinae	Fabavirus	Broad bean wilt virus 1	ssRNA(+)	Vicia faba, Pisum sativum, Spinacia oleracea, Petroselinum crispum, Tropaeolum majus, Plantago lanceolata	x	y	VIDE database - http://sdb.im.ac.cn/vide/sppindex.htm
Picornavirales	Secoviridae	Comovirinae	Fabavirus	Broad bean wilt virus 2	ssRNA(+)	Vicia faba, Pisum sativum, Spinacia oleracea, Petroselinum crispum, Tropaeolum majus, Plantago lanceolata	x	y	VIDE database - http://sdb.im.ac.cn/vide/sppindex.htm
Picornavirales	Secoviridae	Comovirinae	Fabavirus	Cucurbit mild mosaic virus	ssRNA(+)	Cucurbita moschata	1	1	Complete genomic sequence analysis reveals a novel fabavirus infecting cucurbits in China	10.1007/s00705-011-1202-x
Picornavirales	Secoviridae	Comovirinae	Fabavirus	Gentian mosaic virus	ssRNA(+)	Gentiana scabra	1	1	Gentian mosaic virus: A New Species in the Genus Fabavirus	10.1094/PHYTO-95-0192
Picornavirales	Secoviridae	Comovirinae	Fabavirus	Lamium mild mosaic virus	ssRNA(+)	Lamium album, L. purpureum, Marrubium peregrinum, M. vulgare; Aphidae	x	y	VIDE database - http://sdb.im.ac.cn/vide/sppindex.htm
Picornavirales	Secoviridae	Comovirinae	Nepovirus	Aeonium ringspot virus	ssRNA(+)	Chenopodium quinoa	1	1	Characterization of a new nepovirus infecting apricot in Southeastern France: apricot latent ringspot virus
Picornavirales	Secoviridae	Comovirinae	Nepovirus	Apricot latent ringspot virus	ssRNA(+)	Eudicotyledons; Xiphinema bakeri, X. coxi, X. diversicaudatum	x	y	VIDE database - http://sdb.im.ac.cn/vide/sppindex.htm
Picornavirales	Secoviridae	Comovirinae	Nepovirus	Arabis mosaic virus	ssRNA(+)	Arracacia xanthorrhiza	1	1	VIDE database - http://sdb.im.ac.cn/vide/sppindex.htm
Picornavirales	Secoviridae	Comovirinae	Nepovirus	Arracacha virus A	ssRNA(+)	Cynara scolymus	1	1	VIDE database - http://sdb.im.ac.cn/vide/sppindex.htm
Picornavirales	Secoviridae	Comovirinae	Nepovirus	Artichoke Aegean ringspot virus	ssRNA(+)	Cynara scolymus, Cichorium intybus, Pelargonium zonale, Vitis vinifera, Gladiolus sp., Sonchus arvensis, Crepis neglecta, Helminthia echioides, Hypochoeris aetensis, Lactuca virosa, Urospermum dalechampii, Lamium amplexicaule, Sonchus spp; Longidorus apulus	x	y	VIDE database - http://sdb.im.ac.cn/vide/sppindex.htm
Picornavirales	Secoviridae	Comovirinae	Nepovirus	Artichoke Italian latent virus	ssRNA(+)	Cynara scolymus, C. cardunculus, Nicotiana tabacum, N. glauca, Anethum graveolens, Foeniculum sp, Phaseolus vulgaris, Reseda alba, Stellaria media, Vicia faba	x	y	VIDE database - http://sdb.im.ac.cn/vide/sppindex.htm
Picornavirales	Secoviridae	Comovirinae	Nepovirus	Artichoke yellow ringspot virus	ssRNA(+)	Allium porrum, Beta vulgaris, Lactuca sativa, Phaseolus vulgaris, Robinia pseudoacacia, Fraxinus sp., Rubus sp., Lycopersicon esculentum, Solanum tuberosum, Apium graveolens, Narcissus pseudonarcissus, Tulipa sp., Vitis sp	x	y	VIDE database - http://sdb.im.ac.cn/vide/sppindex.htm
Picornavirales	Secoviridae	Comovirinae	Nepovirus	Beet ringspot virus	ssRNA(+)	Ribes nigrum, R. rubrum, R. alpinum, R. spicatum; Cecidophyopsis ribis	4	1	Black currant reversion virus, a mite-transmitted nepovirus	10.1111/j.1364-3703.2004.00217.x
Picornavirales	Secoviridae	Comovirinae	Nepovirus	Blackcurrant reversion virus	ssRNA(+)	Vaccinium corymbosum	1	1	Identification and characterization of blueberry latent spherical virus, a new member of subgroup C in the genus Nepovirus	10.1007/s00705-011-1177-7
Picornavirales	Secoviridae	Comovirinae	Nepovirus	Blueberry latent spherical virus	ssRNA(+)	Vaccinium corymbosum, V. corymbosum	2	1	VIDE database - http://sdb.im.ac.cn/vide/sppindex.htm
Picornavirales	Secoviridae	Comovirinae	Nepovirus	Blueberry leaf mottle virus	ssRNA(+)	Manihot esculenta	1	1	Some properties of a previously undescribed virus from cassava: Cassava American Latent Virus	10.1111/j.1744-7348.1989.tb03386.x
Picornavirales	Secoviridae	Comovirinae	Nepovirus	Cassava American latent virus	ssRNA(+)	Manihot esculenta	1	1	VIDE database - http://sdb.im.ac.cn/vide/sppindex.htm
Picornavirales	Secoviridae	Comovirinae	Nepovirus	Cassava green mottle virus	ssRNA(+)	Juglans regia, Ulmus americana, Prunus avium, Betula spp., Sambucus spp., Rubus spp., Cornus florida, Ptelea trifoliata, Olea europaea, Rheum rhaponticum, Berteroa incana, Delphinium elatum, Rumex obtusifolius	x	y	VIDE database - http://sdb.im.ac.cn/vide/sppindex.htm
Picornavirales	Secoviridae	Comovirinae	Nepovirus	Cherry leaf roll virus	ssRNA(+)	Cichorium intybus, Petroselinum crispum	2	2	VIDE database - http://sdb.im.ac.cn/vide/sppindex.htm
Picornavirales	Secoviridae	Comovirinae	Nepovirus	Chicory yellow mottle virus	ssRNA(+)	Theobroma cacao	1	1	Purification of Cocoa necrosis virus from cocoa leaves
Picornavirales	Secoviridae	Comovirinae	Nepovirus	Cocoa necrosis virus	ssRNA(+)	Trifolium incarnatum	1	1	VIDE database - http://sdb.im.ac.cn/vide/sppindex.htm
Picornavirales	Secoviridae	Comovirinae	Nepovirus	Crimson clover latent virus	ssRNA(+)	Cycas revoluta, Daphne odora, Aucuba japonica, Gladiolus spp	x	4	VIDE database - http://sdb.im.ac.cn/vide/sppindex.htm
Picornavirales	Secoviridae	Comovirinae	Nepovirus	Cycas necrotic stunt virus	ssRNA(+)	Vitis vinifera	1	1	Complete sequence of RNA1 of grapevine Anatolian ringspot virus	10.1007/s00705-012-1392-x
Picornavirales	Secoviridae	Comovirinae	Nepovirus	Grapevine Anatolian ringspot virus	ssRNA(+)	Vitis vinifera, Vitis labrusca	2	1	VIDE database - http://sdb.im.ac.cn/vide/sppindex.htm
Picornavirales	Secoviridae	Comovirinae	Nepovirus	Grapevine Bulgarian latent virus	ssRNA(+)	Vitis vinifera, Apium graveolens	2	2	VIDE database - http://sdb.im.ac.cn/vide/sppindex.htm
Picornavirales	Secoviridae	Comovirinae	Nepovirus	Grapevine chrome mosaic virus	ssRNA(+)	Vitis vinifera	1	1	Grapevine deformation virus: Completion of the sequence and evidence on its origin from recombination events betweenGrapevine fanleaf virus and Arabis mosaic virus	10.1016/j.virusres.2012.03.011
Picornavirales	Secoviridae	Comovirinae	Nepovirus	Grapevine deformation virus	ssRNA(+)	Vitis vinifera, V. rupestris; Xiphinema index	2	1	VIDE database - http://sdb.im.ac.cn/vide/sppindex.htm
Picornavirales	Secoviridae	Comovirinae	Nepovirus	Grapevine fanleaf virus	ssRNA(+)	Vitis vinifera	1	1	Properties of a previously undescribed grapevine nepovirus from Tunisia
Picornavirales	Secoviridae	Comovirinae	Nepovirus	Grapevine Tunisian ringspot virus	ssRNA(+)	Hibiscus rosa-sinensis, H. cannabinus	2	1	VIDE database - http://sdb.im.ac.cn/vide/sppindex.htm
Picornavirales	Secoviridae	Comovirinae	Nepovirus	Hibiscus latent ringspot virus	ssRNA(+)	Medicago sativa, Trifolium repens	2	2	VIDE database - http://sdb.im.ac.cn/vide/sppindex.htm
Picornavirales	Secoviridae	Comovirinae	Nepovirus	Lucerne Australian latent virus	ssRNA(+)	Medicago sativa, Trifolium repens	2	2	VIDE database - http://sdb.im.ac.cn/vide/sppindex.htm	10.1094/PHYTO-06-10-0150
Picornavirales	Secoviridae	Comovirinae	Nepovirus	Melon mild mottle virus	ssRNA(+)	Cucumis melo	1	1	A novel member of the genus Nepovirus isolated from Cucumis melo in Japan	10.1094/PHYTO-06-10-0150
Picornavirales	Secoviridae	Comovirinae	Nepovirus	Mulberry mosaic leaf roll associated virus	ssRNA(+)	Morus alba	1	1	A new nepovirus identified in mulberry (Morus alba L.) in China	10.1007/s00705-014-2330-x
Picornavirales	Secoviridae	Comovirinae	Nepovirus	Mulberry ringspot virus	ssRNA(+)	Morus alba	1	1	VIDE database - http://sdb.im.ac.cn/vide/sppindex.htm
Picornavirales	Secoviridae	Comovirinae	Nepovirus	Myrobalan latent ringspot virus	ssRNA(+)	Prunus avium, Prunus persica	2	1	VIDE database - http://sdb.im.ac.cn/vide/sppindex.htm
Picornavirales	Secoviridae	Comovirinae	Nepovirus	Olive latent ringspot virus	ssRNA(+)	Olea europaea	1	1	VIDE database - http://sdb.im.ac.cn/vide/sppindex.htm
Picornavirales	Secoviridae	Comovirinae	Nepovirus	Peach rosette mosaic virus	ssRNA(+)	Prunus persica, Rumex crispus, Solanum carolinense, Taraxacum officinale, Vitis labrusca; Xiphinema americanum, Longidorus diadecturus	x	y	VIDE database - http://sdb.im.ac.cn/vide/sppindex.htm
Picornavirales	Secoviridae	Comovirinae	Nepovirus	Potato black ringspot virus	ssRNA(+)	Solanum tuberosum	1	1	VIDE database - http://sdb.im.ac.cn/vide/sppindex.htm
Picornavirales	Secoviridae	Comovirinae	Nepovirus	Potato virus U	ssRNA(+)	Solanum tuberosum	1	1	VIDE database - http://sdb.im.ac.cn/vide/sppindex.htm
Picornavirales	Secoviridae	Comovirinae	Nepovirus	Raspberry ringspot virus	ssRNA(+)	Rubus idaeus, Fragaria vesca, Narcissus pseudonarcissus	3	3	VIDE database - http://sdb.im.ac.cn/vide/sppindex.htm
Picornavirales	Secoviridae	Comovirinae	Nepovirus	Tobacco ringspot virus	ssRNA(+)	Cucumis sativus, Glycine max, Lycopersicon esculentum, Nicotiana tabacum	4	4	VIDE database - http://sdb.im.ac.cn/vide/sppindex.htm
Picornavirales	Secoviridae	Comovirinae	Nepovirus	Tomato black ring virus	ssRNA(+)	Allium porrum, Beta vulgaris, Lactuca sativa, Phaseolus vulgaris, Robinia pseudoacacia, Fraxinus sp., Rubus sp., Lycopersicon esculentum, Solanum tuberosum, Apium graveolens, Narcissus pseudonarcissus, Tulipa sp., Vitis sp.	x	y	VIDE database - http://sdb.im.ac.cn/vide/sppindex.htm
Picornavirales	Secoviridae	Comovirinae	Nepovirus	Tomato ringspot virus	ssRNA(+)	Pelargonium spp., Rubus spp., Prunus spp., Nicotiana tabacum	x	y	VIDE database - http://sdb.im.ac.cn/vide/sppindex.htm
Picornavirales	Secoviridae		Cheravirus	Apple latent spherical virus	ssRNA(+)	Chenopodium. quinoa, C. amaranticolor, Tetragonia expansa, Beta vulgaris	4	3	Nucleotide sequence and genome organization of Apple latent spherical virus: a new virus classified into the family Comoviridae	10.1099/0022-1317-81-2-541
Picornavirales	Secoviridae		Cheravirus	Arracacha virus B	ssRNA(+)	Arracacia xanthorrhiza, Oxalis tuberosa, Solanum tuberosum	3	3	VIDE database - http://sdb.im.ac.cn/vide/sppindex.htm
Picornavirales	Secoviridae		Cheravirus	Cherry rasp leaf virus	ssRNA(+)	Prunus avium, P. mahaleb, Prunus persica, Malus sylvestris, Balsamorhiza sagittata, Taraxacum officinale, Plantago major	x	y	VIDE database - http://sdb.im.ac.cn/vide/sppindex.htm
Picornavirales	Secoviridae		Cheravirus	Stocky prune virus	ssRNA(+)	Prunus domestica	1	1	Characterization and partial genome sequence of stocky prune virus, a new member of the genus Cheravirus	10.1007/s00705-005-0682-y
Picornavirales	Secoviridae		Sadwavirus	Satsuma dwarf virus	ssRNA(+)	Citrus unshiu	1	1	VIDE database - http://sdb.im.ac.cn/vide/sppindex.htm
Picornavirales	Secoviridae		Sequivirus	Carrot necrotic dieback virus	ssRNA(+)	Daucus carota	1	1	Complete nucleotide sequence of an isolate of the Anthriscus strain of Parsnip yellow fleck virus	10.1007/s00705-008-0240-5
Picornavirales	Secoviridae		Sequivirus	Dandelion yellow mosaic virus	ssRNA(+)	Taraxacum officinale, Lactuca sativa	2	2	VIDE database - http://sdb.im.ac.cn/vide/sppindex.htm
Picornavirales	Secoviridae		Sequivirus	Parsnip yellow fleck virus	ssRNA(+)	Pastinaca sativa, Heracleum sphondylium, Anthriscus sylvestris, Apium graveolens, Aethusa cynapium, Anethum graveolens, Anthriscus cerefolium, Chaerophyllum temulum, Coriandrum sativum, Daucus carota, Oenanthe aquatica, Torilis japonica	x	y	VIDE database - http://sdb.im.ac.cn/vide/sppindex.htm
Picornavirales	Secoviridae		Torradovirus	Carrot torradovirus 1	ssRNA(+)	Daucus carota	1	1	Torradoviruses	10.1146/annurev-phyto-080614-120021
Picornavirales	Secoviridae		Torradovirus	Lettuce necrotic leaf curl virus	ssRNA(+)	Lactuca sativa	1	1	Torradoviruses	10.1146/annurev-phyto-080614-120021
Picornavirales	Secoviridae		Torradovirus	Motherwort yellow mottle virus	ssRNA(+)	Leonurus sibiricus	1	1	Torradoviruses	10.1146/annurev-phyto-080614-120021
Picornavirales	Secoviridae		Torradovirus	Tomato marchitez virus	ssRNA(+)	Solanum lycopersicum	1	1	Torradoviruses	10.1146/annurev-phyto-080614-120021
Picornavirales	Secoviridae		Torradovirus	Tomato torrado virus	ssRNA(+)	Solanum lycopersicum	1	1	Torradoviruses	10.1146/annurev-phyto-080614-120021
Picornavirales	Secoviridae		Unassigned	Black raspberry necrosis virus	ssRNA(+)	Rubus sp	x	1	VIDE database - http://sdb.im.ac.cn/vide/sppindex.htm
Picornavirales	Secoviridae		Unassigned	Strawberry latent ringspot virus	ssRNA(+)	Fragaria vesca, Apium graveolens, Robinia pseudoacacia, Rosa sp., Euonymus europaeus, Aesculus carnea, Rubus spp., Ribes spp., Asparagus officinalis, Vitis vinifera	x	y	VIDE database - http://sdb.im.ac.cn/vide/sppindex.htm
Picornavirales	Secoviridae		Unassigned	Strawberry mottle virus	ssRNA(+)	Fragaria x ananassa (hybrids)	x	y	VIDE database - http://sdb.im.ac.cn/vide/sppindex.htm
Picornavirales	Secoviridae		Waikavirus	Anthriscus yellows virus	ssRNA(+)	Anthriscus sylvestris	1	1	VIDE database - http://sdb.im.ac.cn/vide/sppindex.htm
Picornavirales	Secoviridae		Waikavirus	Maize chlorotic dwarf virus	ssRNA(+)	Sorghum halepense, Zea mays	2	2	VIDE database - http://sdb.im.ac.cn/vide/sppindex.htm
Picornavirales	Secoviridae		Waikavirus	Rice tungro spherical virus	ssRNA(+)	Oryza sativa	1	1	VIDE database - http://sdb.im.ac.cn/vide/sppindex.htm
Picornavirales	Unassigned		Bacillarnavirus	Chaetoceros socialis f. radians RNA virus 01	ssRNA(+)	Chaetoceros socialis	1	1	Isolation and characterization of a single-stranded RNA virus infecting the bloom-forming diatom Chaetocerossocialis	10.1128/AEM.02580-08
Picornavirales	Unassigned		Bacillarnavirus	Chaetoceros tenuissimus RNA virus 01	ssRNA(+)	Chaetoceros tenuissimus	1	1	Isolation and characterization of a single-stranded RNA virus infecting the marine planktonic diatom Chaetoceros tenuissimus Meunier	10.1128/AEM.00509-08
Picornavirales	Unassigned		Bacillarnavirus	Rhizosolenia setigera RNA virus 01	ssRNA(+)	Rhizosolenia setigera	1	1	Isolation and Characterization of a Novel Single-Stranded RNA Virus Infecting the Bloom-Forming Diatom Rhizosolenia setigera	10.1128/AEM.70.2.704-711.2004
Picornavirales	Unassigned		Labyrnavirus	Aurantiochytrium single-stranded RNA virus 01	ssRNA(+)	Aurantiochytrium sp	x	1	Ecological Dynamics of Two Distinct Viruses Infecting Marine Eukaryotic Decomposer Thraustochytrids (Labyrinthulomycetes, Stramenopiles)	10.1371/journal.pone.0133395
Tymovirales	Alphaflexiviridae		Allexivirus	Garlic mite-borne filamentous virus	ssRNA(+)	Allium sativum	1	1	Simultaneous Detection of Mixed Infection of Onion yellow dwarf virus and anAllexivirus in RT-PCR for Ensuring Virus Free Onion Bulbs	10.1007/s13337-010-0008-x
Tymovirales	Alphaflexiviridae		Allexivirus	Garlic virus A	ssRNA(+)	Allium sativum	1	1	Allexivirus transmitted by eriophyid mites in garlic plants
Tymovirales	Alphaflexiviridae		Allexivirus	Garlic virus B	ssRNA(+)	Allium sativum	1	1	Allexivirus transmitted by eriophyid mites in garlic plants
Tymovirales	Alphaflexiviridae		Allexivirus	Garlic virus C	ssRNA(+)	Allium sativum	1	1	Allexivirus transmitted by eriophyid mites in garlic plants
Tymovirales	Alphaflexiviridae		Allexivirus	Garlic virus D	ssRNA(+)	Allium sativum	1	1	Allexivirus transmitted by eriophyid mites in garlic plants
Tymovirales	Alphaflexiviridae		Allexivirus	Garlic virus E	ssRNA(+)	Allium sativum	1	1	Allexivirus transmitted by eriophyid mites in garlic plants
Tymovirales	Alphaflexiviridae		Allexivirus	Garlic virus X	ssRNA(+)	Allium sativum	1	1	Allexivirus transmitted by eriophyid mites in garlic plants
Tymovirales	Alphaflexiviridae		Allexivirus	Shallot virus X	ssRNA(+)	Allium cepa	1	1	Accumulation of changes in the genome of shallot virus X persisting in vegetatively reproduced plants	10.1134/S1607672913050049
Tymovirales	Alphaflexiviridae		Botrexvirus	Botrytis virus X	ssRNA(+)	Botrytis cinerea	1	1	Genome characterization of a flexuous rod-shaped mycovirus, Botrytis virus X, reveals high amino acid identity to genes from plant 'potex-like' viruses	10.1007/s00705-005-0621-y
Tymovirales	Alphaflexiviridae		Lolavirus	Lolium latent virus	ssRNA(+)	Lolium perenne, Lolium multiflorum	2	1	Molecular characterization of Lolium latent virus, proposed type member of a new genus in the family Flexiviridae	10.1007/s00705-008-0108-8
Tymovirales	Alphaflexiviridae		Mandarivirus	Citrus yellow vein clearing virus	ssRNA(+)	Citrus limon	1	1	Identification and Characterization of Citrus yellow vein clearing virus, A Putative New Member of the Genus Mandarivirus	10.1094/PHYTO-06-12-0140-R
Tymovirales	Alphaflexiviridae		Mandarivirus	Indian citrus ringspot virus	ssRNA(+)	Citrus sinensis, Citurs reticulate	2	1	The Genome Sequence of an Isolate of Indian Citrus Ringspot Virus Infecting the Sweet Orange in India	10.1128/JVI.02084-12
Tymovirales	Alphaflexiviridae		Platypuvirus	Donkey orchid symptomless virus	ssRNA(+)	Diuris longifolia	1	1	Donkey orchid symptomless virus: a viral 'platypus' from Australian terrestrial orchids	10.1371/journal.pone.0079587
Tymovirales	Alphaflexiviridae		Potexvirus	Allium virus X	ssRNA(+)	Allium christophii, A. giganteum, A. unifolium, A. globemaster	4	1	Molecular characterization of allium virus X, a new potexvirus in the family Alphaflexiviridae, infecting ornamental allium	10.1007/s00705-011-1109-6
Tymovirales	Alphaflexiviridae		Potexvirus	Alstroemeria virus X	ssRNA(+)	Alstroemeria sp, Arctium tomentosum	x	2	Small-RNA Deep Sequencing Reveals Arctium tomentosum as a Natural Host ofAlstroemeria virus X and a New Putative Emaravirus	10.1371/journal.pone.0042758
Tymovirales	Alphaflexiviridae		Potexvirus	Alternanthera mosaic virus	ssRNA(+)	Alternanthera pungens, Achyranthes bidentata, Phlox stolonifera, Portulaca grandiflora	4	4	Complete Genome Sequence of Alternanthera mosaic virus, Isolated fromAchyranthes bidentata in Asia	10.1128/genomeA.00020-16
Tymovirales	Alphaflexiviridae		Potexvirus	Asparagus virus 3	ssRNA(+)	Asparagus officinalis	1	1	Complete nucleotide sequence of asparagus virus 3	10.1007/s00705-007-1052-8
Tymovirales	Alphaflexiviridae		Potexvirus	Bamboo mosaic virus	ssRNA(+)	Bambusa sp, Dendrocalamus latiflorus, Phyllostachys nigra	x	3	VIDE database - http://sdb.im.ac.cn/vide/sppindex.htm
Tymovirales	Alphaflexiviridae		Potexvirus	Cactus virus X	ssRNA(+)	Opuntia vulgaris, Austrocylindropuntia cylindrica, Pereskia saccharosa, Schlumbergera bridgesii, Cereus spp., Echinopsis spp., Epiphyllum spp., Zygocactus spp., Ferocactus acanthodes, Echinocereus procumbens	x	y	VIDE database - http://sdb.im.ac.cn/vide/sppindex.htm
Tymovirales	Alphaflexiviridae		Potexvirus	Cassava common mosaic virus	ssRNA(+)	Cnidoscolus acontifolius, Manihot esculenta	2	2	VIDE database - http://sdb.im.ac.cn/vide/sppindex.htm
Tymovirales	Alphaflexiviridae		Potexvirus	Cassava virus X	ssRNA(+)	Manihot esculenta	1	1	VIDE database - http://sdb.im.ac.cn/vide/sppindex.htm
Tymovirales	Alphaflexiviridae		Potexvirus	Clover yellow mosaic virus	ssRNA(+)	Trifolium spp., Pisum sativum, Chenopodium album, Malus pumila, Medicago alba, M. sativa, Vicia sativa, Stellaria media	x	y	VIDE database - http://sdb.im.ac.cn/vide/sppindex.htm
Tymovirales	Alphaflexiviridae		Potexvirus	Cymbidium mosaic virus	ssRNA(+)	Cymbidium spp., Cattleya spp., Phalaenopsis spp., Vanda spp., Epidendrum spp., Laelia spp., Laeliocattleya spp., Oncidium spp., Zygopetalum spp., Vanilla fragrans	x	y	VIDE database - http://sdb.im.ac.cn/vide/sppindex.htm
Tymovirales	Alphaflexiviridae		Potexvirus	Foxtail mosaic virus	ssRNA(+)	Setaria italica, S. viridis	2	1	VIDE database - http://sdb.im.ac.cn/vide/sppindex.htm
Tymovirales	Alphaflexiviridae		Potexvirus	Hosta virus X	ssRNA(+)	Hosta sp	x	1	Biological and molecular characterization of a U.S. isolate of Hosta virus X	10.1094/PHYTO-02-12-0025-R
Tymovirales	Alphaflexiviridae		Potexvirus	Hydrangea ringspot virus	ssRNA(+)	Hydrangea macrophylla	1	1	VIDE database - http://sdb.im.ac.cn/vide/sppindex.htm
Tymovirales	Alphaflexiviridae		Potexvirus	Lagenaria mild mosaic virus	ssRNA(+)	Lagenaria siceraria	1	1	Characterization of Lagenaria mild mosaic virus, a NewPotexvirus from Bottle Gourd in Myanmar	10.1094/PDIS-02-10-0159
Tymovirales	Alphaflexiviridae		Potexvirus	Lettuce virus X	ssRNA(+)	Lactuca sativa	1	1	Characterisation of lettuce virus X, a new potexvirus infecting lettuce in Iran	10.1007/s00705-008-0191-x
Tymovirales	Alphaflexiviridae		Potexvirus	Lily virus X	ssRNA(+)	Lilium formosanum	1	1	VIDE database - http://sdb.im.ac.cn/vide/sppindex.htm
Tymovirales	Alphaflexiviridae		Potexvirus	Malva mosaic virus	ssRNA(+)	Malva neglecta	1	1	Nucleotide sequence and phylogenetic analysis of a new potexvirus: Malva mosaic virus	10.1016/j.meegid.2007.10.006
Tymovirales	Alphaflexiviridae		Potexvirus	Mint virus X	ssRNA(+)	Mentha gracilis	1	1	Mint virus X: a novel potexvirus associated with symptoms in 'Variegata' mint
Tymovirales	Alphaflexiviridae		Potexvirus	Narcissus mosaic virus	ssRNA(+)	Narcissus pseudonarcissus	1	1	VIDE database - http://sdb.im.ac.cn/vide/sppindex.htm
Tymovirales	Alphaflexiviridae		Potexvirus	Nerine virus X	ssRNA(+)	Nerine sarniensis, Agapanthus praecox	2	2	VIDE database - http://sdb.im.ac.cn/vide/sppindex.htm
Tymovirales	Alphaflexiviridae		Potexvirus	Opuntia virus X	ssRNA(+)	Opuntia sp	x	1	Molecular characterisation of potexviruses isolated from three different genera in the family Cactaceae
Tymovirales	Alphaflexiviridae		Potexvirus	Papaya mosaic virus	ssRNA(+)	Carica papaya, Ullucus tuberosus	2	2	VIDE database - http://sdb.im.ac.cn/vide/sppindex.htm
Tymovirales	Alphaflexiviridae		Potexvirus	Pepino mosaic virus	ssRNA(+)	Solanum muricatum	1	1	VIDE database - http://sdb.im.ac.cn/vide/sppindex.htm
Tymovirales	Alphaflexiviridae		Potexvirus	Phaius virus X	ssRNA(+)	Phaius flavus	1	1	Complete nucleotide sequence of a new potexvirus, "Phaius virus X", isolated from Phaius flavus Lindl	10.1007/s00705-007-0010-9
Tymovirales	Alphaflexiviridae		Potexvirus	Plantago asiatica mosaic virus	ssRNA(+)	Plantago asiatica	1	1	VIDE database - http://sdb.im.ac.cn/vide/sppindex.htm
Tymovirales	Alphaflexiviridae		Potexvirus	Plantain virus X	ssRNA(+)	Plantago lanceolata	1	1	VIDE database - http://sdb.im.ac.cn/vide/sppindex.htm
Tymovirales	Alphaflexiviridae		Potexvirus	Potato aucuba mosaic virus	ssRNA(+)	Solanum tuberosum	1	1	VIDE database - http://sdb.im.ac.cn/vide/sppindex.htm
Tymovirales	Alphaflexiviridae		Potexvirus	Potato virus X	ssRNA(+)	Solanum tuberosum, Brassica campestris	2	2	VIDE database - http://sdb.im.ac.cn/vide/sppindex.htm
Tymovirales	Alphaflexiviridae		Potexvirus	Schlumbergera virus X	ssRNA(+)	Hylocereus undatus, Schlumbergera truncata, Opuntia cochenillifera	3	3	Genome Assembly of Schlumbergera Virus X Infecting Prickly Pear (Opuntia cochenillifera) in Brazil	10.1128/genomeA.00133-15
Tymovirales	Alphaflexiviridae		Potexvirus	Strawberry mild yellow edge virus	ssRNA(+)	Fragaria vesca, Rubus rosifolius, Chenopodium quinoa	3	3	VIDE database - http://sdb.im.ac.cn/vide/sppindex.htm
Tymovirales	Alphaflexiviridae		Potexvirus	Tamus red mosaic virus	ssRNA(+)	Tamus communis	1	1	Sequencing of the Tamus red mosaic virus genome: further evidence that it is a distinct species of the genus Potexvirus	10.1007/s11262-011-0664-y
Tymovirales	Alphaflexiviridae		Potexvirus	Tulip virus X	ssRNA(+)	Tulipa gesneriana	1	1	Linking virus genomes with host taxonomy	10.3390/v8030066
Tymovirales	Alphaflexiviridae		Potexvirus	White clover mosaic virus	ssRNA(+)	Trifolium spp	x	1	VIDE database - http://sdb.im.ac.cn/vide/sppindex.htm
Tymovirales	Alphaflexiviridae		Potexvirus	Yam virus X	ssRNA(+)	Dioscorea spp	x	1	Molecular characterization of yam virus X, a new potexvirus infecting yams (Dioscorea spp) and evidence for the existence of at least three distinct potexviruses infecting yams	10.1007/s00705-014-2211-3
Tymovirales	Alphaflexiviridae		Potexvirus	Zygocactus virus X	ssRNA(+)	Opuntia tuna, Hylocereus undatus, Schlumbergera truncata	3	3	Genome Assembly of Schlumbergera Virus X Infecting Prickly Pear (Opuntia cochenillifera) in Brazil	10.1128/genomeA.00133-15
Tymovirales	Alphaflexiviridae		Sclerodarnavirus	Sclerotinia sclerotiorum debilitation-associated RNA virus	ssRNA(+)	Sclerotinia sclerotiorum	1	1	Molecular characterization of two positive-strand RNA viruses co-infecting a hypovirulent strain of Sclerotiniasclerotiorum	10.1016/j.virol.2014.07.007
Tymovirales	Alphaflexiviridae		Unassigned	Blackberry virus E	ssRNA(+)	Rubus sp	x	1	Blackberry virus E: an unusual flexivirus	10.1007/s00705-011-1015-y
Tymovirales	Betaflexiviridae	Quinvirinae	Carlavirus	Aconitum latent virus	ssRNA(+)	Delphinium sp	x	1	Complete nucleotide sequence of the genomic RNA of Aconitum latent virus (genus Carlavirus) isolated from Delphinium sp.
Tymovirales	Betaflexiviridae	Quinvirinae	Carlavirus	American hop latent virus	ssRNA(+)	Humulus lupulus	1	1	VIDE database - http://sdb.im.ac.cn/vide/sppindex.htm
Tymovirales	Betaflexiviridae	Quinvirinae	Carlavirus	Blueberry scorch virus	ssRNA(+)	Vaccinium corymbosum	1	1	VIDE database - http://sdb.im.ac.cn/vide/sppindex.htm
Tymovirales	Betaflexiviridae	Quinvirinae	Carlavirus	Butterbur mosaic virus	ssRNA(+)	Petasites officinalis	1	1	VIDE database - http://sdb.im.ac.cn/vide/sppindex.htm
Tymovirales	Betaflexiviridae	Quinvirinae	Carlavirus	Cactus virus 2	ssRNA(+)	Cactaceae	x	y	VIDE database - http://sdb.im.ac.cn/vide/sppindex.htm
Tymovirales	Betaflexiviridae	Quinvirinae	Carlavirus	Caper latent virus	ssRNA(+)	Capparis spinosa	1	1	VIDE database - http://sdb.im.ac.cn/vide/sppindex.htm
Tymovirales	Betaflexiviridae	Quinvirinae	Carlavirus	Carnation latent virus	ssRNA(+)	Dianthus caryophyllus	1	1	VIDE database - http://sdb.im.ac.cn/vide/sppindex.htm
Tymovirales	Betaflexiviridae	Quinvirinae	Carlavirus	Chrysanthemum virus B	ssRNA(+)	Chrysanthemum morifolium, Gynura aurantiaca	2	2	VIDE database - http://sdb.im.ac.cn/vide/sppindex.htm
Tymovirales	Betaflexiviridae	Quinvirinae	Carlavirus	Cole latent virus	ssRNA(+)	Brassica oleracea	1	1	VIDE database - http://sdb.im.ac.cn/vide/sppindex.htm
Tymovirales	Betaflexiviridae	Quinvirinae	Carlavirus	Coleus vein necrosis virus	ssRNA(+)	Verbena x hybrida	1	1	Complete nucleotide sequence of an isolate of coleus vein necrosis virus from verbena	10.1007/s00705-007-1068-0
Tymovirales	Betaflexiviridae	Quinvirinae	Carlavirus	Cowpea mild mottle virus	ssRNA(+)	Vigna unguiculata, Arachis hypogaea, Canavalia ensiformis, Glycine max, Vigna subterranea, Lycopersicon esculentum	x	y	VIDE database - http://sdb.im.ac.cn/vide/sppindex.htm
Tymovirales	Betaflexiviridae	Quinvirinae	Carlavirus	Cucumber vein-clearing virus	ssRNA(+)	Citrullus lanatus	1	1	Characterization of cucumber vein-clearing virus, a whitefly (Bemisia tabaci G.)-transmitted carlavirus	10.1007/s00705-011-1124-7
Tymovirales	Betaflexiviridae	Quinvirinae	Carlavirus	Daphne virus S	ssRNA(+)	Daphne sp	x	1	VIDE database - http://sdb.im.ac.cn/vide/sppindex.htm
Tymovirales	Betaflexiviridae	Quinvirinae	Carlavirus	Gaillardia latent virus	ssRNA(+)	Nicotiana benthamiana	1	1	Linking virus genomes with host taxonomy	10.3390/v8030066
Tymovirales	Betaflexiviridae	Quinvirinae	Carlavirus	Garlic common latent virus	ssRNA(+)	Allium sativum, A. ampeloprasum, A. porrum	3	1	VIDE database - http://sdb.im.ac.cn/vide/sppindex.htm
Tymovirales	Betaflexiviridae	Quinvirinae	Carlavirus	Helenium virus S	ssRNA(+)	Helenium amarum, Impatiens holstii	2	2	VIDE database - http://sdb.im.ac.cn/vide/sppindex.htm
Tymovirales	Betaflexiviridae	Quinvirinae	Carlavirus	Helleborus mosaic virus	ssRNA(+)	Helleborus niger	1	1	VIDE database - http://sdb.im.ac.cn/vide/sppindex.htm
Tymovirales	Betaflexiviridae	Quinvirinae	Carlavirus	Helleborus net necrosis virus	ssRNA(+)	Helleborus spp	x	1	Helleborus net necrosis virus: A NewCarlavirus Associated with ‘Black Death’ ofHelleborus spp	10.1094/PDIS-93-4-0332
Tymovirales	Betaflexiviridae	Quinvirinae	Carlavirus	Hippeastrum latent virus	ssRNA(+)	Nerine bowdenii, Hippeastrum hybridum	2	2	VIDE database - http://sdb.im.ac.cn/vide/sppindex.htm
Tymovirales	Betaflexiviridae	Quinvirinae	Carlavirus	Hop latent virus	ssRNA(+)	Humulus lupulus	1	1	VIDE database - http://sdb.im.ac.cn/vide/sppindex.htm
Tymovirales	Betaflexiviridae	Quinvirinae	Carlavirus	Hop mosaic virus	ssRNA(+)	Humulus lupulus, Urtica urens	2	2	VIDE database - http://sdb.im.ac.cn/vide/sppindex.htm
Tymovirales	Betaflexiviridae	Quinvirinae	Carlavirus	Hydrangea chlorotic mottle virus	ssRNA(+)	Hydrangea macrophylla	1	1	Characterization of hydrangea chlorotic mottle virus, a new member of the genus Carlavirus	10.1007/s00705-009-0541-3
Tymovirales	Betaflexiviridae	Quinvirinae	Carlavirus	Kalanchoë latent virus	ssRNA(+)	Kalanchoe blossfeldiana	1	1	VIDE database - http://sdb.im.ac.cn/vide/sppindex.htm
Tymovirales	Betaflexiviridae	Quinvirinae	Carlavirus	Ligustrum necrotic ringspot virus	ssRNA(+)	Ligustrum japonicum	1	1	The complete sequence of ligustrum necrotic ringspot virus, a novel carlavirus	10.1007/s00705-007-1102-2
Tymovirales	Betaflexiviridae	Quinvirinae	Carlavirus	Lily symptomless virus	ssRNA(+)	Lilium longiflorum	1	1	VIDE database - http://sdb.im.ac.cn/vide/sppindex.htm
Tymovirales	Betaflexiviridae	Quinvirinae	Carlavirus	Melon yellowing-associated virus	ssRNA(+)	Cucumis melo	1	1	A novel melon flexivirus transmitted by whitefly	10.1007/s00705-004-0400-1
Tymovirales	Betaflexiviridae	Quinvirinae	Carlavirus	Mirabilis jalapa mottle virus	ssRNA(+)	Mirabilis jalapa	1	1	Mirabilis jalapa mottle virus: a new carlavirus infecting four o'clocks	10.1007/s00705-011-1101-1
Tymovirales	Betaflexiviridae	Quinvirinae	Carlavirus	Narcissus common latent virus	ssRNA(+)	Narcissus tazetta	1	1	Complete nucleotide sequence and affinities of the genomic RNA of Narcissus common latent virus (genus Carlavirus)	10.1007/s00705-006-0727-x
Tymovirales	Betaflexiviridae	Quinvirinae	Carlavirus	Nerine latent virus	ssRNA(+)	Nerine bowdenii, Hippeastrum hybridum	2	2	VIDE database - http://sdb.im.ac.cn/vide/sppindex.htm
Tymovirales	Betaflexiviridae	Quinvirinae	Carlavirus	Passiflora latent virus	ssRNA(+)	Passiflora caerulea	1	1	VIDE database - http://sdb.im.ac.cn/vide/sppindex.htm
Tymovirales	Betaflexiviridae	Quinvirinae	Carlavirus	Pea streak virus	ssRNA(+)	Pisum sativum, Medicago sativa, Vicia faba, Trifolium pratense	4	4	The complete nucleotide sequence and genome organization of pea streak virus (genus Carlavirus)	10.1007/s00705-015-2467-2
Tymovirales	Betaflexiviridae	Quinvirinae	Carlavirus	Phlox virus B	ssRNA(+)	Phlox divaricata	1	1	Linking virus genomes with host taxonomy	10.3390/v8030066
Tymovirales	Betaflexiviridae	Quinvirinae	Carlavirus	Phlox virus M	ssRNA(+)	Phlox sp	x	1	Unpublished	GenBank accession: FJ159381
Tymovirales	Betaflexiviridae	Quinvirinae	Carlavirus	Phlox virus S	ssRNA(+)	Phlox stolonifera	1	1	Linking virus genomes with host taxonomy	10.3390/v8030066
Tymovirales	Betaflexiviridae	Quinvirinae	Carlavirus	Poplar mosaic virus	ssRNA(+)	Populus sp, Nicotiana megalosiphon	x	2	Linking virus genomes with host taxonomy	10.3390/v8030066
Tymovirales	Betaflexiviridae	Quinvirinae	Carlavirus	Potato latent virus	ssRNA(+)	Solanum tuberosum	1	1	Linking virus genomes with host taxonomy	10.3390/v8030066
Tymovirales	Betaflexiviridae	Quinvirinae	Carlavirus	Potato virus H	ssRNA(+)	Solanum tuberosum	1	1	Linking virus genomes with host taxonomy	10.3390/v8030066
Tymovirales	Betaflexiviridae	Quinvirinae	Carlavirus	Potato virus M	ssRNA(+)	Solanum tuberosum	1	1	Linking virus genomes with host taxonomy	10.3390/v8030066
Tymovirales	Betaflexiviridae	Quinvirinae	Carlavirus	Potato virus P	ssRNA(+)	Nicotiana occidentalis	1	1	Linking virus genomes with host taxonomy	10.3390/v8030066
Tymovirales	Betaflexiviridae	Quinvirinae	Carlavirus	Potato virus S	ssRNA(+)	Solanum tuberosum	1	1	Linking virus genomes with host taxonomy	10.3390/v8030066
Tymovirales	Betaflexiviridae	Quinvirinae	Carlavirus	Red clover vein mosaic virus	ssRNA(+)	Trifolium pratense	1	1	VIDE database - http://sdb.im.ac.cn/vide/sppindex.htm
Tymovirales	Betaflexiviridae	Quinvirinae	Carlavirus	Shallot latent virus	ssRNA(+)	Allium porrum, A. sativum, A. cepa	3	1	VIDE database - http://sdb.im.ac.cn/vide/sppindex.htm
Tymovirales	Betaflexiviridae	Quinvirinae	Carlavirus	Sint-Jan's onion latent virus	ssRNA(+)	Allium sp	x	1	VIDE database - http://sdb.im.ac.cn/vide/sppindex.htm
Tymovirales	Betaflexiviridae	Quinvirinae	Carlavirus	Strawberry pseudo mild yellow edge virus	ssRNA(+)	Fragaria virginiana, F. ananassa	2	1	VIDE database - http://sdb.im.ac.cn/vide/sppindex.htm
Tymovirales	Betaflexiviridae	Quinvirinae	Carlavirus	Sweet potato C6 virus	ssRNA(+)	Ipomoea batatas	1	1	The complete nucleotide sequence of sweet potato C6 virus: a carlavirus lacking a cysteine-rich protein	10.1007/s00705-013-1614-x
Tymovirales	Betaflexiviridae	Quinvirinae	Carlavirus	Sweet potato chlorotic fleck virus	ssRNA(+)	Ipomoea batatas	1	1	Sequence analysis of the entire RNA genome of a sweet potato chlorotic fleck virus isolate reveals that it belongs to a distinct carlavirus species	10.1007/s00705-006-0891-z
Tymovirales	Betaflexiviridae	Quinvirinae	Carlavirus	Verbena latent virus	ssRNA(+)	Verbena hybrida	1	1	Characterization of a distinct carlavirus isolated from Verbena	10.1007/s00705-002-0973-5
Tymovirales	Betaflexiviridae	Quinvirinae	Foveavirus	Apple stem pitting virus	ssRNA(+)	Malus sylvestris, M. sieboldii, Pyrus communis, Crataegus sp, Sorbus mitchelli	x	y	VIDE database - http://sdb.im.ac.cn/vide/sppindex.htm
Tymovirales	Betaflexiviridae	Quinvirinae	Foveavirus	Apricot latent virus	ssRNA(+)	Prunus sp	x	1	Apricot latent virus: a new species in the genus Foveavirus
Tymovirales	Betaflexiviridae	Quinvirinae	Foveavirus	Asian prunus virus 1	ssRNA(+)	Prunus sp	x	1	New Insights into Asian Prunus Viruses in the Light of NGS-Based Full Genome Sequencing	10.1371/journal.pone.0146420
Tymovirales	Betaflexiviridae	Quinvirinae	Foveavirus	Grapevine rupestris stem pitting-associated virus	ssRNA(+)	Vitis vinifera	1	1	Molecular characterizations of two grapevine rupestris stem pitting-associated virus isolates from China	10.1007/s00705-015-2544-6
Tymovirales	Betaflexiviridae	Quinvirinae	Foveavirus	Peach chlorotic mottle virus	ssRNA(+)	Prunus persica	1	1	Analysis of the complete genome of peach chlorotic mottle virus: identification of non-AUG start codons, in vitro coat protein expression, and elucidation of serological cross-reactions	10.1007/s00705-007-1050-x
Tymovirales	Betaflexiviridae	Quinvirinae	Foveavirus	Rubus canadensis virus 1	ssRNA(+)	Rubus canadensis	1	1	Rubus canadensis virus 1, a novel betaflexivirus identified in blackberry	10.1007/s00705-012-1484-7
Tymovirales	Betaflexiviridae	Quinvirinae	Robigovirus	African oil palm ringspot virus	ssRNA(+)	Elaeis guineensis	1	1	Molecular Characterization and Detection of African Oil Palm Ringspot Virus	10.1111/j.1439-0434.2009.01598.x
Tymovirales	Betaflexiviridae	Quinvirinae	Robigovirus	Cherry green ring mottle virus	ssRNA(+)	Prunus sp	x	1	Survey of Cherry necrotic rusty mottle virus and Cherry green ring mottle virus incidence in Korea by Duplex RT-PCR	10.5423/PPJ.NT.05.2014.0041
Tymovirales	Betaflexiviridae	Quinvirinae	Robigovirus	Cherry necrotic rusty mottle virus	ssRNA(+)	Prunus sp	x	1	Survey of Cherry necrotic rusty mottle virus and Cherry green ring mottle virus incidence in Korea by Duplex RT-PCR	10.5423/PPJ.NT.05.2014.0041
Tymovirales	Betaflexiviridae	Quinvirinae	Robigovirus	Cherry rusty mottle associated virus	ssRNA(+)	Prunus avium	1	1	Linking virus genomes with host taxonomy	10.3390/v8030066
Tymovirales	Betaflexiviridae	Quinvirinae	Robigovirus	Cherry twisted leaf associated virus	ssRNA(+)	Prunus avium, Nicotiana occidentalis	2	2	Linking virus genomes with host taxonomy	10.3390/v8030066
Tymovirales	Betaflexiviridae	Quinvirinae	Unassigned	Banana mild mosaic virus	ssRNA(+)	Musa sp	x	1	Molecular characterisation of Banana mild mosaic virus, a new filamentous virus in Musa spp.
Tymovirales	Betaflexiviridae	Quinvirinae	Unassigned	Banana virus X	ssRNA(+)	Musa sp	x	1	Molecular characterization of banana virus X (BVX), a novel member of the Flexiviridae family
Tymovirales	Betaflexiviridae	Quinvirinae	Unassigned	Sugarcane striate mosaic-associated virus	ssRNA(+)	Saccharum sp	x	1	The genome organisation and taxonomy of Sugarcane striate mosaic associated virus.
Tymovirales	Betaflexiviridae	Trivirinae	Capillovirus	Apple stem grooving virus	ssRNA(+)	Malus sylvestris	1	1	VIDE database - http://sdb.im.ac.cn/vide/sppindex.htm
Tymovirales	Betaflexiviridae	Trivirinae	Capillovirus	Cherry virus A	ssRNA(+)	Prunus cerasus	1	1	VIDE database - http://sdb.im.ac.cn/vide/sppindex.htm
Tymovirales	Betaflexiviridae	Trivirinae	Chordovirus	Carrot Ch virus 1	ssRNA(+)	Daucus carota	1	1	Carrot yellow leaf virus Is Associated with Carrot Internal necrosis	10.1371/journal.pone.0109125
Tymovirales	Betaflexiviridae	Trivirinae	Chordovirus	Carrot Ch virus 2	ssRNA(+)	Daucus carota	1	1	Carrot yellow leaf virus Is Associated with Carrot Internal necrosis	10.1371/journal.pone.0109125
Tymovirales	Betaflexiviridae	Trivirinae	Citrivirus	Citrus leaf blotch virus	ssRNA(+)	Citrus sp	x	1	Low genetic variation between isolates of Citrus leaf blotch virus from different host species and of different geographical origins	10.1099/0022-1317-83-10-2587
Tymovirales	Betaflexiviridae	Trivirinae	Divavirus	Diuris virus A	ssRNA(+)	Diuris pendunculata	1	1	Exotic and indigenous viruses infect wild populations and captive collections of temperate terrestrial orchids (Diuris species) in Australia	10.1016/j.virusres.2012.10.003
Tymovirales	Betaflexiviridae	Trivirinae	Divavirus	Diuris virus B	ssRNA(+)	Diuris pendunculata	1	1	Exotic and indigenous viruses infect wild populations and captive collections of temperate terrestrial orchids (Diuris species) in Australia	10.1016/j.virusres.2012.10.003
Tymovirales	Betaflexiviridae	Trivirinae	Divavirus	Hardenbergia virus A	ssRNA(+)	Hardenbergia comptoniana	1	1	Hardenbergia virus A, a novel member of the family Betaflexiviridae from a wild legume in Southwest Australia	10.1007/s00705-011-0963-6
Tymovirales	Betaflexiviridae	Trivirinae	Prunevirus	Apricot vein clearing associated virus	ssRNA(+)	Prunus armeniaca	1	1	Linking virus genomes with host taxonomy	10.3390/v8030066
Tymovirales	Betaflexiviridae	Trivirinae	Prunevirus	Caucasus prunus virus	ssRNA(+)	Prunus amygdalus	1	1	Characterization of New Isolates of Apricot vein clearing-associated virus and of a New Prunus-Infecting Virus: Evidence for Recombination as a Driving Force in Betaflexiviridae Evolution	10.1371/journal.pone.0129469
Tymovirales	Betaflexiviridae	Trivirinae	Tepovirus	Potato virus T	ssRNA(+)	Solanum sp, Oxalis sp, Ullucus sp, Tropaeolum sp, Chenopodium sp	x	y	Linking virus genomes with host taxonomy	10.3390/v8030066
Tymovirales	Betaflexiviridae	Trivirinae	Tepovirus	Prunus virus T	ssRNA(+)	Prunus domestica	1	1	Linking virus genomes with host taxonomy	10.3390/v8030066
Tymovirales	Betaflexiviridae	Trivirinae	Trichovirus	Apple chlorotic leaf spot virus	ssRNA(+)	Malus sp, Prunus sp, Crataegus sp, Cydonia oblonga, Pyronia veitchii, Pyrus communis	x	y	Linking virus genomes with host taxonomy	10.3390/v8030066
Tymovirales	Betaflexiviridae	Trivirinae	Trichovirus	Apricot pseudo-chlorotic leaf spot virus	ssRNA(+)	Prunus sp	x	1	Characterization of Apricot pseudo-chlorotic leaf spot virus, A Novel Trichovirus Isolated from Stone Fruit Trees	10.1094/PHYTO-95-0420
Tymovirales	Betaflexiviridae	Trivirinae	Trichovirus	Cherry mottle leaf virus	ssRNA(+)	Prunus avium	1	1	Linking virus genomes with host taxonomy	10.3390/v8030066
Tymovirales	Betaflexiviridae	Trivirinae	Trichovirus	Grapevine berry inner necrosis virus	ssRNA(+)	Vitis vinifera	1	1	Identification of a divergent variant of grapevine berry inner necrosis virus in grapevines showing chlorotic mottling and ring spot symptoms
Tymovirales	Betaflexiviridae	Trivirinae	Trichovirus	Grapevine Pinot gris virus	ssRNA(+)	Vitis vinifera	1	1	A new grapevine virus discovered by deep sequencing of virus- and viroid-derived small RNAs in Cv Pinotgris	10.1016/j.virusres.2011.10.010
Tymovirales	Betaflexiviridae	Trivirinae	Trichovirus	Peach mosaic virus	ssRNA(+)	Prunus sp	x	1	Molecular Characterization, Phylogenetic Relationships, and Specific Detection ofPeach mosaic virus	10.1094/PHYTO-96-0137
Tymovirales	Betaflexiviridae	Trivirinae	Trichovirus	Phlomis mottle virus	ssRNA(+)	Phlomis fructicosa	1	1	A new member of the family Flexiviridae from Phlomis fructicosa
Tymovirales	Betaflexiviridae	Trivirinae	Vitivirus	Actinidia virus A	ssRNA(+)	Actinidia chinensis	1	1	Detection and characterisation of two novel vitiviruses infecting Actinidia	10.1007/s00705-011-1219-1
Tymovirales	Betaflexiviridae	Trivirinae	Vitivirus	Actinidia virus B	ssRNA(+)	Actinidia chinensis	1	1	Detection and characterisation of two novel vitiviruses infecting Actinidia	10.1007/s00705-011-1219-1
Tymovirales	Betaflexiviridae	Trivirinae	Vitivirus	Grapevine virus A	ssRNA(+)	Vitis vinifera	1	1	The grapevine-infecting vitiviruses, with particular reference to grapevine virus A	10.1007/s00705-011-1071-3
Tymovirales	Betaflexiviridae	Trivirinae	Vitivirus	Grapevine virus B	ssRNA(+)	Vitis vinifera	1	1	The grapevine-infecting vitiviruses, with particular reference to grapevine virus A	10.1007/s00705-011-1071-3
Tymovirales	Betaflexiviridae	Trivirinae	Vitivirus	Grapevine virus D	ssRNA(+)	Vitis vinifera	1	1	The grapevine-infecting vitiviruses, with particular reference to grapevine virus A	10.1007/s00705-011-1071-3
Tymovirales	Betaflexiviridae	Trivirinae	Vitivirus	Grapevine virus E	ssRNA(+)	Vitis vinifera	1	1	The grapevine-infecting vitiviruses, with particular reference to grapevine virus A	10.1007/s00705-011-1071-3
Tymovirales	Betaflexiviridae	Trivirinae	Vitivirus	Grapevine virus F	ssRNA(+)	Vitis vinifera	1	1	The grapevine-infecting vitiviruses, with particular reference to grapevine virus A	10.1007/s00705-011-1071-3
Tymovirales	Betaflexiviridae	Trivirinae	Vitivirus	Heracleum latent virus	ssRNA(+)	Heracleum sphondylium	1	1	Host range, purification and serological properties of heracleum latent virus	10.1111/j.1744-7348.1979.tb03870.x
Tymovirales	Betaflexiviridae	Trivirinae	Vitivirus	Mint virus 2	ssRNA(+)	Mentha cardiaca	1	1	Identification, detection and transmission of a new vitivirus from Mentha	10.1007/s00705-007-1030-1
Tymovirales	Gammaflexiviridae		Mycoflexivirus	Botrytis virus F	ssRNA(+)	Botrytis cinerea	1	1	Genome characterization of Botrytis virus F, a flexuous rod-shaped mycovirus resembling plant 'potex-like'viruses	10.1099/0022-1317-82-1-67
Tymovirales	Tymoviridae		Maculavirus	Grapevine fleck virus	ssRNA(+)	Vitis vinifera	1	1	VIDE database - http://sdb.im.ac.cn/vide/sppindex.htm
Tymovirales	Tymoviridae		Marafivirus	Bermuda grass etched-line virus	ssRNA(+)	Cynodon dactylon, Sorghum halepense; Aconurella prolixa	3	3	VIDE database - http://sdb.im.ac.cn/vide/sppindex.htm
Tymovirales	Tymoviridae		Marafivirus	Blackberry virus S	ssRNA(+)	Rubus sp	x	1	Identification and molecular characterization of a marafivirus in Rubus spp	10.1007/s00705-009-0510-x
Tymovirales	Tymoviridae		Marafivirus	Citrus sudden death-associated virus	ssRNA(+)	Citrus sp	x	1	Identification and genomic characterization of a new virus (Tymoviridae family) associated with citrus suddendeath disease	10.1128/JVI.79.5.3028-3037.2005
Tymovirales	Tymoviridae		Marafivirus	Grapevine Syrah virus 1	ssRNA(+)	Vitis vinifera	1	1	Detection and molecular characterisation of Grapevine Syrah virus-1 isolates from Central Europe	10.1007/s11262-015-1201-1
Tymovirales	Tymoviridae		Marafivirus	Maize rayado fino virus	ssRNA(+)	Zea mays; Dalbulus maidis	2	2	VIDE database - http://sdb.im.ac.cn/vide/sppindex.htm
Tymovirales	Tymoviridae		Marafivirus	Oat blue dwarf virus	ssRNA(+)	Avena sativa, Hordeum vulgare, Chrysanthemum morifolium, Hordeum jubatum, Spinacia oleracea, Stellaria media, Thlaspi arvense, Linum grandiflorum, L. usitatissimum; Macrosteles fascifrons	x	y	VIDE database - http://sdb.im.ac.cn/vide/sppindex.htm
Tymovirales	Tymoviridae		Marafivirus	Olive latent virus 3	ssRNA(+)	Olea europaea	1	1	Complete nucleotide sequence and genome organization of Olive latent virus 3, a new putative member of the family Tymoviridae	10.1016/j.virusres.2010.05.010
Tymovirales	Tymoviridae		Tymovirus	Anagyris vein yellowing virus	ssRNA(+)	Scrophulariaceae	x	y	Molecular characterization of isolates of anagyris vein yellowing virus, plantago mottle virus and scrophularia mottle virus -- comparison of various approaches for tymovirus classification	10.1007/s00705-005-0545-6
Tymovirales	Tymoviridae		Tymovirus	Andean potato latent virus	ssRNA(+)	Solanum tuberosum	1	1	VIDE database - http://sdb.im.ac.cn/vide/sppindex.htm
Tymovirales	Tymoviridae		Tymovirus	Andean potato mild mosaic virus	ssRNA(+)	Solanum tuberosum	1	1	Sequence-modified primers for the differential RT-PCR detection of Andean potato latent and Andean potatomild mosaic viruses in quarantine tests	10.1007/s00705-013-1859-4
Tymovirales	Tymoviridae		Tymovirus	Belladonna mottle virus	ssRNA(+)	Atropa belladonna	1	1	VIDE database - http://sdb.im.ac.cn/vide/sppindex.htm
Tymovirales	Tymoviridae		Tymovirus	Cacao yellow mosaic virus	ssRNA(+)	Theobroma cacao	1	1	VIDE database - http://sdb.im.ac.cn/vide/sppindex.htm
Tymovirales	Tymoviridae		Tymovirus	Calopogonium yellow vein virus	ssRNA(+)	Calopogonium mucunoides	1	1	A tymovirus from Calopogonium mucunoides in Malaysia is not clitoria yellow vein tymovirus
Tymovirales	Tymoviridae		Tymovirus	Chayote mosaic virus	ssRNA(+)	Sechium edule	1	1	Chayote mosaic virus, a New Tymovirus Infecting Cucurbitaceae	10.1094/PHYTO.2000.90.10.1098
Tymovirales	Tymoviridae		Tymovirus	Chiltepin yellow mosaic virus	ssRNA(+)	Capsicum annuum	1	1	Genomic and biological characterization of chiltepín yellow mosaic virus, a new tymovirus infecting Capsicum annuum var. aviculare in Mexico	10.1007/s00705-010-0639-7
Tymovirales	Tymoviridae		Tymovirus	Clitoria yellow vein virus	ssRNA(+)	Clitoria ternatea, Abrus precatorius	2	2	VIDE database - http://sdb.im.ac.cn/vide/sppindex.htm
Tymovirales	Tymoviridae		Tymovirus	Desmodium yellow mottle virus	ssRNA(+)	Desmodium laevigatum, D. paniculatum	2	1	VIDE database - http://sdb.im.ac.cn/vide/sppindex.htm
Tymovirales	Tymoviridae		Tymovirus	Dulcamara mottle virus	ssRNA(+)	Solanum dulcamara	1	1	VIDE database - http://sdb.im.ac.cn/vide/sppindex.htm
Tymovirales	Tymoviridae		Tymovirus	Eggplant mosaic virus	ssRNA(+)	Solanum melongena, S. seaforthianum, Lycopersicon esculentum	3	2	VIDE database - http://sdb.im.ac.cn/vide/sppindex.htm
Tymovirales	Tymoviridae		Tymovirus	Erysimum latent virus	ssRNA(+)	Erysimum spp	x	1	VIDE database - http://sdb.im.ac.cn/vide/sppindex.htm
Tymovirales	Tymoviridae		Tymovirus	Kennedya yellow mosaic virus	ssRNA(+)	Kennedya rubicunda, Desmodium triflorum, D. scorpiurus, Indigofera australis	4	3	VIDE database - http://sdb.im.ac.cn/vide/sppindex.htm
Tymovirales	Tymoviridae		Tymovirus	Melon rugose mosaic virus	ssRNA(+)	Citrullus lanatus, Cucumis melo	2	2	VIDE database - http://sdb.im.ac.cn/vide/sppindex.htm
Tymovirales	Tymoviridae		Tymovirus	Nemesia ring necrosis virus	ssRNA(+)	Scrophulariaceae, Verbenaceae	x	y	Nemesia ring necrosis virus: a new tymovirus with a genomic RNA having a histidylatable tobamovirus-like 3' end	10.1099/vir.0.80916-0
Tymovirales	Tymoviridae		Tymovirus	Okra mosaic virus	ssRNA(+)	Abelmoschus esculentus, Hibiscus rosa-sinensis, Abutilon hirtum, Borreria intricans, Corchorus olitorius, Hibiscus sabdariffa, Malvastrum coromandelianum, Sida acuta, S. rhomboidea, Physalis angulata, Sida linifolia, Urena lobata	x	y	VIDE database - http://sdb.im.ac.cn/vide/sppindex.htm
Tymovirales	Tymoviridae		Tymovirus	Ononis yellow mosaic virus	ssRNA(+)	Ononis repens	1	1	VIDE database - http://sdb.im.ac.cn/vide/sppindex.htm
Tymovirales	Tymoviridae		Tymovirus	Passion fruit yellow mosaic virus	ssRNA(+)	Passiflora edulis	1	1	VIDE database - http://sdb.im.ac.cn/vide/sppindex.htm
Tymovirales	Tymoviridae		Tymovirus	Peanut yellow mosaic virus	ssRNA(+)	Cucumis sativus, Lycopersicon esculentum, Spinacia oleracea	3	3	VIDE database - http://sdb.im.ac.cn/vide/sppindex.htm
Tymovirales	Tymoviridae		Tymovirus	Petunia vein banding virus	ssRNA(+)	Petunia × hybrida	1	1	Petunia vein banding virus: Characterization of a New Tymovirus from Petunia × hybrida	10.1094/PDIS.2000.84.7.739
Tymovirales	Tymoviridae		Tymovirus	Physalis mottle virus	ssRNA(+)	Physalis subglabrata, P. heterophylla	2	1	VIDE database - http://sdb.im.ac.cn/vide/sppindex.htm
Tymovirales	Tymoviridae		Tymovirus	Plantago mottle virus	ssRNA(+)	Plantago major	1	1	VIDE database - http://sdb.im.ac.cn/vide/sppindex.htm
Tymovirales	Tymoviridae		Tymovirus	Scrophularia mottle virus	ssRNA(+)	Scrophularia nodosa	1	1	VIDE database - http://sdb.im.ac.cn/vide/sppindex.htm
Tymovirales	Tymoviridae		Tymovirus	Turnip yellow mosaic virus	ssRNA(+)	Brassicaceae, Cardamine lilaciana	x	y	VIDE database - http://sdb.im.ac.cn/vide/sppindex.htm
Tymovirales	Tymoviridae		Tymovirus	Voandzeia necrotic mosaic virus	ssRNA(+)	Vigna subterranea	1	1	VIDE database - http://sdb.im.ac.cn/vide/sppindex.htm
Tymovirales	Tymoviridae		Tymovirus	Wild cucumber mosaic virus	ssRNA(+)	Marah macrocarpus, M. oreganus, Echinocystis sp	x	2	VIDE database - http://sdb.im.ac.cn/vide/sppindex.htm
Tymovirales	Tymoviridae		Unassigned	Bombyx mori latent virus	ssRNA(+)	Bombryx mori	1	1	Novel macula-like virus identified in Bombyx mori cultured cells	10.1128/JVI.79.9.5577-5584.2005
Tymovirales	Tymoviridae		Unassigned	Poinsettia mosaic virus	ssRNA(+)	Euphorbia pulcherrima, E. fulgens	2	1	VIDE database - http://sdb.im.ac.cn/vide/sppindex.htm
Unassigned	Adenoviridae		Atadenovirus	Bovine atadenovirus D	dsDNA	Bos taurus	1	1	Linking virus genomes with host taxonomy	10.3390/v8030066
Unassigned	Adenoviridae		Atadenovirus	Duck atadenovirus A	dsDNA	Anas platyrhynchos, Gallus gallus	2	2	Linking virus genomes with host taxonomy	10.3390/v8030066
Unassigned	Adenoviridae		Atadenovirus	Ovine atadenovirus D	dsDNA	Ovis aries	1	1	Unique genome arrangement of an ovine adenovirus: identification of new proteins and proteinase cleavage sites	10.1006/viro.1996.0299
Unassigned	Adenoviridae		Atadenovirus	Possum atadenovirus A	dsDNA	Trichosurus vulpecula	1	1	Molecular confirmation of an adenovirus in brushtail possums (Trichosurus vulpecula)	10.1016/S0168-1702(01)00437-3
Unassigned	Adenoviridae		Atadenovirus	Snake atadenovirus A	dsDNA	Pantherophis guttatus	1	1	Genomic and phylogenetic analyses of an adenovirus isolated from a corn snake (Elaphe guttata) imply a common origin with members of the proposed new genus Atadenovirus	10.1099/0022-1317-83-10-2403
Unassigned	Adenoviridae		Aviadenovirus	Duck aviadenovirus B	dsDNA	Cairina moschata	1	1	Linking virus genomes with host taxonomy	10.3390/v8030066
Unassigned	Adenoviridae		Aviadenovirus	Falcon aviadenovirus A	dsDNA	Falco sp	x	1	Characterization of a new species of adenovirus in falcons	10.1128/JCM.43.7.3402-3413.2005
Unassigned	Adenoviridae		Aviadenovirus	Fowl aviadenovirus A	dsDNA	Gallus gallus	1	1	Putative Host Cell Receptor for Fowl Adenovirus Detected in Gizzard	10.1292/jvms.69.1203
Unassigned	Adenoviridae		Aviadenovirus	Fowl aviadenovirus B	dsDNA	Gallus gallus	1	1	Putative Host Cell Receptor for Fowl Adenovirus Detected in Gizzard	10.1292/jvms.69.1203
Unassigned	Adenoviridae		Aviadenovirus	Fowl aviadenovirus C	dsDNA	Gallus gallus	1	1	Putative Host Cell Receptor for Fowl Adenovirus Detected in Gizzard	10.1292/jvms.69.1203
Unassigned	Adenoviridae		Aviadenovirus	Fowl aviadenovirus D	dsDNA	Gallus gallus	1	1	Putative Host Cell Receptor for Fowl Adenovirus Detected in Gizzard	10.1292/jvms.69.1203
Unassigned	Adenoviridae		Aviadenovirus	Fowl aviadenovirus E	dsDNA	Gallus gallus	1	1	Putative Host Cell Receptor for Fowl Adenovirus Detected in Gizzard	10.1292/jvms.69.1203
Unassigned	Adenoviridae		Aviadenovirus	Goose aviadenovirus A	dsDNA	Anser sp	x	1	Genome sequence of a waterfowl aviadenovirus, goose adenovirus 4	10.1099/vir.0.042028-0
Unassigned	Adenoviridae		Aviadenovirus	Pigeon aviadenovirus A	dsDNA	Columbidae	x	y	Linking virus genomes with host taxonomy	10.3390/v8030066
Unassigned	Adenoviridae		Aviadenovirus	Turkey aviadenovirus B	dsDNA	Meleagris gallopavo, M. ocellata	2	1	The first complete genome sequence of a non-chicken aviadenovirus, proposed to be turkey adenovirus 1	10.1016/j.virusres.2010.08.006
Unassigned	Adenoviridae		Aviadenovirus	Turkey aviadenovirus C	dsDNA	Meleagris gallopavo	1	1	Whole-genome sequences of two turkey adenovirus types reveal the existence of two unknown lineages that merit the establishment of novel species within the genus Aviadenovirus	10.1099/vir.0.057711-0
Unassigned	Adenoviridae		Aviadenovirus	Turkey aviadenovirus D	dsDNA	Meleagris gallopavo	1	1	Whole-genome sequences of two turkey adenovirus types reveal the existence of two unknown lineages that merit the establishment of novel species within the genus Aviadenovirus	10.1099/vir.0.057711-0
Unassigned	Adenoviridae		Ichtadenovirus	Sturgeon ichtadenovirus A	dsDNA	Acipenser transmontanus	1	1	Phylogenetic analysis of the hexon and protease genes of a fish adenovirus isolated from white sturgeon(Acipenser transmontanus) supports the proposal for a new adenovirus genus	10.1016/j.virusres.2003.08.010
Unassigned	Adenoviridae		Mastadenovirus	Bat mastadenovirus A	dsDNA	Pteropus pipistrellus	1	1	Isolation of Novel Adenovirus from Fruit Bat (Pteropus dasymallus yayeyamae)	10.3201/eid1402.070932
Unassigned	Adenoviridae		Mastadenovirus	Bat mastadenovirus B	dsDNA	Pteropus dasymallus	1	1	New Adenovirus in Bats, Germany	10.3201/eid1512.090646
Unassigned	Adenoviridae		Mastadenovirus	Bovine mastadenovirus A	dsDNA	Bos taurus	1	1	Detection of Known and Novel Adenoviruses in Cattle Wastes via Broad-Spectrum Primers	10.1128/AEM.00625-11
Unassigned	Adenoviridae		Mastadenovirus	Bovine mastadenovirus B	dsDNA	Bos taurus	1	1	Detection of Known and Novel Adenoviruses in Cattle Wastes via Broad-Spectrum Primers	10.1128/AEM.00625-11
Unassigned	Adenoviridae		Mastadenovirus	Bovine mastadenovirus C	dsDNA	Bos taurus	1	1	Detection of Known and Novel Adenoviruses in Cattle Wastes via Broad-Spectrum Primers	10.1128/AEM.00625-11
Unassigned	Adenoviridae		Mastadenovirus	Canine mastadenovirus A	dsDNA	Canis familiaris	1	1	Development of a SYBR Green real-time PCR assay with melting curve analysis for simultaneous detection and differentiation of canine adenovirus type 1 and type 2	10.1016/j.jviromet.2015.05.009
Unassigned	Adenoviridae		Mastadenovirus	Equine mastadenovirus A	dsDNA	Equus ferus caballus	1	1	Genetic characterization of equine adenovirus type 1	10.1016/j.vetmic.2011.08.014
Unassigned	Adenoviridae		Mastadenovirus	Equine mastadenovirus B	dsDNA	Equus ferus caballus	1	1	Genetic characterization of equine adenovirus type 1	10.1016/j.vetmic.2011.08.014
Unassigned	Adenoviridae		Mastadenovirus	Human mastadenovirus A	dsDNA	Homo sapiens	1	1	Linking virus genomes with host taxonomy	10.3390/v8030066
Unassigned	Adenoviridae		Mastadenovirus	Human mastadenovirus B	dsDNA	Homo sapiens, Pan sp, Gorilla sp	x	3	Linking virus genomes with host taxonomy	10.3390/v8030066
Unassigned	Adenoviridae		Mastadenovirus	Human mastadenovirus C	dsDNA	Homo sapiens, Pan sp, Gorilla sp	x	3	Linking virus genomes with host taxonomy	10.3390/v8030066
Unassigned	Adenoviridae		Mastadenovirus	Human mastadenovirus D	dsDNA	Homo sapiens, Rattus sp	x	2	Linking virus genomes with host taxonomy	10.3390/v8030066
Unassigned	Adenoviridae		Mastadenovirus	Human mastadenovirus E	dsDNA	Homo sapiens, Pan troglodytes, Pan paniscus	3	2	Linking virus genomes with host taxonomy	10.3390/v8030066
Unassigned	Adenoviridae		Mastadenovirus	Human mastadenovirus F	dsDNA	Homo sapiens	1	1	Linking virus genomes with host taxonomy	10.3390/v8030066
Unassigned	Adenoviridae		Mastadenovirus	Human mastadenovirus G	dsDNA	Homo sapiens, Macaca mulatta, Macaca fascicularis	3	2	Taxonomy proposal for Old World monkey adenoviruses: characterisation of several non-human, non-ape primate adenovirus lineages	10.1007/s00705-015-2575-z
Unassigned	Adenoviridae		Mastadenovirus	Murine mastadenovirus A	dsDNA	Macaca mulatta, Macaca fascicularis	2	1	Taxonomy proposal for Old World monkey adenoviruses: characterisation of several non-human, non-ape primate adenovirus lineages	10.1007/s00705-015-2575-z
Unassigned	Adenoviridae		Mastadenovirus	Murine mastadenovirus B	dsDNA	Macaca mulatta, Macaca fascicularis, Papio anubis	3	2	Taxonomy proposal for Old World monkey adenoviruses: characterisation of several non-human, non-ape primate adenovirus lineages	10.1007/s00705-015-2575-z
Unassigned	Adenoviridae		Mastadenovirus	Murine mastadenovirus C	dsDNA	Papio anubis, Papio cynocephalus	2	1	Taxonomy proposal for Old World monkey adenoviruses: characterisation of several non-human, non-ape primate adenovirus lineages	10.1007/s00705-015-2575-z
Unassigned	Adenoviridae		Mastadenovirus	Ovine mastadenovirus A	dsDNA	Ovis aries	1	1	DNA sequencing and phylogenetic analysis of the protease gene of ovine adenovirus 3 suggest that adenoviruses of sheep belong to two different genera	10.1016/S0168-1702(99)00123-9
Unassigned	Adenoviridae		Mastadenovirus	Ovine mastadenovirus B	dsDNA	Ovis aries	1	1	DNA sequencing and phylogenetic analysis of the protease gene of ovine adenovirus 3 suggest that adenoviruses of sheep belong to two different genera	10.1016/S0168-1702(99)00123-9
Unassigned	Adenoviridae		Mastadenovirus	Porcine mastadenovirus A	dsDNA	Sus scrofa domesticus	1	1	Porcine adenovirus as a delivery system for swine vaccines and immunotherapeutics	10.1016/j.tvjl.2003.09.007
Unassigned	Adenoviridae		Mastadenovirus	Porcine mastadenovirus B	dsDNA	Sus scrofa domesticus	1	1	Porcine adenovirus as a delivery system for swine vaccines and immunotherapeutics	10.1016/j.tvjl.2003.09.007
Unassigned	Adenoviridae		Mastadenovirus	Porcine mastadenovirus C	dsDNA	Sus scrofa domesticus	1	1	Porcine adenovirus as a delivery system for swine vaccines and immunotherapeutics	10.1016/j.tvjl.2003.09.007
Unassigned	Adenoviridae		Mastadenovirus	Simian mastadenovirus A	dsDNA	Macaca mulatta, Macaca fascicularis	2	1	Taxonomy proposal for Old World monkey adenoviruses: characterisation of several non-human, non-ape primate adenovirus lineages	10.1007/s00705-015-2575-z
Unassigned	Adenoviridae		Mastadenovirus	Simian mastadenovirus B	dsDNA	Macaca mulatta, Macaca fascicularis, Papio anubis	3	2	Taxonomy proposal for Old World monkey adenoviruses: characterisation of several non-human, non-ape primate adenovirus lineages	10.1007/s00705-015-2575-z
Unassigned	Adenoviridae		Mastadenovirus	Simian mastadenovirus C	dsDNA	Papio anubis, Papio cynocephalus	2	1	Taxonomy proposal for Old World monkey adenoviruses: characterisation of several non-human, non-ape primate adenovirus lineages	10.1007/s00705-015-2575-z
Unassigned	Adenoviridae		Mastadenovirus	Tree shrew mastadenovirus A	dsDNA	Tupaia sp	x	1	Molecular anatomy of Tupaia (tree shrew) adenovirus genome; evolution of viral genes and viral phylogeny
Unassigned	Adenoviridae		Siadenovirus	Frog siadenovirus A	dsDNA	Rana pipiens	1	1	An adenovirus, FAV-1, isolated from the kidney of a frog (Rana pipiens)	10.1016/0042-6822(73)90438-8
Unassigned	Adenoviridae		Siadenovirus	Great tit siadenovirus A	dsDNA	Parus major	1	1	Recognition and partial genome characterization by non-specific DNA amplification and PCR of a newsiadenovirus species in a sample originating from Parus major, a great tit	10.1016/j.jviromet.2009.10.007
Unassigned	Adenoviridae		Siadenovirus	Raptor siadenovirus A	dsDNA	Falconiformes, Accipitriformes	x	y	Confirmation of a novel siadenovirus species detected in raptors: Partial sequence and phylogenetic analysis	10.1016/j.virusres.2008.11.005
Unassigned	Adenoviridae		Siadenovirus	Skua siadenovirus A	dsDNA	Catharacta maccormicki	1	1	Full genome analysis of a novel adenovirus from the South Polar skua (Catharacta maccormicki) in Antarctica	10.1016/j.virol.2011.10.008
Unassigned	Adenoviridae		Siadenovirus	Turkey siadenovirus A	dsDNA	Meleagris gallopavo, M. ocellata	2	1	Structure and Sialyllactose Binding of the Carboxy-Terminal Head Domain of the Fibre from a Siadenovirus, Turkey Adenovirus 3	10.1371/journal.pone.0139339
Unassigned	Alphatetraviridae		Betatetravirus	Antheraea eucalypti virus	ssRNA(+)	Opodiphthera eucalypti	1	1	A new virus of the saturniid Antheraea eucalypti Scott	10.1016/0022-2011(65)90044-3
Unassigned	Alphatetraviridae		Betatetravirus	Darna trima virus	ssRNA(+)	Darna trima	1	1	Antibodies in human sera reacting with an insect pathogenic virus	10.1159/000149039
Unassigned	Alphatetraviridae		Betatetravirus	Dasychira pudibunda virus	ssRNA(+)	Dasychira pudibunda	1	1	A polyhedral virus disease of Dasychira pudibunda L. (Lepdiptera, Lymantriidae)
Unassigned	Alphatetraviridae		Betatetravirus	Nudaurelia capensis beta virus	ssRNA(+)	Nudaurelia cytherea capensis	1	1	The three-dimensional structure of frozen-hydrated Nudaurelia capensis beta virus, a T = 4 insect virus
Unassigned	Alphatetraviridae		Betatetravirus	Philosamia cynthia x ricini virus	ssRNA(+)	Philosamia cynthia x ricini	1	1	A New Group of RNA Viruses from Insects	10.1099/0022-1317-40-1-195
Unassigned	Alphatetraviridae		Betatetravirus	Pseudoplusia includens virus	ssRNA(+)	Pseudoplusia includens	1	1	Evaluation of seven viral isolates as potential biocontrol agents against Pseudoplusia includens (Lepidoptera: Noctuidae) caterpillars	10.1016/j.jip.2010.05.015
Unassigned	Alphatetraviridae		Betatetravirus	Trichoplusia ni virus	ssRNA(+)	Trichoplusia ni	1	1	Serumfree culture of the suspension cell line QB-Tn9-4s of the cabbage looper, Trichoplusia ni, is highly productive for virus replication and recombinant protein expression	10.1093/jis/14.1.24
Unassigned	Alphatetraviridae		Omegatetravirus	Dendrolimus punctatus virus	ssRNA(+)	Dendrolimus punctatus	1	1	Expression and characterization of RNA-dependent RNA polymerase of Dendrolimus punctatus tetravirus
Unassigned	Alphatetraviridae		Omegatetravirus	Helicoverpa armigera stunt virus	ssRNA(+)	Helicoverpa armigera	1	1	The specificity of Helicoverpa armigera stunt virus infectivity	10.1006/jipa.1999.4858
Unassigned	Alphatetraviridae		Omegatetravirus	Nudaurelia capensis omega virus	ssRNA(+)	Nudaurelia cytherea capensis	1	1	Dynamic and geometric analyses of Nudaurelia capensis ω virus maturation reveal the energy landscape of particle transitions	10.1002/jmr.2354
Unassigned	Alvernaviridae		Dinornavirus	Heterocapsa circularisquama RNA virus 01	ssRNA(+)	Heterocapsa circularisquama	1	1	Comparison of Genome Sequences of Single-Stranded RNA Viruses Infecting the Bivalve-Killing Dinoflagellate Heterocapsa circularisquama	10.1128/AEM.71.12.8888-8894.2005
Unassigned	Amalgaviridae		Amalgavirus	Blueberry latent virus	dsRNA	Vaccinium corymbosum	1	1	Blueberry latent virus: an amalgam of the Partitiviridae and Totiviridae	10.1016/j.virusres.2010.09.020
Unassigned	Amalgaviridae		Amalgavirus	Rhododendron virus A	dsRNA	Rhododendron maximum	1	1	A novel monopartite dsRNA virus from rhododendron	10.1007/s00705-010-0770-5
Unassigned	Amalgaviridae		Amalgavirus	Southern tomato virus	dsRNA	Solanum lycopersicum	1	1	Southern tomato virus: The link between the families Totiviridae and Partitiviridae	10.1016/j.virusres.2008.11.018
Unassigned	Amalgaviridae		Amalgavirus	Vicia cryptic virus M	dsRNA	Vicia faba	1	1	A double-stranded RNA as the genome of a potential virus infecting Vicia faba	10.1007/s11262-009-0362-1
Unassigned	Ampullaviridae		Ampullavirus	Acidianus bottle-shaped virus	dsDNA	Acidianus convivator	1	1	Global impact of Torque teno virus infection in wild and domesticated animals	10.3855/jidc.6912
Unassigned	Anelloviridae		Alphatorquevirus	Torque teno virus 1	ssDNA(-)	Homo sapiens, Pan troglodytes	2	2	Global impact of Torque teno virus infection in wild and domesticated animals	10.3855/jidc.6912
Unassigned	Anelloviridae		Alphatorquevirus	Torque teno virus 2	ssDNA(-)	Homo sapiens, Pan troglodytes	2	2	Global impact of Torque teno virus infection in wild and domesticated animals	10.3855/jidc.6912
Unassigned	Anelloviridae		Alphatorquevirus	Torque teno virus 3	ssDNA(-)	Homo sapiens, Pan troglodytes	2	2	Global impact of Torque teno virus infection in wild and domesticated animals	10.3855/jidc.6912
Unassigned	Anelloviridae		Alphatorquevirus	Torque teno virus 4	ssDNA(-)	Homo sapiens, Pan troglodytes	2	2	Global impact of Torque teno virus infection in wild and domesticated animals	10.3855/jidc.6912
Unassigned	Anelloviridae		Alphatorquevirus	Torque teno virus 5	ssDNA(-)	Homo sapiens, Pan troglodytes	2	2	Global impact of Torque teno virus infection in wild and domesticated animals	10.3855/jidc.6912
Unassigned	Anelloviridae		Alphatorquevirus	Torque teno virus 6	ssDNA(-)	Homo sapiens, Pan troglodytes	2	2	Global impact of Torque teno virus infection in wild and domesticated animals	10.3855/jidc.6912
Unassigned	Anelloviridae		Alphatorquevirus	Torque teno virus 7	ssDNA(-)	Homo sapiens, Pan troglodytes	2	2	Global impact of Torque teno virus infection in wild and domesticated animals	10.3855/jidc.6912
Unassigned	Anelloviridae		Alphatorquevirus	Torque teno virus 8	ssDNA(-)	Homo sapiens, Pan troglodytes	2	2	Global impact of Torque teno virus infection in wild and domesticated animals	10.3855/jidc.6912
Unassigned	Anelloviridae		Alphatorquevirus	Torque teno virus 9	ssDNA(-)	Homo sapiens, Pan troglodytes	2	2	Global impact of Torque teno virus infection in wild and domesticated animals	10.3855/jidc.6912
Unassigned	Anelloviridae		Alphatorquevirus	Torque teno virus 10	ssDNA(-)	Homo sapiens, Pan troglodytes	2	2	Global impact of Torque teno virus infection in wild and domesticated animals	10.3855/jidc.6912
Unassigned	Anelloviridae		Alphatorquevirus	Torque teno virus 11	ssDNA(-)	Homo sapiens, Pan troglodytes	2	2	Global impact of Torque teno virus infection in wild and domesticated animals	10.3855/jidc.6912
Unassigned	Anelloviridae		Alphatorquevirus	Torque teno virus 12	ssDNA(-)	Homo sapiens, Pan troglodytes	2	2	Global impact of Torque teno virus infection in wild and domesticated animals	10.3855/jidc.6912
Unassigned	Anelloviridae		Alphatorquevirus	Torque teno virus 13	ssDNA(-)	Homo sapiens, Pan troglodytes	2	2	Global impact of Torque teno virus infection in wild and domesticated animals	10.3855/jidc.6912
Unassigned	Anelloviridae		Alphatorquevirus	Torque teno virus 14	ssDNA(-)	Homo sapiens, Pan troglodytes	2	2	Global impact of Torque teno virus infection in wild and domesticated animals	10.3855/jidc.6912
Unassigned	Anelloviridae		Alphatorquevirus	Torque teno virus 15	ssDNA(-)	Homo sapiens, Pan troglodytes	2	2	Global impact of Torque teno virus infection in wild and domesticated animals	10.3855/jidc.6912
Unassigned	Anelloviridae		Alphatorquevirus	Torque teno virus 16	ssDNA(-)	Homo sapiens, Pan troglodytes	2	2	Global impact of Torque teno virus infection in wild and domesticated animals	10.3855/jidc.6912
Unassigned	Anelloviridae		Alphatorquevirus	Torque teno virus 17	ssDNA(-)	Homo sapiens, Pan troglodytes	2	2	Global impact of Torque teno virus infection in wild and domesticated animals	10.3855/jidc.6912
Unassigned	Anelloviridae		Alphatorquevirus	Torque teno virus 18	ssDNA(-)	Homo sapiens, Pan troglodytes	2	2	Global impact of Torque teno virus infection in wild and domesticated animals	10.3855/jidc.6912
Unassigned	Anelloviridae		Alphatorquevirus	Torque teno virus 19	ssDNA(-)	Homo sapiens, Pan troglodytes	2	2	Global impact of Torque teno virus infection in wild and domesticated animals	10.3855/jidc.6912
Unassigned	Anelloviridae		Alphatorquevirus	Torque teno virus 20	ssDNA(-)	Homo sapiens, Pan troglodytes	2	2	Global impact of Torque teno virus infection in wild and domesticated animals	10.3855/jidc.6912
Unassigned	Anelloviridae		Alphatorquevirus	Torque teno virus 21	ssDNA(-)	Homo sapiens, Pan troglodytes	2	2	Global impact of Torque teno virus infection in wild and domesticated animals	10.3855/jidc.6912
Unassigned	Anelloviridae		Alphatorquevirus	Torque teno virus 22	ssDNA(-)	Homo sapiens, Pan troglodytes	2	2	Global impact of Torque teno virus infection in wild and domesticated animals	10.3855/jidc.6912
Unassigned	Anelloviridae		Alphatorquevirus	Torque teno virus 23	ssDNA(-)	Homo sapiens, Pan troglodytes	2	2	Global impact of Torque teno virus infection in wild and domesticated animals	10.3855/jidc.6912
Unassigned	Anelloviridae		Alphatorquevirus	Torque teno virus 24	ssDNA(-)	Homo sapiens, Pan troglodytes	2	2	Global impact of Torque teno virus infection in wild and domesticated animals	10.3855/jidc.6912
Unassigned	Anelloviridae		Alphatorquevirus	Torque teno virus 25	ssDNA(-)	Homo sapiens, Pan troglodytes	2	2	Global impact of Torque teno virus infection in wild and domesticated animals	10.3855/jidc.6912
Unassigned	Anelloviridae		Alphatorquevirus	Torque teno virus 26	ssDNA(-)	Homo sapiens, Pan troglodytes	2	2	Global impact of Torque teno virus infection in wild and domesticated animals	10.3855/jidc.6912
Unassigned	Anelloviridae		Alphatorquevirus	Torque teno virus 27	ssDNA(-)	Homo sapiens, Pan troglodytes	2	2	Global impact of Torque teno virus infection in wild and domesticated animals	10.3855/jidc.6912
Unassigned	Anelloviridae		Alphatorquevirus	Torque teno virus 28	ssDNA(-)	Homo sapiens, Pan troglodytes	2	2	Global impact of Torque teno virus infection in wild and domesticated animals	10.3855/jidc.6912
Unassigned	Anelloviridae		Alphatorquevirus	Torque teno virus 29	ssDNA(-)	Homo sapiens, Pan troglodytes	2	2	Global impact of Torque teno virus infection in wild and domesticated animals	10.3855/jidc.6912
Unassigned	Anelloviridae		Betatorquevirus	Torque teno mini virus 1	ssDNA(-)	Homo sapiens	1	1	High Prevalence of TT Virus (TTV) and TTV-Like Minivirus in Cervical Swabs	10.1128/JCM.39.5.2022-2024.2001
Unassigned	Anelloviridae		Betatorquevirus	Torque teno mini virus 2	ssDNA(-)	Homo sapiens	1	1	High Prevalence of TT Virus (TTV) and TTV-Like Minivirus in Cervical Swabs	10.1128/JCM.39.5.2022-2024.2001
Unassigned	Anelloviridae		Betatorquevirus	Torque teno mini virus 3	ssDNA(-)	Homo sapiens	1	1	High Prevalence of TT Virus (TTV) and TTV-Like Minivirus in Cervical Swabs	10.1128/JCM.39.5.2022-2024.2001
Unassigned	Anelloviridae		Betatorquevirus	Torque teno mini virus 4	ssDNA(-)	Homo sapiens	1	1	High Prevalence of TT Virus (TTV) and TTV-Like Minivirus in Cervical Swabs	10.1128/JCM.39.5.2022-2024.2001
Unassigned	Anelloviridae		Betatorquevirus	Torque teno mini virus 5	ssDNA(-)	Homo sapiens	1	1	High Prevalence of TT Virus (TTV) and TTV-Like Minivirus in Cervical Swabs	10.1128/JCM.39.5.2022-2024.2001
Unassigned	Anelloviridae		Betatorquevirus	Torque teno mini virus 6	ssDNA(-)	Homo sapiens	1	1	High Prevalence of TT Virus (TTV) and TTV-Like Minivirus in Cervical Swabs	10.1128/JCM.39.5.2022-2024.2001
Unassigned	Anelloviridae		Betatorquevirus	Torque teno mini virus 7	ssDNA(-)	Homo sapiens	1	1	High Prevalence of TT Virus (TTV) and TTV-Like Minivirus in Cervical Swabs	10.1128/JCM.39.5.2022-2024.2001
Unassigned	Anelloviridae		Betatorquevirus	Torque teno mini virus 8	ssDNA(-)	Homo sapiens	1	1	High Prevalence of TT Virus (TTV) and TTV-Like Minivirus in Cervical Swabs	10.1128/JCM.39.5.2022-2024.2001
Unassigned	Anelloviridae		Betatorquevirus	Torque teno mini virus 9	ssDNA(-)	Homo sapiens	1	1	High Prevalence of TT Virus (TTV) and TTV-Like Minivirus in Cervical Swabs	10.1128/JCM.39.5.2022-2024.2001
Unassigned	Anelloviridae		Betatorquevirus	Torque teno mini virus 10	ssDNA(-)	Homo sapiens	1	1	High Prevalence of TT Virus (TTV) and TTV-Like Minivirus in Cervical Swabs	10.1128/JCM.39.5.2022-2024.2001
Unassigned	Anelloviridae		Betatorquevirus	Torque teno mini virus 11	ssDNA(-)	Homo sapiens	1	1	High Prevalence of TT Virus (TTV) and TTV-Like Minivirus in Cervical Swabs	10.1128/JCM.39.5.2022-2024.2001
Unassigned	Anelloviridae		Betatorquevirus	Torque teno mini virus 12	ssDNA(-)	Homo sapiens	1	1	High Prevalence of TT Virus (TTV) and TTV-Like Minivirus in Cervical Swabs	10.1128/JCM.39.5.2022-2024.2001
Unassigned	Anelloviridae		Deltatorquevirus	Torque teno tupaia virus	ssDNA(-)	Tupaia sp	x	1	Global impact of Torque teno virus infection in wild and domesticated animals	10.3855/jidc.6912
Unassigned	Anelloviridae		Epsilontorquevirus	Torque teno tamarin virus	ssDNA(-)	Saguinus sp	x	1	Global impact of Torque teno virus infection in wild and domesticated animals	10.3855/jidc.6912
Unassigned	Anelloviridae		Etatorquevirus	Torque teno felis virus	ssDNA(-)	Felis catus	1	1	Global impact of Torque teno virus infection in wild and domesticated animals	10.3855/jidc.6912
Unassigned	Anelloviridae		Etatorquevirus	Torque teno felis virus 2	ssDNA(-)	Felis catus	1	1	Global impact of Torque teno virus infection in wild and domesticated animals	10.3855/jidc.6912
Unassigned	Anelloviridae		Gammatorquevirus	Torque teno midi virus 1	ssDNA(-)	Homo sapiens, Pan troglodytes	2	2	Global impact of Torque teno virus infection in wild and domesticated animals	10.3855/jidc.6912
Unassigned	Anelloviridae		Gammatorquevirus	Torque teno midi virus 2	ssDNA(-)	Homo sapiens, Pan troglodytes	2	2	Global impact of Torque teno virus infection in wild and domesticated animals	10.3855/jidc.6912
Unassigned	Anelloviridae		Gammatorquevirus	Torque teno midi virus 3	ssDNA(-)	Homo sapiens, Pan troglodytes	2	2	Global impact of Torque teno virus infection in wild and domesticated animals	10.3855/jidc.6912
Unassigned	Anelloviridae		Gammatorquevirus	Torque teno midi virus 4	ssDNA(-)	Homo sapiens, Pan troglodytes	2	2	Global impact of Torque teno virus infection in wild and domesticated animals	10.3855/jidc.6912
Unassigned	Anelloviridae		Gammatorquevirus	Torque teno midi virus 5	ssDNA(-)	Homo sapiens, Pan troglodytes	2	2	Global impact of Torque teno virus infection in wild and domesticated animals	10.3855/jidc.6912
Unassigned	Anelloviridae		Gammatorquevirus	Torque teno midi virus 6	ssDNA(-)	Homo sapiens, Pan troglodytes	2	2	Global impact of Torque teno virus infection in wild and domesticated animals	10.3855/jidc.6912
Unassigned	Anelloviridae		Gammatorquevirus	Torque teno midi virus 7	ssDNA(-)	Homo sapiens, Pan troglodytes	2	2	Global impact of Torque teno virus infection in wild and domesticated animals	10.3855/jidc.6912
Unassigned	Anelloviridae		Gammatorquevirus	Torque teno midi virus 8	ssDNA(-)	Homo sapiens, Pan troglodytes	2	2	Global impact of Torque teno virus infection in wild and domesticated animals	10.3855/jidc.6912
Unassigned	Anelloviridae		Gammatorquevirus	Torque teno midi virus 9	ssDNA(-)	Homo sapiens, Pan troglodytes	2	2	Global impact of Torque teno virus infection in wild and domesticated animals	10.3855/jidc.6912
Unassigned	Anelloviridae		Gammatorquevirus	Torque teno midi virus 10	ssDNA(-)	Homo sapiens, Pan troglodytes	2	2	Global impact of Torque teno virus infection in wild and domesticated animals	10.3855/jidc.6912
Unassigned	Anelloviridae		Gammatorquevirus	Torque teno midi virus 11	ssDNA(-)	Homo sapiens, Pan troglodytes	2	2	Global impact of Torque teno virus infection in wild and domesticated animals	10.3855/jidc.6912
Unassigned	Anelloviridae		Gammatorquevirus	Torque teno midi virus 12	ssDNA(-)	Homo sapiens, Pan troglodytes	2	2	Global impact of Torque teno virus infection in wild and domesticated animals	10.3855/jidc.6912
Unassigned	Anelloviridae		Gammatorquevirus	Torque teno midi virus 13	ssDNA(-)	Homo sapiens, Pan troglodytes	2	2	Global impact of Torque teno virus infection in wild and domesticated animals	10.3855/jidc.6912
Unassigned	Anelloviridae		Gammatorquevirus	Torque teno midi virus 14	ssDNA(-)	Homo sapiens, Pan troglodytes	2	2	Global impact of Torque teno virus infection in wild and domesticated animals	10.3855/jidc.6912
Unassigned	Anelloviridae		Gammatorquevirus	Torque teno midi virus 15	ssDNA(-)	Homo sapiens, Pan troglodytes	2	2	Global impact of Torque teno virus infection in wild and domesticated animals	10.3855/jidc.6912
Unassigned	Anelloviridae		Gyrovirus	Chicken anemia virus	ssDNA(-)	Gallus gallus	1	1	Linking virus genomes with host taxonomy	10.3390/v8030066
Unassigned	Anelloviridae		Iotatorquevirus	Torque teno sus virus 1a	ssDNA(-)	Sus scrofa	1	1	Linking virus genomes with host taxonomy	10.3390/v8030066
Unassigned	Anelloviridae		Iotatorquevirus	Torque teno sus virus 1b	ssDNA(-)	Sus scrofa	1	1	Linking virus genomes with host taxonomy	10.3390/v8030066
Unassigned	Anelloviridae		Kappatorquevirus	Torque teno sus virus k2a	ssDNA(-)	Sus scrofa	1	1	Linking virus genomes with host taxonomy	10.3390/v8030066
Unassigned	Anelloviridae		Kappatorquevirus	Torque teno sus virus k2b	ssDNA(-)	Sus scrofa	1	1	Linking virus genomes with host taxonomy	10.3390/v8030066
Unassigned	Anelloviridae		Lambdatorquevirus	Torque teno zalophus virus 1	ssDNA(-)	Zalophus californianus	1	1	Linking virus genomes with host taxonomy	10.3390/v8030066
Unassigned	Anelloviridae		Thetatorquevirus	Torque teno canis virus	ssDNA(-)	Canis lupus familiaris	1	1	Linking virus genomes with host taxonomy	10.3390/v8030066
Unassigned	Anelloviridae		Zetatorquevirus	Torque teno douroucouli virus	ssDNA(-)	Aotus trivirgatus	1	1	Linking virus genomes with host taxonomy	10.3390/v8030066
Unassigned	Arenaviridae		Mammarenavirus	Allpahuayo mammarenavirus	ssRNA(+/-)	Oecomys bicolor, O. paricola	2	1	Arenavirus variations due to host-specific adaptation	10.3390/v5010241
Unassigned	Arenaviridae		Mammarenavirus	Amaparí mammarenavirus	ssRNA(+/-)	Oryzomys goeldii, Neacomys guianae	2	2	Arenavirus variations due to host-specific adaptation	10.3390/v5010241
Unassigned	Arenaviridae		Mammarenavirus	Bear Canyon mammarenavirus	ssRNA(+/-)	Peromyscus californico, Neotoma macrotis	2	2	Arenavirus variations due to host-specific adaptation	10.3390/v5010241
Unassigned	Arenaviridae		Mammarenavirus	Chapare mammarenavirus	ssRNA(+/-)	Homo sapiens	1	1	Arenavirus variations due to host-specific adaptation	10.3390/v5010241
Unassigned	Arenaviridae		Mammarenavirus	Cupixi mammarenavirus	ssRNA(+/-)	Oryzomys capito	1	1	Arenavirus variations due to host-specific adaptation	10.3390/v5010241
Unassigned	Arenaviridae		Mammarenavirus	Flexal mammarenavirus	ssRNA(+/-)	Oryzomys albigularis, O. angouya, O. buccinatus, Nephelomys albigularis	4	2	Arenavirus variations due to host-specific adaptation	10.3390/v5010241
Unassigned	Arenaviridae		Mammarenavirus	Gairo mammarenavirus	ssRNA(+/-)	Mastomys natalensis	1	1	Gairo virus, a novel arenavirus of the widespread Mastomys natalensis: Genetically divergent, but ecologicallysimilar to Lassa and Morogoro viruses	10.1016/j.virol.2014.12.011
Unassigned	Arenaviridae		Mammarenavirus	Guanarito mammarenavirus	ssRNA(+/-)	Zygodontomys brevicauda	1	1	Arenavirus variations due to host-specific adaptation	10.3390/v5010241
Unassigned	Arenaviridae		Mammarenavirus	Ippy mammarenavirus	ssRNA(+/-)	Arvicanthis sp	x	1	Arenavirus variations due to host-specific adaptation	10.3390/v5010241
Unassigned	Arenaviridae		Mammarenavirus	Junín mammarenavirus	ssRNA(+/-)	Calomys masculinus, Akodon azarae, Bolomys obscurus	3	3	Arenavirus variations due to host-specific adaptation	10.3390/v5010241
Unassigned	Arenaviridae		Mammarenavirus	Lassa mammarenavirus	ssRNA(+/-)	Mastomys sp	x	1	Arenavirus variations due to host-specific adaptation	10.3390/v5010241
Unassigned	Arenaviridae		Mammarenavirus	Latino mammarenavirus	ssRNA(+/-)	Calomys callosus	1	1	Arenavirus variations due to host-specific adaptation	10.3390/v5010241
Unassigned	Arenaviridae		Mammarenavirus	Lujo mammarenavirus	ssRNA(+/-)	Homo sapiens	1	1	Arenavirus variations due to host-specific adaptation	10.3390/v5010241
Unassigned	Arenaviridae		Mammarenavirus	Luna mammarenavirus	ssRNA(+/-)	Mastomys natalensis	1	1	Arenavirus variations due to host-specific adaptation	10.3390/v5010241
Unassigned	Arenaviridae		Mammarenavirus	Lunk mammarenavirus	ssRNA(+/-)	Nannomys minutoides	1	1	Past, present, and future of arenavirus taxonomy	10.1007/s00705-015-2418-y
Unassigned	Arenaviridae		Mammarenavirus	Lymphocytic choriomeningitis mammarenavirus	ssRNA(+/-)	Mus musculus M. domesticus, Mesocricetus auratus	3	2	Arenavirus variations due to host-specific adaptation	10.3390/v5010241
Unassigned	Arenaviridae		Mammarenavirus	Machupo mammarenavirus	ssRNA(+/-)	Calomys callosus	1	1	Arenavirus variations due to host-specific adaptation	10.3390/v5010241
Unassigned	Arenaviridae		Mammarenavirus	Mariental mammarenavirus	ssRNA(+/-)	Micaelamys namaquensis	1	1	Novel Arenavirus Isolates from Namaqua Rock Mice, Namibia, Southern Africa	10.3201/eid2107.141341
Unassigned	Arenaviridae		Mammarenavirus	Merino Walk mammarenavirus	ssRNA(+/-)	Myotomys unisulcatus	1	1	Arenavirus variations due to host-specific adaptation	10.3390/v5010241
Unassigned	Arenaviridae		Mammarenavirus	Mobala mammarenavirus	ssRNA(+/-)	Praomys sp	x	1	Arenavirus variations due to host-specific adaptation	10.3390/v5010241
Unassigned	Arenaviridae		Mammarenavirus	Mopeia mammarenavirus	ssRNA(+/-)	Mastomis natalensis	1	1	Arenavirus variations due to host-specific adaptation	10.3390/v5010241
Unassigned	Arenaviridae		Mammarenavirus	Okahandja mammarenavirus	ssRNA(+/-)	Micaelamys namaquensis	1	1	Novel Arenavirus Isolates from Namaqua Rock Mice, Namibia, Southern Africa	10.3201/eid2107.141341
Unassigned	Arenaviridae		Mammarenavirus	Oliveros mammarenavirus	ssRNA(+/-)	Bolomys obscurus	1	1	Arenavirus variations due to host-specific adaptation	10.3390/v5010241
Unassigned	Arenaviridae		Mammarenavirus	Paraná mammarenavirus	ssRNA(+/-)	Oryzomys buccinatus, O. angouya	2	1	Arenavirus variations due to host-specific adaptation	10.3390/v5010241
Unassigned	Arenaviridae		Mammarenavirus	Pichindé mammarenavirus	ssRNA(+/-)	Oryzomys albigularis	1	1	Arenavirus variations due to host-specific adaptation	10.3390/v5010241
Unassigned	Arenaviridae		Mammarenavirus	Pirital mammarenavirus	ssRNA(+/-)	Sigmodon alstoni	1	1	Arenavirus variations due to host-specific adaptation	10.3390/v5010241
Unassigned	Arenaviridae		Mammarenavirus	Sabiá mammarenavirus	ssRNA(+/-)	Homo sapiens	1	1	Arenavirus variations due to host-specific adaptation	10.3390/v5010241
Unassigned	Arenaviridae		Mammarenavirus	Tacaribe mammarenavirus	ssRNA(+/-)	Artibeus sp	x	1	Arenavirus variations due to host-specific adaptation	10.3390/v5010241
Unassigned	Arenaviridae		Mammarenavirus	Tamiami mammarenavirus	ssRNA(+/-)	Sigmodon hispidus	1	1	Arenavirus variations due to host-specific adaptation	10.3390/v5010241
Unassigned	Arenaviridae		Mammarenavirus	Wenzhou mammarenavirus	ssRNA(+/-)	Rattus norvegicus, R. losea, R. tanezumi, R. rattus, Suncus murinus	x	2	Isolation and characterization of a novel arenavirus harbored by Rodents and Shrews in Zhejiang province,China	10.1016/j.virol.2014.11.026
Unassigned	Arenaviridae		Mammarenavirus	Whitewater Arroyo mammarenavirus	ssRNA(+/-)	Neotoma albigula	1	1	Arenavirus variations due to host-specific adaptation	10.3390/v5010241
Unassigned	Arenaviridae		Reptarenavirus	Alethinophid 1 reptarenavirus	ssRNA(+/-)	Boa constrictor	1	1	Identification, Characterization, and In Vitro Culture of Highly Divergent Arenaviruses from Boa Constrictors and Annulated Tree Boas: Candidate Etiological Agents for Snake Inclusion Body Disease	10.1128/mBio.00180-12
Unassigned	Arenaviridae		Reptarenavirus	Alethinophid 2 reptarenavirus	ssRNA(+/-)	Boa constrictor, Corallus hortulanus, C. annulatus	3	2	Isolation, Identification, and Characterization of Novel Arenaviruses, the Etiological Agents of Boid Inclusion Body Disease	10.1128/JVI.01123-13
Unassigned	Arenaviridae		Reptarenavirus	Alethinophid 3 reptarenavirus	ssRNA(+/-)	Corallus annulatus	1	1	Identification, Characterization, and In Vitro Culture of Highly Divergent Arenaviruses from Boa Constrictors and Annulated Tree Boas: Candidate Etiological Agents for Snake Inclusion Body Disease	10.1128/mBio.00180-12
Unassigned	Ascoviridae		Ascovirus	Heliothis virescens ascovirus 3a	dsDNA	Heliothis virescens, Spodoptera exigua, Plutella xylostella, Crocidolomia pavonana, Helicoverpa zea	x	y	Imperfection works: Survival, transmission and persistence in the system of Heliothis virescens ascovirus 3h (HvAV-3h), Microplitis similis and Spodoptera exigua	10.1038/srep21296
Unassigned	Ascoviridae		Ascovirus	Spodoptera frugiperda ascovirus 1a	dsDNA	Spodoptera frugiperda, S. exigua	2	1	Comparative analysis of a highly variable region within the genomes of Spodoptera frugiperda ascovirus 1d (SfAV-1d) and SfAV-1a	10.1099/vir.0.035733-0
Unassigned	Ascoviridae		Ascovirus	Trichoplusia ni ascovirus 2a	dsDNA	Trichoplusia ni, Helicoverpa zea	2	2	Identification of Trichoplusia ni ascovirus 2c virion structural proteins	10.1099/vir.0.82951-0
Unassigned	Ascoviridae		Toursvirus	Diadromus pulchellus ascovirus 4a	dsDNA	Diadromus pulchellus	1	1	Effects of the Diadromus pulchellus ascovirus, DpAV-4, on the hemocytic encapsulation response and capsule melanization of the leek-moth pupa, Acrolepiopsis assectella	10.1016/S0022-1910(01)00174-3
Unassigned	Asfarviridae		Asfivirus	African swine fever virus	dsDNA	Phacochoerus africanus, Potamochoerus larvatus, Sus scrofa, Hylochoerus meinertzhageni, Ornithodoros sp	x	y	Epidemiology of African swine fever virus	10.1016/j.virusres.2012.10.030
Unassigned	Astroviridae		Avastrovirus	Avastrovirus 1	ssRNA(+)	Meleagris gallopavo M. ocellata, Gallus gallus	3	2	Human astroviruses	10.1128/CMR.00013-14
Unassigned	Astroviridae		Avastrovirus	Avastrovirus 2	ssRNA(+)	Meleagris sp, Numididae, Anatidae	x	y	Human astroviruses	10.1128/CMR.00013-14
Unassigned	Astroviridae		Avastrovirus	Avastrovirus 3	ssRNA(+)	Meleagris gallopavo M. ocellata, Gallus gallus	3	2	Human astroviruses	10.1128/CMR.00013-14
Unassigned	Astroviridae		Mamastrovirus	Mamastrovirus 1	ssRNA(+)	Homo sapiens	1	1	Human astroviruses	10.1128/CMR.00013-14
Unassigned	Astroviridae		Mamastrovirus	Mamastrovirus 2	ssRNA(+)	Felis catus, Acinonyx jubatus	2	2	Human astroviruses	10.1128/CMR.00013-14
Unassigned	Astroviridae		Mamastrovirus	Mamastrovirus 3	ssRNA(+)	Sus scrofa domesticus	1	1	Human astroviruses	10.1128/CMR.00013-14
Unassigned	Astroviridae		Mamastrovirus	Mamastrovirus 4	ssRNA(+)	Zalophus californianus	1	1	Human astroviruses	10.1128/CMR.00013-14
Unassigned	Astroviridae		Mamastrovirus	Mamastrovirus 5	ssRNA(+)	Canis lupus familiaris	1	1	Human astroviruses	10.1128/CMR.00013-14
Unassigned	Astroviridae		Mamastrovirus	Mamastrovirus 6	ssRNA(+)	Homo sapiens	1	1	Human astroviruses	10.1128/CMR.00013-14
Unassigned	Astroviridae		Mamastrovirus	Mamastrovirus 7	ssRNA(+)	Tursiops truncatus	1	1	Human astroviruses	10.1128/CMR.00013-14
Unassigned	Astroviridae		Mamastrovirus	Mamastrovirus 8	ssRNA(+)	Homo sapiens	1	1	Human astroviruses	10.1128/CMR.00013-14
Unassigned	Astroviridae		Mamastrovirus	Mamastrovirus 9	ssRNA(+)	Homo sapiens	1	1	Human astroviruses	10.1128/CMR.00013-14
Unassigned	Astroviridae		Mamastrovirus	Mamastrovirus 10	ssRNA(+)	Neovison vison, Mustela lutreola	2	2	Human astroviruses	10.1128/CMR.00013-14
Unassigned	Astroviridae		Mamastrovirus	Mamastrovirus 11	ssRNA(+)	Zalophus californianus	1	1	Human astroviruses	10.1128/CMR.00013-14
Unassigned	Astroviridae		Mamastrovirus	Mamastrovirus 12	ssRNA(+)	Miniopterus sp, Myotis sp, Pipistrellus abramus, Rhinolophus rouxi	x	4	Human astroviruses	10.1128/CMR.00013-14
Unassigned	Astroviridae		Mamastrovirus	Mamastrovirus 13	ssRNA(+)	Ovis aries	1	1	Human astroviruses	10.1128/CMR.00013-14
Unassigned	Astroviridae		Mamastrovirus	Mamastrovirus 14	ssRNA(+)	Miniopterus sp, Myotis sp, Pipistrellus abramus, Rhinolophus rouxi	x	4	Human astroviruses	10.1128/CMR.00013-14
Unassigned	Astroviridae		Mamastrovirus	Mamastrovirus 15	ssRNA(+)	Miniopterus sp, Myotis sp, Pipistrellus abramus, Rhinolophus rouxi	x	4	Human astroviruses	10.1128/CMR.00013-14
Unassigned	Astroviridae		Mamastrovirus	Mamastrovirus 16	ssRNA(+)	Miniopterus sp, Myotis sp, Pipistrellus abramus, Rhinolophus rouxi	x	4	Human astroviruses	10.1128/CMR.00013-14
Unassigned	Astroviridae		Mamastrovirus	Mamastrovirus 17	ssRNA(+)	Miniopterus sp, Myotis sp, Pipistrellus abramus, Rhinolophus rouxi	x	4	Human astroviruses	10.1128/CMR.00013-14
Unassigned	Astroviridae		Mamastrovirus	Mamastrovirus 18	ssRNA(+)	Miniopterus sp, Myotis sp, Pipistrellus abramus, Rhinolophus rouxi	x	4	Human astroviruses	10.1128/CMR.00013-14
Unassigned	Astroviridae		Mamastrovirus	Mamastrovirus 19	ssRNA(+)	Miniopterus sp, Myotis sp, Pipistrellus abramus, Rhinolophus rouxi	x	4	Human astroviruses	10.1128/CMR.00013-14
Unassigned	Avsunviroidae		Avsunviroid	Avocado sunblotch viroid	Viroid	Persea americana, Cinnamomum verum	2	2	Linking virus genomes with host taxonomy	10.3390/v8030066
Unassigned	Avsunviroidae		Elaviroid	Eggplant latent viroid	Viroid	Solanum melongena	1	1	Linking virus genomes with host taxonomy	10.3390/v8030066
Unassigned	Avsunviroidae		Pelamoviroid	Chrysanthemum chlorotic mottle viroid	Viroid	Chrysanthemum x morifolium	1	1	Linking virus genomes with host taxonomy	10.3390/v8030066
Unassigned	Avsunviroidae		Pelamoviroid	Peach latent mosaic viroid	Viroid	Prunus persica	1	1	Linking virus genomes with host taxonomy	10.3390/v8030066
Unassigned	Baculoviridae		Alphabaculovirus	Adoxophyes honmai nucleopolyhedrovirus	dsDNA	Adoxophyes honmai	1	1	Genome sequence and organization of a nucleopolyhedrovirus isolated from the smaller tea tortrix,Adoxophyes honmai	10.1016/j.virol.2003.08.002
Unassigned	Baculoviridae		Alphabaculovirus	Agrotis ipsilon multiple nucleopolyhedrovirus	dsDNA	Agrotis ipsilon, A. segetum	2	1	Comparative study on the susceptibility of cutworms (Lepidoptera: Noctuidae) to Agrotis segetumnucleopolyhedrovirus and Agrotis ipsilon nucleopolyhedrovirus	10.1016/j.jip.2003.08.005
Unassigned	Baculoviridae		Alphabaculovirus	Agrotis segetum nucleopolyhedrovirus A	dsDNA	Agrotis ipsilon, A. segetum	2	1	Comparative study on the susceptibility of cutworms (Lepidoptera: Noctuidae) to Agrotis segetumnucleopolyhedrovirus and Agrotis ipsilon nucleopolyhedrovirus	10.1016/j.jip.2003.08.005
Unassigned	Baculoviridae		Alphabaculovirus	Agrotis segetum nucleopolyhedrovirus B	dsDNA	Agrotis ipsilon, A. segetum	2	1	Comparative study on the susceptibility of cutworms (Lepidoptera: Noctuidae) to Agrotis segetumnucleopolyhedrovirus and Agrotis ipsilon nucleopolyhedrovirus	10.1016/j.jip.2003.08.005
Unassigned	Baculoviridae		Alphabaculovirus	Antheraea pernyi nucleopolyhedrovirus	dsDNA	Antheraea pernyi	1	1	Complete sequence and organization of Antheraea pernyinucleopolyhedrovirus, a dr-rich baculovirus	10.1186/1471-2164-8-248
Unassigned	Baculoviridae		Alphabaculovirus	Anticarsia gemmatalis multiple nucleopolyhedrovirus	dsDNA	Anticarsia gemmatalis	1	1	The Pangenome of the Anticarsia gemmatalis Multiple Nucleopolyhedrovirus (AgMNPV)	10.1093/gbe/evv231
Unassigned	Baculoviridae		Alphabaculovirus	Autographa californica multiple nucleopolyhedrovirus	dsDNA	Lepidoptera	x	y	Specificity and safety of baculovirus. In The Biology of Baculoviruses
Unassigned	Baculoviridae		Alphabaculovirus	Bombyx mori nucleopolyhedrovirus	dsDNA	Bombyx mori	1	1	Genome of a Bombyx mori Nucleopolyhedrovirus Strain Isolated from India	10.1128/JVI.02040-12
Unassigned	Baculoviridae		Alphabaculovirus	Buzura suppressaria nucleopolyhedrovirus	dsDNA	Buzura suppressaria	1	1	Genome Sequence and Analysis of Buzura suppressaria Nucleopolyhedrovirus: A Group II Alphabaculovirus	10.1371/journal.pone.0086450
Unassigned	Baculoviridae		Alphabaculovirus	Choristoneura fumiferana DEF multiple nucleopolyhedrovirus	dsDNA	Choristoneura fumiferana	1	1	Gene organization and sequencing of the Choristoneura fumiferana defective nucleopolyhedrovirus genome	10.1099/vir.0.80489-0
Unassigned	Baculoviridae		Alphabaculovirus	Choristoneura fumiferana multiple nucleopolyhedrovirus	dsDNA	Choristoneura fumiferana	1	1	Choristoneura fumiferana multiple nucleopolyhedrovirus LEF-3–P143 complex can complement DNA replication and budded virus in an AcMNPV LEF-3–P143 double knockout bacmid	10.1099/vir.0.036699-0
Unassigned	Baculoviridae		Alphabaculovirus	Choristoneura rosaceana nucleopolyhedrovirus	dsDNA	Choristoneura rosaceana	1	1	A nuclear polyhedrosis virus from the obliquebanded leafroller, Choristoneura rosaceana (Harris) (Lepidoptera:Tortricidae)	10.1006/jipa.1997.4665
Unassigned	Baculoviridae		Alphabaculovirus	Chrysodeixis chalcites nucleopolyhedrovirus	dsDNA	Chrysodeixis chalcites	1	1	Complete Genome Sequences of Five Chrysodeixis chalcites Nucleopolyhedrovirus Genotypes from a Canary Islands Isolate	10.1128/genomeA.00873-13
Unassigned	Baculoviridae		Alphabaculovirus	Chrysodeixis includens nucleopolyhedrovirus	dsDNA	Chrysodeixis includens	1	1	The genome sequence of Pseudoplusia includens single nucleopolyhedrovirus and an analysis of p26 gene evolution in the baculoviruses	10.1186/s12864-015-1323-9
Unassigned	Baculoviridae		Alphabaculovirus	Clanis bilineata nucleopolyhedrovirus	dsDNA	Clanis bilineata	1	1	Genomic sequence, organization and characteristics of a new nucleopolyhedrovirus isolated from Clanisbilineata larva	10.1186/1471-2164-10-91
Unassigned	Baculoviridae		Alphabaculovirus	Ectropis obliqua nucleopolyhedrovirus	dsDNA	Ectropis obliqua	1	1	Genome sequence and organization of a nucleopolyhedrovirus that infects the tea looper caterpillar, Ectropisobliqua	10.1016/j.virol.2006.10.024
Unassigned	Baculoviridae		Alphabaculovirus	Epiphyas postvittana nucleopolyhedrovirus	dsDNA	Epiphyas postvittana	1	1	Whole genome analysis of the Epiphyas postvittana nucleopolyhedrovirus	10.1099/0022-1317-83-4-957
Unassigned	Baculoviridae		Alphabaculovirus	Euproctis pseudoconspersa nucleopolyhedrovirus	dsDNA	Euproctis pseudoconspersa	1	1	Morphology and genome of Euproctis pseudoconspersa nucleopolyhedrovirus	10.1007/s11262-009-0355-0
Unassigned	Baculoviridae		Alphabaculovirus	Helicoverpa armigera nucleopolyhedrovirus	dsDNA	Heliothis virescens, Helicoverpa zea, Helicoverpa armigera, Helicoverpa gelotopoeon	4	2	Characterization of a new Helicoverpa armigera nucleopolyhedrovirus variant causing epizootic on a previously unreported host, Helicoverpa gelotopoeon (Lepidoptera: Noctuidae)	10.1016/j.jip.2015.08.009
Unassigned	Baculoviridae		Alphabaculovirus	Hyphantria cunea nucleopolyhedrovirus	dsDNA	Hyphantria cunea	1	1	Gene organization and complete sequence of the Hyphantria cunea nucleopolyhedrovirus genome	10.1099/vir.0.81930-0
Unassigned	Baculoviridae		Alphabaculovirus	Leucania separata nucleopolyhedrovirus	dsDNA	Leucania separata	1	1	Identification and functional analysis of LsMNPV anti-apoptosis genes
Unassigned	Baculoviridae		Alphabaculovirus	Lymantria dispar multiple nucleopolyhedrovirus	dsDNA	Lymantria dispar	1	1	Geographic isolates of Lymantria dispar multiple nucleopolyhedrovirus: Genome sequence analysis and pathogenicity against European and Asian gypsy moth strains	10.1016/j.jip.2016.03.014
Unassigned	Baculoviridae		Alphabaculovirus	Mamestra brassicae multiple nucleopolyhedrovirus	dsDNA	Mamestra brassicae	1	1	Phenotypic and genotypic characterisation of persistent baculovirus infections in populations of the cabbage moth (Mamestra brassicae) within the British Isles	10.1007/s00705-005-0657-z
Unassigned	Baculoviridae		Alphabaculovirus	Mamestra configurata nucleopolyhedrovirus A	dsDNA	Mamestra configurata	1	1	Complete comparative genomic analysis of two field isolates of Mamestra configuratanucleopolyhedrovirus-A
Unassigned	Baculoviridae		Alphabaculovirus	Mamestra configurata nucleopolyhedrovirus B	dsDNA	Mamestra configurata	1	1	Identification and genomic analysis of a second species of nucleopolyhedrovirus isolated from Mamestraconfigurata	10.1006/viro.2002.1411
Unassigned	Baculoviridae		Alphabaculovirus	Maruca vitrata nucleopolyhedrovirus	dsDNA	Maruca vitrata	1	1	Genomic and host range studies of Maruca vitrata nucleopolyhedrovirus	10.1099/vir.0.2008/001412-0
Unassigned	Baculoviridae		Alphabaculovirus	Orgyia pseudotsugata multiple nucleopolyhedrovirus	dsDNA	Orgyia pseudotsugata	1	1	Development and evaluation of methods to detect nucleopolyhedroviruses in larvae of the Douglas-fir tussock moth, Orgyia pseudotsugata (McDunnough)	10.1128/AEM.01958-06
Unassigned	Baculoviridae		Alphabaculovirus	Spodoptera exigua multiple nucleopolyhedrovirus	dsDNA	Spodoptera exigua	1	1	Identification of Spodoptera exigua nucleopolyhedrovirus genes involved in pathogenicity and virulence	10.1016/j.jip.2015.01.008
Unassigned	Baculoviridae		Alphabaculovirus	Spodoptera frugiperda multiple nucleopolyhedrovirus	dsDNA	Spodoptera frugiperda	1	1	Characterization of a Spodoptera frugiperda multiple nucleopolyhedrovirus isolate that does not liquefy the integument of infected larvae	10.1016/j.jip.2012.07.010
Unassigned	Baculoviridae		Alphabaculovirus	Spodoptera littoralis nucleopolyhedrovirus	dsDNA	Spodoptera littoralis	1	1	Occurrence and characterization of a nucleopolyhedrovirus from Spodoptera littoralis (Lepidoptera: Noctuidae) isolated in the azores	10.1016/j.jip.2005.06.012
Unassigned	Baculoviridae		Alphabaculovirus	Spodoptera litura nucleopolyhedrovirus	dsDNA	Spodoptera litura	1	1	Transcriptome Analysis of the SL221 Cells at the Early Stage during Spodoptera litura Nucleopolyhedrovirus Infection	10.1371/journal.pone.0147873
Unassigned	Baculoviridae		Alphabaculovirus	Sucra jujuba nucleopolyhedrovirus	dsDNA	Geometridae	x	y	Linking virus genomes with host taxonomy	10.3390/v8030066
Unassigned	Baculoviridae		Alphabaculovirus	Thysanoplusia orichalcea nucleopolyhedrovirus	dsDNA	Trichoplusia ni, Pseudoplusia includens, Thysanoplusia orichalcea	3	3	Genome of Thysanoplusia orichalcea Multiple Nucleopolyhedrovirus Lacks the Superoxide Dismutase Gene	10.1128/JVI.02119-12
Unassigned	Baculoviridae		Alphabaculovirus	Trichoplusia ni single nucleopolyhedrovirus	dsDNA	Trichoplusia ni	1	1	Analysis of the temporal expression of Trichoplusia ni single nucleopolyhedrovirus genes following transfection of BT1-Tn-5B1-4 cells	10.1016/j.virol.2006.06.015
Unassigned	Baculoviridae		Alphabaculovirus	Wiseana signata nucleopolyhedrovirus	dsDNA	W. signata, W. cervinata, W. umbraculata	3	1	Examination of New Zealand's endemic Wiseana nucleopolyhedrovirus by analysis of the viral polyhedrin gene
Unassigned	Baculoviridae		Betabaculovirus	Adoxophyes orana granulovirus	dsDNA	Adoxophyes orana, Adoxophyes honmai	2	1	Isolation of an Adoxophyes orana granulovirus (AdorGV) occlusion body morphology mutant: biological activity, genome sequence and relationship to other isolates of AdorGV	10.1099/jgv.0.000023
Unassigned	Baculoviridae		Betabaculovirus	Agrotis segetum granulovirus	dsDNA	Agrotis segetum	1	1	Linking virus genomes with host taxonomy	10.3390/v8030066
Unassigned	Baculoviridae		Betabaculovirus	Artogeia rapae granulovirus	dsDNA	Artogeia rapae	1	1	Restriction Enzyme Analysis of Granulosis Viruses Isolated from Artogeia rapae and Pieris brassicae	10.1099/0022-1317-67-4-781
Unassigned	Baculoviridae		Betabaculovirus	Choristoneura fumiferana granulovirus	dsDNA	Choristoneura fumiferana	1	1	Identification, characterization and phylogenic analysis of conserved genes within the p74 gene region ofChoristoneura fumiferana granulovirus genome
Unassigned	Baculoviridae		Betabaculovirus	Cryptophlebia leucotreta granulovirus	dsDNA	Thaumatotibia leucotreta	1	1	The Cryptophlebia Leucotreta Granulovirus—10 Years of Commercial Field Use	10.3390/v7031284
Unassigned	Baculoviridae		Betabaculovirus	Cydia pomonella granulovirus	dsDNA	Cydia pomonella	1	1	Biological Characteristics of Experimental Genotype Mixtures of Cydia Pomonella Granulovirus (CpGV): Ability to Control Susceptible and Resistant Pest Populations	10.3390/v8050147
Unassigned	Baculoviridae		Betabaculovirus	Erinnyis ello granulovirus	dsDNA	Erinnyis ello	1	1	Linking virus genomes with host taxonomy	10.3390/v8030066
Unassigned	Baculoviridae		Betabaculovirus	Harrisina brillians granulovirus	dsDNA	Harrisina brillians	1	1	Molecular characterization and phylogenetic analysis of the Harrisina brillians granulovirus granulin gene
Unassigned	Baculoviridae		Betabaculovirus	Helicoverpa armigera granulovirus	dsDNA	Helicoverpa armigera	1	1	Genomic sequence analysis of a granulovirus isolated from the Old World bollworm, Helicoverpa armigera	10.1007/s11262-008-0218-0
Unassigned	Baculoviridae		Betabaculovirus	Lacanobia oleracea granulovirus	dsDNA	Lacanobia oleracea	1	1	Lethal and sublethal effects of a granulovirus on the tomato moth Lacanobia oleracea	10.1016/S0022-2011(02)00100-3
Unassigned	Baculoviridae		Betabaculovirus	Phthorimaea operculella granulovirus	dsDNA	Phthorimaea operculella, Tecia solanivora	2	2	Experimental mixtures of Phthorimaea operculella granulovirus isolates provide high biological efficacy on both Phthorimaea operculella and Tecia solanivora (Lepidoptera: Gelechiidae)	10.1016/j.jip.2012.04.012
Unassigned	Baculoviridae		Betabaculovirus	Plodia interpunctella granulovirus	dsDNA	Plodia interpunctella	1	1	Vertical transmission of sublethal granulovirus infection in the Indian meal moth, Plodia interpunctella	10.1046/j.0962-1083.2001.01439.x
Unassigned	Baculoviridae		Betabaculovirus	Plutella xylostella granulovirus	dsDNA	Plutella xylostella	1	1	Sequence Analysis of the Plutella xylostella Granulovirus Genome	10.1006/viro.2000.0530
Unassigned	Baculoviridae		Betabaculovirus	Pseudalatia unipuncta granulovirus	dsDNA	Pseudalatia unipuncta	1	1	Characterization of the Helicoverpa armigera and Pseudaletia unipuncta granulovirus enhancin genes	10.1099/0022-1317-76-11-2693
Unassigned	Baculoviridae		Betabaculovirus	Spodoptera frugiperda granulovirus	dsDNA	Spodoptera frugiperda	1	1	Linking virus genomes with host taxonomy	10.3390/v8030066
Unassigned	Baculoviridae		Betabaculovirus	Trichoplusia ni granulovirus	dsDNA	Trichoplusia ni	1	1	Molecular characterization and expression of the Trichoplusia ni granulovirus helicase gene	10.1099/0022-1317-79-5-1309
Unassigned	Baculoviridae		Betabaculovirus	Xestia c-nigrum granulovirus	dsDNA	Xestia c-nigrum	1	1	Sequence Analysis of the Xestia c-nigrum Granulovirus Genome	10.1006/viro.1999.9894
Unassigned	Baculoviridae		Deltabaculovirus	Culex nigripalpus nucleopolyhedrovirus	dsDNA	Culex sp	x	1	Infectivity and pathogenicity of a novel baculovirus, CuniNPV from Culex nigripalpus (Diptera: Culicidae) for thirteen species and four genera of mosquitoes	10.1603/0022-2585-40.4.512
Unassigned	Baculoviridae		Gammabaculovirus	Neodiprion lecontei nucleopolyhedrovirus	dsDNA	Neodiprion lecontei	1	1	Sequence and Organization of the Neodiprion lecontei Nucleopolyhedrovirus Genome	10.1128/JVI.78.13.7023-7035.2004
Unassigned	Baculoviridae		Gammabaculovirus	Neodiprion sertifer nucleopolyhedrovirus	dsDNA	Neodiprion sertifer	1	1	Sequence Analysis of the Genome of the Neodiprion sertiferNucleopolyhedrovirus	10.1128/JVI.78.13.7036-7051.2004
Unassigned	Barnaviridae		Barnavirus	Mushroom bacilliform virus	ssRNA(+)	Agaricus bisporus	1	1	Identification of a Subgenomic mRNA Encoding the Capsid Protein of Mushroom Bacilliform Virus, a Single-Stranded RNA Mycovirus	10.1006/viro.1999.9839
Unassigned	Benyviridae		Benyvirus	Beet necrotic yellow vein virus	ssRNA(+)	Beta vulgaris, Beta macrocarpa, Spinacia oleracea	3	2	VIDE database - http://sdb.im.ac.cn/vide/sppindex.htm
Unassigned	Benyviridae		Benyvirus	Beet soil-borne mosaic virus	ssRNA(+)	Beta vulgaris	1	1	VIDE database - http://sdb.im.ac.cn/vide/sppindex.htm
Unassigned	Benyviridae		Benyvirus	Burdock mottle virus	ssRNA(+)	Arctium lappa	1	1	VIDE database - http://sdb.im.ac.cn/vide/sppindex.htm
Unassigned	Benyviridae		Benyvirus	Rice stripe necrosis virus	ssRNA(+)	Oryza sativa	1	1	VIDE database - http://sdb.im.ac.cn/vide/sppindex.htm
Unassigned	Bicaudaviridae		Bicaudavirus	Acidianus two-tailed virus	dsDNA	Acidianus convivator	1	1	Structural and genomic properties of the hyperthermophilic archaeal virus ATV with an extracellular stage of the reproductive cycle	10.1016/j.jmb.2006.04.027
Unassigned	Bidnaviridae		Bidensovirus	Bombyx mori bidensovirus	ssDNA	Bombyx mori	1	1	Gene expression and localization analysis of Bombyx mori bidensovirus and its putative receptor in B. morimidgut	10.1016/j.jip.2016.03.005
Unassigned	Birnaviridae		Aquabirnavirus	Infectious pancreatic necrosis virus	dsRNA	Salmonidae	x	y	Infectious pancreatic necrosis virus (IPNV) from salmonid fish enters, but does not replicate in, mammalian cells	10.1186/1743-422X-9-228
Unassigned	Birnaviridae		Aquabirnavirus	Tellina virus	dsRNA	Tellina tenuis	1	1	Genome and polypeptides characterization of Tellina virus 1 reveals a fifth genetic cluster in the Birnaviridae family	10.1016/j.virol.2007.09.022
Unassigned	Birnaviridae		Aquabirnavirus	Yellowtail ascites virus	dsRNA	Salmonidae	x	y	Isolation and characterization of virulent yellowtail ascites virus	10.1111/j.1348-0421.2007.tb03927.x
Unassigned	Birnaviridae		Avibirnavirus	Infectious bursal disease virus	dsRNA	Meleagris gallopavo, M. ocellata, Gallus gallus	3	2	An overview of infectious bursal disease	10.1007/s00705-012-1377-9
Unassigned	Birnaviridae		Blosnavirus	Blotched snakehead virus	dsRNA	Channa maculata	1	1	Blotched Snakehead Virus Is a New Aquatic Birnavirus That Is Slightly More Related to Avibirnavirus Than to Aquabirnavirus	10.1128/JVI.77.1.719-725.2003
Unassigned	Birnaviridae		Entomobirnavirus	Drosophila X virus	dsRNA	Drosophila melanogaster	1	1	Isolation and Biological Properties of Drosophila X Virus	10.1099/0022-1317-42-2-241
Unassigned	Bromoviridae		Alfamovirus	Alfalfa mosaic virus	ssRNA(+)	Caryopteris incana, Cicer arietinum, Lycopersicon esculentum, Apium graveolens, A. graveolens var. rapaceum, Lactuca sativa, Trifolium incarnatum, T. repens, Viburnum opulus, Solanum tuberosum, Pisum sativa, Phaseolus vulgaris	x	y	VIDE database - http://sdb.im.ac.cn/vide/sppindex.htm
Unassigned	Bromoviridae		Anulavirus	Amazon lily mild mottle virus	ssRNA(+)	Eucharis grandiflora	1	1	VIDE database - http://sdb.im.ac.cn/vide/sppindex.htm
Unassigned	Bromoviridae		Anulavirus	Pelargonium zonate spot virus	ssRNA(+)	Lycopersicon esculentum, Cynara scolymus, Chrysanthemum segetum, Diplotaxis erucoides, Pelargonium zonale	x	y	VIDE database - http://sdb.im.ac.cn/vide/sppindex.htm
Unassigned	Bromoviridae		Bromovirus	Broad bean mottle virus	ssRNA(+)	Vicia faba, Chenopodium amaranticolor, Cyamopsis tetragonoloba, Phaseolus vulgaris, Pisum sativum, Nicotiana clevelandii	x	y	VIDE database - http://sdb.im.ac.cn/vide/sppindex.htm
Unassigned	Bromoviridae		Bromovirus	Brome mosaic virus	ssRNA(+)	Bromus inermis, Zea mays, Chenopodium amaranticolor, C. hybridum, C. quinoa	x	3	VIDE database - http://sdb.im.ac.cn/vide/sppindex.htm
Unassigned	Bromoviridae		Bromovirus	Cassia yellow blotch virus	ssRNA(+)	Arabidopsis thaliana, Nicotiana benthamiana, Vigna unguiculata, Cassia sp, Chenopodium quinoa, Gomphrena globosa, Senna sophera	x	y	Linking virus genomes with host taxonomy	10.3390/v8030066
Unassigned	Bromoviridae		Bromovirus	Cowpea chlorotic mottle virus	ssRNA(+)	Glycine max, Vigna unguiculata	2	2	Linking virus genomes with host taxonomy	10.3390/v8030066
Unassigned	Bromoviridae		Bromovirus	Melandrium yellow fleck virus	ssRNA(+)	Arabidopsis thaliana, Nicotiana benthamiana, Silene latifolia, Chenopodium quinoa, Gomphrena globosa	x	y	Linking virus genomes with host taxonomy	10.3390/v8030066
Unassigned	Bromoviridae		Bromovirus	Spring beauty latent virus	ssRNA(+)	Arabidopsis thaliana, Claytonia virginica, Gomphrena globosa	3	3	Linking virus genomes with host taxonomy	10.3390/v8030066
Unassigned	Bromoviridae		Cucumovirus	Cucumber mosaic virus	ssRNA(+)	Cucumis melo, Cucurbita pepo, Nicotiana tabacum	3	2	Linking virus genomes with host taxonomy	10.3390/v8030066
Unassigned	Bromoviridae		Cucumovirus	Gayfeather mild mottle virus	ssRNA(+)	Liatris spicata	1	1	Linking virus genomes with host taxonomy	10.3390/v8030066
Unassigned	Bromoviridae		Cucumovirus	Peanut stunt virus	ssRNA(+)	Vigna unguiculata	1	1	Linking virus genomes with host taxonomy	10.3390/v8030066
Unassigned	Bromoviridae		Cucumovirus	Tomato aspermy virus	ssRNA(+)	Solanum lycopersicum, Canna sp, Lilium sp, Chrysanthemum x morifolium	x	4	Linking virus genomes with host taxonomy	10.3390/v8030066
Unassigned	Bromoviridae		Ilarvirus	American plum line pattern virus	ssRNA(+)	Prunus salicina	1	1	Linking virus genomes with host taxonomy	10.3390/v8030066
Unassigned	Bromoviridae		Ilarvirus	Apple mosaic virus	ssRNA(+)	Betula sp, Cucumis sativus, Malus domestica, Corylus sp	x	4	Linking virus genomes with host taxonomy	10.3390/v8030066
Unassigned	Bromoviridae		Ilarvirus	Asparagus virus 2	ssRNA(+)	Asparagus sp, Chenopodium quinoa	x	2	Linking virus genomes with host taxonomy	10.3390/v8030066
Unassigned	Bromoviridae		Ilarvirus	Blackberry chlorotic ringspot virus	ssRNA(+)	Fragaria sp, Rubus sp	x	2	Linking virus genomes with host taxonomy	10.3390/v8030066
Unassigned	Bromoviridae		Ilarvirus	Blueberry shock virus	ssRNA(+)	Vaccinium sp	x	1	Linking virus genomes with host taxonomy	10.3390/v8030066
Unassigned	Bromoviridae		Ilarvirus	Citrus leaf rugose virus	ssRNA(+)	Citrus sp	x	1	Linking virus genomes with host taxonomy	10.3390/v8030066
Unassigned	Bromoviridae		Ilarvirus	Citrus variegation virus	ssRNA(+)	Citrus sp, Phaseolus vulgaris, Nicotiana benthamiana	x	3	Linking virus genomes with host taxonomy	10.3390/v8030066
Unassigned	Bromoviridae		Ilarvirus	Elm mottle virus	ssRNA(+)	Chenopodium quinoa, Ulmus glabra	2	2	Linking virus genomes with host taxonomy	10.3390/v8030066
Unassigned	Bromoviridae		Ilarvirus	Fragaria chiloensis latent virus	ssRNA(+)	Fragaria chiloensis	1	1	Linking virus genomes with host taxonomy	10.3390/v8030066
Unassigned	Bromoviridae		Ilarvirus	Humulus japonicus latent virus	ssRNA(+)	Humulus japonicus, Chenopodium quinoa	2	2	Linking virus genomes with host taxonomy	10.3390/v8030066
Unassigned	Bromoviridae		Ilarvirus	Lilac leaf chlorosis virus	ssRNA(+)	Syringa vulgaris	1	1	Linking virus genomes with host taxonomy	10.3390/v8030066
Unassigned	Bromoviridae		Ilarvirus	Lilac ring mottle virus	ssRNA(+)	Syringa vulgaris	1	1	Partial nucleotide sequences of the RNA 1 and RNA 2 of lilac ring mottle virus confirm that this virus should be considered a member of subgroup 2 of the genus Ilarvirus	10.1007/s00705-008-0233-4
Unassigned	Bromoviridae		Ilarvirus	Parietaria mottle virus	ssRNA(+)	Capsicum annuum, Solanum lycopersicum, Parietaria officinalis, Hydrangea macrophylla, Chenopodium quinoa	x	y	Linking virus genomes with host taxonomy	10.3390/v8030066
Unassigned	Bromoviridae		Ilarvirus	Prune dwarf virus	ssRNA(+)	Cucurbita maxima, Prunus sp	x	2	Linking virus genomes with host taxonomy	10.3390/v8030066
Unassigned	Bromoviridae		Ilarvirus	Prunus necrotic ringspot virus	ssRNA(+)	Cucumis sativus, Chenopodium quinoa, Prunus sp	x	3	Linking virus genomes with host taxonomy	10.3390/v8030066
Unassigned	Bromoviridae		Ilarvirus	Spinach latent virus	ssRNA(+)	Spinacia oleracea, Chenopodium quinoa	2	2	Linking virus genomes with host taxonomy	10.3390/v8030066
Unassigned	Bromoviridae		Ilarvirus	Strawberry necrotic shock virus	ssRNA(+)	Fragaria sp, Rubus sp	x	2	Linking virus genomes with host taxonomy	10.3390/v8030066
Unassigned	Bromoviridae		Ilarvirus	Tobacco streak virus	ssRNA(+)	Glycine max, Phaseolus vulgaris, Nicotiana sp, Asparagus officinalis, Gossypium herbaceum, Dahlia sp, Melilotus albus, Trifolium pratense, Rosa setigera	x	y	Linking virus genomes with host taxonomy	10.3390/v8030066
Unassigned	Bromoviridae		Ilarvirus	Tulare apple mosaic virus	ssRNA(+)	Cucumis sativus	1	1	Linking virus genomes with host taxonomy	10.3390/v8030066
Unassigned	Bromoviridae		Oleavirus	Olive latent virus 2	ssRNA(+)	Olea sp, Nicotiana benthamiana	x	2	Linking virus genomes with host taxonomy	10.3390/v8030066
Unassigned	Bunyaviridae		Hantavirus	Andes hantavirus	ssRNA(-)	Homo sapiens, Oligoryzomys longicaudatus	2	2	Linking virus genomes with host taxonomy	10.3390/v8030066
Unassigned	Bunyaviridae		Hantavirus	Bayou hantavirus	ssRNA(-)	Homo sapiens, Oryzomys palustris	2	2	Epizootiology of Sin Nombre and El Moro Canyon hantaviruses, southeastern Colorado, 1995-2000	10.7589/0090-3558-41.1.1
Unassigned	Bunyaviridae		Hantavirus	Black Creek Canal hantavirus	ssRNA(-)	Homo sapiens, Sigmodon hispidus	2	2	Epizootiology of Sin Nombre and El Moro Canyon hantaviruses, southeastern Colorado, 1995-2000	10.7589/0090-3558-41.1.1
Unassigned	Bunyaviridae		Hantavirus	Cano Delgadito hantavirus	ssRNA(-)	Sigmodon alstoni	1	1	Natural host relationships of hantaviruses native to western Venezuela	10.1089/vbz.2009.0118
Unassigned	Bunyaviridae		Hantavirus	Dobrava-Belgrade hantavirus	ssRNA(-)	Homo sapiens, Apodemus flavicollis	2	2	Linking virus genomes with host taxonomy	10.3390/v8030066
Unassigned	Bunyaviridae		Hantavirus	El Moro Canyon hantavirus	ssRNA(-)	Reithrodontomys megalotis	1	1	Epizootiology of Sin Nombre and El Moro Canyon hantaviruses, southeastern Colorado, 1995-2000	10.7589/0090-3558-41.1.1
Unassigned	Bunyaviridae		Hantavirus	Hantaan hantavirus	ssRNA(-)	Homo sapiens, Apodemus agrarius	2	2	Hantavirus infections	10.1111/1469-0691.12291
Unassigned	Bunyaviridae		Hantavirus	Isla Vista hantavirus	ssRNA(-)	Microtus californicus	1	1	Epizootiology of Sin Nombre and El Moro Canyon hantaviruses, southeastern Colorado, 1995-2000	10.7589/0090-3558-41.1.1
Unassigned	Bunyaviridae		Hantavirus	Khabarovsk hantavirus	ssRNA(-)	Microtus fortis, M. maximowiczii	2	1	Co-circulation of Hantaan, Kenkeme, and Khabarovsk Hantaviruses in Bolshoy Ussuriysky Island, China	10.1016/j.virusres.2014.07.021
Unassigned	Bunyaviridae		Hantavirus	Laguna Negra hantavirus	ssRNA(-)	Calomys callidus, Homo sapiens	2	2	Molecular epidemiology of Laguna Negra virus, Mato Grosso State, Brazil	10.3201/eid1806.110948
Unassigned	Bunyaviridae		Hantavirus	Muleshoe hantavirus	ssRNA(-)	Sigmodon hispidus	1	1	Epizootiology of Sin Nombre and El Moro Canyon hantaviruses, southeastern Colorado, 1995-2000	10.7589/0090-3558-41.1.1
Unassigned	Bunyaviridae		Hantavirus	New York hantavirus	ssRNA(-)	Homo sapiens, Peromyscus leucopus	2	2	Epizootiology of Sin Nombre and El Moro Canyon hantaviruses, southeastern Colorado, 1995-2000	10.7589/0090-3558-41.1.1
Unassigned	Bunyaviridae		Hantavirus	Prospect Hill hantavirus	ssRNA(-)	Microtus pennsylvanicus	1	1	Epizootiology of Sin Nombre and El Moro Canyon hantaviruses, southeastern Colorado, 1995-2000	10.7589/0090-3558-41.1.1
Unassigned	Bunyaviridae		Hantavirus	Puumala hantavirus	ssRNA(-)	Homo sapiens, Myodes glareolus	2	2	Linking virus genomes with host taxonomy	10.3390/v8030066
Unassigned	Bunyaviridae		Hantavirus	Rio Mamore hantavirus	ssRNA(-)	Oligoryzomys microtis, Homo sapiens	2	2	Rio Mamore Virus and Hantavirus Pulmonary Syndrome, Brazil	10.3201/eid2009.131472
Unassigned	Bunyaviridae		Hantavirus	Rio Segundo hantavirus	ssRNA(-)	Reithrodontomys mexicanus	1	1	Genetic diversity of hantaviruses in Mexico: identification of three novel hantaviruses from Neotominae rodents	10.1016/j.virusres.2011.11.013
Unassigned	Bunyaviridae		Hantavirus	Saaremaa hantavirus	ssRNA(-)	Apodemus agrarius, Homo sapiens	2	2	Saaremaa Hantavirus Should Not Be Confused with Its Dangerous Relative, Dobrava Virus	10.1128/JCM.44.4.1608-1611.2006
Unassigned	Bunyaviridae		Hantavirus	Sangassou hantavirus	ssRNA(-)	Hylomyscus simus	1	1	Sangassou virus, the first hantavirus isolate from Africa, displays genetic and functional properties distinct from those of other murinae-associated hantaviruses	10.1128/JVI.05879-11
Unassigned	Bunyaviridae		Hantavirus	Seoul hantavirus	ssRNA(-)	Chlorocebus aethiops, Homo sapiens, Rattus norvegicus, Rattus rattus	4	3	Linking virus genomes with host taxonomy	10.3390/v8030066
Unassigned	Bunyaviridae		Hantavirus	Sin Nombre hantavirus	ssRNA(-)	Homo sapiens, Peromyscus maniculatus	2	2	Linking virus genomes with host taxonomy	10.3390/v8030066
Unassigned	Bunyaviridae		Hantavirus	Thailand hantavirus	ssRNA(-)	Bandicota indica	1	1	Genetic analysis of Thailand hantavirus in Bandicota indica trapped in Thailand	10.1186/1743-422X-3-72
Unassigned	Bunyaviridae		Hantavirus	Thottapalayam hantavirus	ssRNA(-)	Suncus murinus	1	1	Thottapalayam Virus, a Prototype Shrewborne Hantavirus	10.3201/eid1307.070031
Unassigned	Bunyaviridae		Hantavirus	Topografov hantavirus	ssRNA(-)	Lemmus sibiricus	1	1	Isolation and genetic characterization of hantaviruses carried by Microtus voles in China	10.1002/jmv.21119
Unassigned	Bunyaviridae		Hantavirus	Tula hantavirus	ssRNA(-)	Homo sapiens, Microtus arvalis, Microtus levis	3	2	Linking virus genomes with host taxonomy	10.3390/v8030066
Unassigned	Bunyaviridae		Nairovirus	Crimean-Congo hemorrhagic fever nairovirus	ssRNA(-)	Riphicephalus microplus, Hyaloma sp, Homo sapiens, Bos taurus, Capra hircus, Ovis aries	x	y	Linking virus genomes with host taxonomy	10.3390/v8030066
Unassigned	Bunyaviridae		Nairovirus	Dera Ghazi Khan nairovirus	ssRNA(-)	Ixodida	x	y	Bunyaviridae In: Fields virology. Vol I. 6th
Unassigned	Bunyaviridae		Nairovirus	Dugbe nairovirus	ssRNA(-)	Homo sapiens, Amblyomma variegatum, Riphicephalus sp, Hyaloma sp	x	4	Linking virus genomes with host taxonomy	10.3390/v8030066
Unassigned	Bunyaviridae		Nairovirus	Hughes nairovirus	ssRNA(-)	Ixodida, Sea birds	x	y	Bunyaviridae In: Fields virology. Vol I. 6th
Unassigned	Bunyaviridae		Nairovirus	Qalyub nairovirus	ssRNA(-)	Ixodida	x	y	Bunyaviridae In: Fields virology. Vol I. 6th
Unassigned	Bunyaviridae		Nairovirus	Sakhalin nairovirus	ssRNA(-)	Ixodida	x	y	Bunyaviridae In: Fields virology. Vol I. 6th
Unassigned	Bunyaviridae		Nairovirus	Thiafora nairovirus	ssRNA(-)	Homo sapiens	1	1	Bunyaviridae In: Fields virology. Vol I. 6th
Unassigned	Bunyaviridae		Orthobunyavirus	Acara orthobunyavirus	ssRNA(-)	Culicidae	x	y	Bunyaviridae In: Fields virology. Vol I. 6th
Unassigned	Bunyaviridae		Orthobunyavirus	Akabane orthobunyavirus	ssRNA(-)	Culicidae, Culicoides sp, Bos taurus	x	y	Bunyaviridae In: Fields virology. Vol I. 6th
Unassigned	Bunyaviridae		Orthobunyavirus	Alajuela orthobunyavirus	ssRNA(-)	Culicidae	x	y	Bunyaviridae In: Fields virology. Vol I. 6th
Unassigned	Bunyaviridae		Orthobunyavirus	Anopheles A orthobunyavirus	ssRNA(-)	Culicidae	x	y	Bunyaviridae In: Fields virology. Vol I. 6th
Unassigned	Bunyaviridae		Orthobunyavirus	Anopheles B orthobunyavirus	ssRNA(-)	Culicidae	x	y	Bunyaviridae In: Fields virology. Vol I. 6th
Unassigned	Bunyaviridae		Orthobunyavirus	Bakau orthobunyavirus	ssRNA(-)	Culicidae	x	y	Bunyaviridae In: Fields virology. Vol I. 6th
Unassigned	Bunyaviridae		Orthobunyavirus	Batama orthobunyavirus	ssRNA(-)	Ceratopogonidae	x	y	Isolation of Tete serogroup bunyaviruses from Ceratopogonidae collected in Colorado
Unassigned	Bunyaviridae		Orthobunyavirus	Benevides orthobunyavirus	ssRNA(-)	Culicidae	x	y	Bunyaviridae In: Fields virology. Vol I. 6th
Unassigned	Bunyaviridae		Orthobunyavirus	Bertioga orthobunyavirus	ssRNA(-)	Culicidae	x	y	Identification of new Guama and Group C serogroup bunyaviruses and an ungrouped virus from Southern Brazil
Unassigned	Bunyaviridae		Orthobunyavirus	Bimiti orthobunyavirus	ssRNA(-)	Culicidae	x	y	Bunyaviridae In: Fields virology. Vol I. 6th
Unassigned	Bunyaviridae		Orthobunyavirus	Botambi orthobunyavirus	ssRNA(-)	Culicidae	x	y	Bunyaviridae In: Fields virology. Vol I. 6th
Unassigned	Bunyaviridae		Orthobunyavirus	Bunyamwera orthobunyavirus	ssRNA(-)	Aedes aegypti, Homo sapiens	2	2	Linking virus genomes with host taxonomy
Unassigned	Bunyaviridae		Orthobunyavirus	Bushbush orthobunyavirus	ssRNA(-)	Culicidae	x	y	Bunyaviridae In: Fields virology. Vol I. 6th
Unassigned	Bunyaviridae		Orthobunyavirus	Bwamba orthobunyavirus	ssRNA(-)	Culicidae, Homo sapiens	x	y	Bunyaviridae In: Fields virology. Vol I. 6th
Unassigned	Bunyaviridae		Orthobunyavirus	California encephalitis orthobunyavirus	ssRNA(-)	Culicidae, Homo sapiens	x	y	Bunyaviridae In: Fields virology. Vol I. 6th
Unassigned	Bunyaviridae		Orthobunyavirus	Capim orthobunyavirus	ssRNA(-)	Culicidae	x	y	Bunyaviridae In: Fields virology. Vol I. 6th
Unassigned	Bunyaviridae		Orthobunyavirus	Caraparu orthobunyavirus	ssRNA(-)	Culicidae, Homo sapiens	x	y	Bunyaviridae In: Fields virology. Vol I. 6th
Unassigned	Bunyaviridae		Orthobunyavirus	Catu orthobunyavirus	ssRNA(-)	Culicidae, Homo sapiens	x	y	Bunyaviridae In: Fields virology. Vol I. 6th
Unassigned	Bunyaviridae		Orthobunyavirus	Estero Real orthobunyavirus	ssRNA(-)	Ixodida	x	y	Bunyaviridae In: Fields virology. Vol I. 6th
Unassigned	Bunyaviridae		Orthobunyavirus	Gamboa orthobunyavirus	ssRNA(-)	Culicidae	x	y	Bunyaviridae In: Fields virology. Vol I. 6th
Unassigned	Bunyaviridae		Orthobunyavirus	Guajara orthobunyavirus	ssRNA(-)	Culicidae	x	y	Bunyaviridae In: Fields virology. Vol I. 6th
Unassigned	Bunyaviridae		Orthobunyavirus	Guama orthobunyavirus	ssRNA(-)	Culicidae, Homo sapiens	x	y	Bunyaviridae In: Fields virology. Vol I. 6th
Unassigned	Bunyaviridae		Orthobunyavirus	Guaroa orthobunyavirus	ssRNA(-)	Culicidae, Homo sapiens	x	y	Bunyaviridae In: Fields virology. Vol I. 6th
Unassigned	Bunyaviridae		Orthobunyavirus	Kaeng Khoi orthobunyavirus	ssRNA(-)	Chaerephon plicata, Taphozous theobaldi	2	2	Isolation of Kaeng Khoi virus from dead Chaerephon plicata bats in Cambodia	10.1099/vir.0.19294-0
Unassigned	Bunyaviridae		Orthobunyavirus	Kairi orthobunyavirus	ssRNA(-)	Culicidae, Equidae	x	y	Bunyaviridae In: Fields virology. Vol I. 6th
Unassigned	Bunyaviridae		Orthobunyavirus	Koongol orthobunyavirus	ssRNA(-)	Culicidae	x	y	Bunyaviridae In: Fields virology. Vol I. 6th
Unassigned	Bunyaviridae		Orthobunyavirus	Madrid orthobunyavirus	ssRNA(-)	Culicidae, Homo sapiens	x	y	Bunyaviridae In: Fields virology. Vol I. 6th
Unassigned	Bunyaviridae		Orthobunyavirus	Main Drain orthobunyavirus	ssRNA(-)	Culicidae, Culicoides sp, Equidae	x	y	Bunyaviridae In: Fields virology. Vol I. 6th
Unassigned	Bunyaviridae		Orthobunyavirus	Manzanilla orthobunyavirus	ssRNA(-)	Culicidae, Sus sp	x	y	Bunyaviridae In: Fields virology. Vol I. 6th
Unassigned	Bunyaviridae		Orthobunyavirus	Marituba orthobunyavirus	ssRNA(-)	Culicidae, Homo sapiens	x	y	Bunyaviridae In: Fields virology. Vol I. 6th
Unassigned	Bunyaviridae		Orthobunyavirus	Minatitlan orthobunyavirus	ssRNA(-)	Culicidae	x	y	Bunyaviridae In: Fields virology. Vol I. 6th
Unassigned	Bunyaviridae		Orthobunyavirus	MPoko orthobunyavirus	ssRNA(-)	Culicidae	x	y	Bunyaviridae In: Fields virology. Vol I. 6th
Unassigned	Bunyaviridae		Orthobunyavirus	Nyando orthobunyavirus	ssRNA(-)	Culicidae, Homo sapiens	x	y	Bunyaviridae In: Fields virology. Vol I. 6th
Unassigned	Bunyaviridae		Orthobunyavirus	Olifantsvlei orthobunyavirus	ssRNA(-)	Culicidae	x	y	Bunyaviridae In: Fields virology. Vol I. 6th
Unassigned	Bunyaviridae		Orthobunyavirus	Oriboca orthobunyavirus	ssRNA(-)	Culicidae, Homo sapiens	x	y	Bunyaviridae In: Fields virology. Vol I. 6th
Unassigned	Bunyaviridae		Orthobunyavirus	Oropouche orthobunyavirus	ssRNA(-)	Culicidae, Culicoides sp, Homo sapiens	x	y	Bunyaviridae In: Fields virology. Vol I. 6th
Unassigned	Bunyaviridae		Orthobunyavirus	Patois orthobunyavirus	ssRNA(-)	Culicidae	x	y	Bunyaviridae In: Fields virology. Vol I. 6th
Unassigned	Bunyaviridae		Orthobunyavirus	Sathuperi orthobunyavirus	ssRNA(-)	Culicidae, Culicoides sp	x	y	Bunyaviridae In: Fields virology. Vol I. 6th
Unassigned	Bunyaviridae		Orthobunyavirus	Shamonda orthobunyavirus	ssRNA(-)	Culicoides sp	x	1	Bunyaviridae In: Fields virology. Vol I. 6th
Unassigned	Bunyaviridae		Orthobunyavirus	Shuni orthobunyavirus	ssRNA(-)	Culicidae, Culicoides sp	x	y	Bunyaviridae In: Fields virology. Vol I. 6th
Unassigned	Bunyaviridae		Orthobunyavirus	Simbu orthobunyavirus	ssRNA(-)	Culicidae, Culicoides sp	x	y	Bunyaviridae In: Fields virology. Vol I. 6th
Unassigned	Bunyaviridae		Orthobunyavirus	Tacaiuma orthobunyavirus	ssRNA(-)	Culicidae, Homo sapiens	x	y	Bunyaviridae In: Fields virology. Vol I. 6th
Unassigned	Bunyaviridae		Orthobunyavirus	Tete orthobunyavirus	ssRNA(-)	Culicoides sp	x	1	Bunyaviridae In: Fields virology. Vol I. 6th
Unassigned	Bunyaviridae		Orthobunyavirus	Thimiri orthobunyavirus	ssRNA(-)	Culicoides histrio	1	1	Isolation of Thimiri virus from Culicoides histrio (Diptera: Ceratopogonidae) collected in Northern Australia
Unassigned	Bunyaviridae		Orthobunyavirus	Timboteua orthobunyavirus	ssRNA(-)	Culicidae	x	y	Bunyaviridae In: Fields virology. Vol I. 6th
Unassigned	Bunyaviridae		Orthobunyavirus	Turlock orthobunyavirus	ssRNA(-)	Culicidae	x	y	Bunyaviridae In: Fields virology. Vol I. 6th
Unassigned	Bunyaviridae		Orthobunyavirus	Wyeomyia orthobunyavirus	ssRNA(-)	Culicidae, Homo sapiens	x	y	Bunyaviridae In: Fields virology. Vol I. 6th
Unassigned	Bunyaviridae		Orthobunyavirus	Zegla orthobunyavirus	ssRNA(-)	Rodentia	x	y	Isolation of group C arboviruses in Panama including two new members, Patois and Zegla
Unassigned	Bunyaviridae		Phlebovirus	Bujaru phlebovirus	ssRNA(+/-)	Unknown	NA	NA	Emerging phleboviruses	10.1060/j.coviro.2014.01.011
Unassigned	Bunyaviridae		Phlebovirus	Candiru phlebovirus	ssRNA(+/-)	Homo sapiens, Ixodidae	x	y	Characterization of the Candiru Antigenic Complex (Bunyaviridae: Phlebovirus), a Highly Diverse and Reassorting Group of Viruses Affecting Humans in Tropical America	10.1128/JVI.02275-10
Unassigned	Bunyaviridae		Phlebovirus	Chilibre phlebovirus	ssRNA(+/-)	Phlebotomus sp	x	1	Bunyaviridae In: Fields virology. Vol I. 6th
Unassigned	Bunyaviridae		Phlebovirus	Frijoles phlebovirus	ssRNA(+/-)	Phlebotomus sp	x	1	Bunyaviridae In: Fields virology. Vol I. 6th
Unassigned	Bunyaviridae		Phlebovirus	Punta Toro phlebovirus	ssRNA(+/-)	Phlebotomus papatasi, Homo sapiens	2	2	Linking virus genomes with host taxonomy	10.3390/v8030066
Unassigned	Bunyaviridae		Phlebovirus	Rift Valley fever phlebovirus	ssRNA(+/-)	Aedes sp, Homo sapiens, Camelus bactrianus, Bos taurus, Capra hircus, Ovis aries, Phlebotomus papatasi	x	y	Linking virus genomes with host taxonomy	10.3390/v8030066
Unassigned	Bunyaviridae		Phlebovirus	Salehabad phlebovirus	ssRNA(+/-)	Phlebotomus sp	x	1	Linking virus genomes with host taxonomy	10.3390/v8030066
Unassigned	Bunyaviridae		Phlebovirus	Sandfly fever Naples phlebovirus	ssRNA(+/-)	Phlebotomus perniciosus, Homo sapiens	2	2	Linking virus genomes with host taxonomy	10.3390/v8030066
Unassigned	Bunyaviridae		Phlebovirus	SFTS phlebovirus	ssRNA(+/-)	Homo sapiens, Ixodidae	x	y	Severe fever with thrombocytopenia syndrome, an emerging tick-borne zoonosis	10.1016/S1473-3099(14)70718-2
Unassigned	Bunyaviridae		Phlebovirus	Uukuniemi phlebovirus	ssRNA(+/-)	Ixodes ricinus, Homo sapiens	2	2	Linking virus genomes with host taxonomy	10.3390/v8030066
Unassigned	Bunyaviridae		Tospovirus	Groundnut bud necrosis tospovirus	ssRNA(+/-)	Arachis hypogaea	1	1	Linking virus genomes with host taxonomy	10.3390/v8030066
Unassigned	Bunyaviridae		Tospovirus	Groundnut ringspot tospovirus	ssRNA(+/-)	Solanum lycopersicum, S. melongena, Capsicum annuum, Physalis philadelphica, Lactuca sativa, Arachis hypogaea, Coriandrum sativum	x	y	Emergence of Groundnut ringspot virus and Tomato chlorotic spot virus in Vegetables in Florida and the Southeastern United States	10.1094/PHYTO-06-14-0172-R
Unassigned	Bunyaviridae		Tospovirus	Groundnut yellow spot tospovirus	ssRNA(+/-)	Arachis hypogaea	1	1	Peanut yellow spot virus: A distinct tospovirus species based on serology and nucleic acid hybridisation
Unassigned	Bunyaviridae		Tospovirus	Impatiens necrotic spot tospovirus	ssRNA(+/-)	Impatiens sp	x	1	Linking virus genomes with host taxonomy	10.3390/v8030066
Unassigned	Bunyaviridae		Tospovirus	Iris yellow spot tospovirus	ssRNA(+/-)	Allium cepa, Iris sp	x	2	Linking virus genomes with host taxonomy	10.3390/v8030066
Unassigned	Bunyaviridae		Tospovirus	Polygonum ringspot tospovirus	ssRNA(+/-)	Polygonum convolvulus, P. dumetorum	2	1	A member of a new Tospovirus species isolated in Italy from wild buckwheat (Polygonum convolvulus)	10.1007/s00705-008-0228-1
Unassigned	Bunyaviridae		Tospovirus	Tomato chlorotic spot tospovirus	ssRNA(+/-)	Solanum lycopersicum, Capsicum annuum, Datura stramonium, Lactuca sativa, Arachis hypogaea, Coriandrum sativum	x	y	Emergence of Groundnut ringspot virus and Tomato chlorotic spot virus in Vegetables in Florida and the Southeastern United States	10.1094/PHYTO-06-14-0172-R
Unassigned	Bunyaviridae		Tospovirus	Tomato spotted wilt tospovirus	ssRNA(+/-)	Solanum lycopersicum, Frankliniella occidentalis, Thrips tabaci, Scirtothrips dorsalis	4	4	Linking virus genomes with host taxonomy	10.3390/v8030066
Unassigned	Bunyaviridae		Tospovirus	Watermelon bud necrosis tospovirus	ssRNA(+/-)	Citrullus lanatus vulgaris	1	1	Linking virus genomes with host taxonomy	10.3390/v8030066
Unassigned	Bunyaviridae		Tospovirus	Watermelon silver mottle tospovirus	ssRNA(+/-)	Citrullus lanatus	1	1	Linking virus genomes with host taxonomy	10.3390/v8030066
Unassigned	Bunyaviridae		Tospovirus	Zucchini lethal chlorosis tospovirus	ssRNA(+/-)	Curcubita sp, Cucumis sativus, Citrullus lanatus, Sechium edule, Frankliniella zucchini	x	y	Identification of natural hosts of Zucchini lethal chlorosis virus	10.1007/s40858-015-0044-6
Unassigned	Caliciviridae		Lagovirus	European brown hare syndrome virus	ssRNA(+)	Lepus europaeus	1	1	Linking virus genomes with host taxonomy	10.3390/v8030066
Unassigned	Caliciviridae		Lagovirus	Rabbit hemorrhagic disease virus	ssRNA(+)	Oryctolagus cuniculus	1	1	Linking virus genomes with host taxonomy	10.3390/v8030066
Unassigned	Caliciviridae		Nebovirus	Newbury-1 virus	ssRNA(+)	Bos taurus	1	1	Linking virus genomes with host taxonomy	10.3390/v8030066
Unassigned	Caliciviridae		Norovirus	Norwalk virus	ssRNA(+)	Homo sapiens	1	1	Linking virus genomes with host taxonomy	10.3390/v8030066
Unassigned	Caliciviridae		Sapovirus	Sapporo virus	ssRNA(+)	Homo sapiens	1	1	Linking virus genomes with host taxonomy	10.3390/v8030066
Unassigned	Caliciviridae		Vesivirus	Feline calicivirus	ssRNA(+)	Felis catus	1	1	Linking virus genomes with host taxonomy	10.3390/v8030066
Unassigned	Caliciviridae		Vesivirus	Vesicular exanthema of swine virus	ssRNA(+)	Sus scrofa	1	1	Linking virus genomes with host taxonomy	10.3390/v8030066
Unassigned	Carmotetraviridae		Alphacarmotetravirus	Providence virus	ssRNA(+)	Helicoverpa zea	1	1	Linking virus genomes with host taxonomy	10.3390/v8030066
Unassigned	Caulimoviridae		Badnavirus	Aglaonema bacilliform virus	dsDNA-RT	Unknown	NA	NA	No available information
Unassigned	Caulimoviridae		Badnavirus	Banana streak GF virus	dsDNA-RT	Musa sp	x	1	Linking virus genomes with host taxonomy	10.3390/v8030066
Unassigned	Caulimoviridae		Badnavirus	Banana streak IM virus	dsDNA-RT	Musa sp	x	1	Linking virus genomes with host taxonomy	10.3390/v8030066
Unassigned	Caulimoviridae		Badnavirus	Banana streak MY virus	dsDNA-RT	Musa sp	x	1	Linking virus genomes with host taxonomy	10.3390/v8030066
Unassigned	Caulimoviridae		Badnavirus	Banana streak OL virus	dsDNA-RT	Musa sp	x	1	Linking virus genomes with host taxonomy	10.3390/v8030066
Unassigned	Caulimoviridae		Badnavirus	Banana streak UA virus	dsDNA-RT	Musa sp	x	1	Linking virus genomes with host taxonomy	10.3390/v8030066
Unassigned	Caulimoviridae		Badnavirus	Banana streak UI virus	dsDNA-RT	Musa sp	x	1	Linking virus genomes with host taxonomy	10.3390/v8030066
Unassigned	Caulimoviridae		Badnavirus	Banana streak UL virus	dsDNA-RT	Musa sp	x	1	Linking virus genomes with host taxonomy	10.3390/v8030066
Unassigned	Caulimoviridae		Badnavirus	Banana streak UM virus	dsDNA-RT	Musa sp	x	1	Linking virus genomes with host taxonomy	10.3390/v8030066
Unassigned	Caulimoviridae		Badnavirus	Banana streak VN virus	dsDNA-RT	Musa sp	x	1	Linking virus genomes with host taxonomy	10.3390/v8030066
Unassigned	Caulimoviridae		Badnavirus	Bougainvillea chlorotic vein banding virus	dsDNA-RT	Bougainvillea spectabilis	1	1	Linking virus genomes with host taxonomy	10.3390/v8030066
Unassigned	Caulimoviridae		Badnavirus	Cacao swollen shoot CD virus	dsDNA-RT	Theobroma cacao	1	1	Infection of non-host model plant species with the narrow host range cacao swollen shoot virus	10.1111/mpp.12404
Unassigned	Caulimoviridae		Badnavirus	Cacao swollen shoot Togo A virus	dsDNA-RT	Theobroma cacao	1	1	Infection of non-host model plant species with the narrow host range cacao swollen shoot virus	10.1111/mpp.12404
Unassigned	Caulimoviridae		Badnavirus	Cacao swollen shoot virus	dsDNA-RT	Theobroma cacao	1	1	Infection of non-host model plant species with the narrow host range cacao swollen shoot virus	10.1111/mpp.12404
Unassigned	Caulimoviridae		Badnavirus	Canna yellow mottle virus	dsDNA-RT	Canna sp	x	1	Canna yellow mottle virus in Canna spp. in Washington State	10.1094/PDIS-92-7-1136C
Unassigned	Caulimoviridae		Badnavirus	Citrus yellow mosaic virus	dsDNA-RT	Citrus sinensis, C. maxima, C. aurantium, C. limonia	4	1	Linking virus genomes with host taxonomy	10.3390/v8030066
Unassigned	Caulimoviridae		Badnavirus	Commelina yellow mottle virus	dsDNA-RT	Commelina sp	x	1	Linking virus genomes with host taxonomy	10.3390/v8030066
Unassigned	Caulimoviridae		Badnavirus	Dioscorea bacilliform AL virus	dsDNA-RT	Dioscorea sansibarensis	1	1	A Sequence-Independent Strategy for Amplification and Characterisation of Episomal Badnavirus Sequences Reveals Three Previously Uncharacterised Yam Badnaviruses	10.3390/v8070188
Unassigned	Caulimoviridae		Badnavirus	Dioscorea bacilliform SN virus	dsDNA-RT	Dioscorea sansibarensis	1	1	A Sequence-Independent Strategy for Amplification and Characterisation of Episomal Badnavirus Sequences Reveals Three Previously Uncharacterised Yam Badnaviruses	10.3390/v8070188
Unassigned	Caulimoviridae		Badnavirus	Fig badnavirus 1	dsDNA-RT	Ficus sp	x	1	Linking virus genomes with host taxonomy	10.3390/v8030066
Unassigned	Caulimoviridae		Badnavirus	Gooseberry vein banding associated virus	dsDNA-RT	Ribes rubrum	1	1	Linking virus genomes with host taxonomy	10.3390/v8030066
Unassigned	Caulimoviridae		Badnavirus	Grapevine Roditis leaf discoloration-associated virus	dsDNA-RT	Vitis vinifera	1	1	Linking virus genomes with host taxonomy	10.3390/v8030066
Unassigned	Caulimoviridae		Badnavirus	Grapevine vein clearing virus	dsDNA-RT	Vitis vinifera	1	1	Genetic Diversity and Tissue and Host Specificity of Grapevine vein clearing virus	10.1094/PHYTO-03-13-0075-R
Unassigned	Caulimoviridae		Badnavirus	Kalanchoë top-spotting virus	dsDNA-RT	Kalanchoe blossfeldiana	1	1	Graft, pollen, and seed transmission of an agent associated with top spotting in Kalancoe blossfeldiana	10.1094/PD-69-347
Unassigned	Caulimoviridae		Badnavirus	Pagoda yellow mosaic associated virus	dsDNA-RT	Styphnolobium japonicum	1	1	Characterization of complete genome and small RNA profile of pagoda yellow mosaic associated virus, a novel badnavirus in China.	10.1016/j.virusres.2014.04.006
Unassigned	Caulimoviridae		Badnavirus	Pineapple bacilliform CO virus	dsDNA-RT	Ananas comosus, Dysimcoccus neobrevipes	2	2	Pineapple bacilliform CO virus: Diversity, Detection, Distribution, and Transmission	10.1094/PDIS-08-11-0718-RE
Unassigned	Caulimoviridae		Badnavirus	Pineapple bacilliform ER virus	dsDNA-RT	Ananas comosus	1	1	Identification of viral and non-viral reverse transcribing elements in pineapple (Ananas comosus), including members of two new badnavirus species	10.1007/s00705-008-0160-4
Unassigned	Caulimoviridae		Badnavirus	Piper yellow mottle virus	dsDNA-RT	Piper nigrum, Piper betle, Piper longum	3	1	Complete genome sequencing of Piper yellow mottle virus infecting black pepper, betelvine, and Indian long pepper	10.1007/s11262-014-1134-0
Unassigned	Caulimoviridae		Badnavirus	Rubus yellow net virus	dsDNA-RT	Rubus sp, Amphorophora idaei, A. agathonica	x	2	Identification of Rubus yellow net virus as a distinct badnavirus and its detection by PCR in Rubus species and in aphids	10.1111/j.1744-7348.2002.tb00189.x
Unassigned	Caulimoviridae		Badnavirus	Schefflera ringspot virus	dsDNA-RT	Brassaia actinophylla, Schefflera arboricola, Polyscias balfouriana, P. fruticosa, P. guilfoylei	x	3	SCHEFFLERA RINGSPOT VIRUS, A WIDELY DISTRIBUTED MEALYBUG-TRANSMITTED BADNAVIRUS OCCURRING IN SCHEFFLERA AND ARALIA	10.17660/ActaHortic.1996.432.24
Unassigned	Caulimoviridae		Badnavirus	Spiraea yellow leafspot virus	dsDNA-RT	Spiraea spp., Aphis spiraecola	x	2	PARTIAL CHARACTERIZATION OF TWO APHID-TRANSMITTED VIRUSES ASSOCIATED WITH YELLOW LEAFSPOT OF SPIRAEA	10.17660/ActaHortic.2002.568.24
Unassigned	Caulimoviridae		Badnavirus	Sugarcane bacilliform Guadeloupe A virus	dsDNA-RT	Saccharum officinarum, Saccharum barberi, Saccharum sinense, Saccharum robustum, Saccharum hybrids	x	1	High molecular variability of sugarcane bacilliform viruses in Guadeloupe implying the existence of at least three new species	10.1016/j.virusres.2011.06.016
Unassigned	Caulimoviridae		Badnavirus	Sugarcane bacilliform Guadeloupe D virus	dsDNA-RT	Saccharum officinarum, Saccharum barberi, Saccharum sinense, Saccharum robustum, Saccharum hybrids	x	1	High molecular variability of sugarcane bacilliform viruses in Guadeloupe implying the existence of at least three new species	10.1016/j.virusres.2011.06.016
Unassigned	Caulimoviridae		Badnavirus	Sugarcane bacilliform IM virus	dsDNA-RT	Saccharum sp.	x	1	High molecular variability of sugarcane baciliform viruses in Guadeloupe implying the existence of at least three new species	10.1016/j.virusres.2011.06.016
Unassigned	Caulimoviridae		Badnavirus	Sugarcane bacilliform MO virus	dsDNA-RT	Oryza sativa, Musa acuminata	2	2	Linking virus genomes with host taxonomy	10.3390/v8030066
Unassigned	Caulimoviridae		Badnavirus	Sweet potato pakakuy virus	dsDNA-RT	Ipomoea batatas	1	1	Linking virus genomes with host taxonomy	10.3390/v8030066
Unassigned	Caulimoviridae		Badnavirus	Taro bacilliform virus	dsDNA-RT	Colocasia esculenta	1	1	Bacilliform DNA-containing plant viruses in the tropics: commonalities within a genetically diverse group	10.1111/mpp.12046
Unassigned	Caulimoviridae		Caulimovirus	Carnation etched ring virus	dsDNA-RT	Dianthus caryophyllus	1	1	Linking virus genomes with host taxonomy	10.3390/v8030066
Unassigned	Caulimoviridae		Caulimovirus	Cauliflower mosaic virus	dsDNA-RT	Brassicaceae and Solanaceae	x	y	Evaluation of the minimal replication time of Cauliflower mosaic virus in different hosts	10.1016/j.virol.2009.09.032
Unassigned	Caulimoviridae		Caulimovirus	Dahlia mosaic virus	dsDNA-RT	Dahlia pinnata	1	1	Linking virus genomes with host taxonomy	10.3390/v8030066
Unassigned	Caulimoviridae		Caulimovirus	Figwort mosaic virus	dsDNA-RT	Scrophularia californica	1	1	Linking virus genomes with host taxonomy	10.3390/v8030066
Unassigned	Caulimoviridae		Caulimovirus	Horseradish latent virus	dsDNA-RT	Amoracia rusticana	1	1	Linking virus genomes with host taxonomy	10.3390/v8030066
Unassigned	Caulimoviridae		Caulimovirus	Lamium leaf distortion virus	dsDNA-RT	Lamium maculatum	1	1	Studies on biology and genomic characterization of a caulimo-like virus associated with a leaf distortion disease of Lamium maculatum	10.1007/s00705-008-0093-y
Unassigned	Caulimoviridae		Caulimovirus	Mirabilis mosaic virus	dsDNA-RT	Mirabilis sp.	x	1	Linking virus genomes with host taxonomy	10.3390/v8030066
Unassigned	Caulimoviridae		Caulimovirus	Soybean Putnam virus	dsDNA-RT	Glycine max	1	1	Complete Genome Sequence of a Novel Pararetrovirus Isolated from Soybean	10.1128/JVI.01558-12
Unassigned	Caulimoviridae		Caulimovirus	Strawberry vein banding virus	dsDNA-RT	Fragaria spp.	x	1	Infectivity of recombinant strawberry vein banding virus DNA	10.1099/vir.0.18994-0
Unassigned	Caulimoviridae		Caulimovirus	Thistle mottle virus	dsDNA-RT	Cirsium arvense	1	1	Physical Mapping and Molecular Cloning of Caulimovirus DNA
Unassigned	Caulimoviridae		Cavemovirus	Cassava vein mosaic virus	dsDNA-RT	Manihot esculenta	1	1	Linking virus genomes with host taxonomy	10.3390/v8030066
Unassigned	Caulimoviridae		Cavemovirus	Sweet potato collusive virus	dsDNA-RT	Ipomoea batatas	1	1	INCIDENCE OF SWEET POTATO VIRUSES IN THE COASTAL SAVANNAH AGRO-ECOLOGICAL ZONE OF GHANA	10.4454/JPP.V97I1.030
Unassigned	Caulimoviridae		Petuvirus	Petunia vein clearing virus	dsDNA-RT	Petunia sp.	x	1	Linking virus genomes with host taxonomy	10.3390/v8030066
Unassigned	Caulimoviridae		Rosadnavirus	Rose yellow vein virus	dsDNA-RT	Rosa spp.	x	1	Complete nucleotide sequence of rose yellow vein virus, a member of the family Caulimoviridae having a novel genome organization	10.1007/s00705-012-1547-9
Unassigned	Caulimoviridae		Solendovirus	Sweet potato vein clearing virus	dsDNA-RT	Ipomoea batatas	1	1	Distinct cavemoviruses interact synergistically with sweet potato chlorotic stunt virus (genus Crinivirus) in cultivated sweet potato	10.1099/vir.0.029975-0
Unassigned	Caulimoviridae		Solendovirus	Tobacco vein clearing virus	dsDNA-RT	Nicotiana edwardsonii	1	1	VIRAL SEQUENCES INTEGRATED INTO PLANT GENOMES	10.1146/annurev.phyto.40.120301.105642
Unassigned	Caulimoviridae		Soymovirus	Blueberry red ringspot virus	dsDNA-RT	Vaccinium corymbosum	1	1	Molecular Detection and Discrimination of Blueberry red ringspot virus Strains Causing Disease in Cultivated Blueberry and Cranberry	10.1094/ PDIS-93-7-0727
Unassigned	Caulimoviridae		Soymovirus	Cestrum yellow leaf curling virus	dsDNA-RT	Cestrum parqui	1	1	Characterization of Cestrum yellow leaf curling virus: a new member of the family Caulimoviridae	10.1099/vir.0.19405-0
Unassigned	Caulimoviridae		Soymovirus	Peanut chlorotic streak virus	dsDNA-RT	Arachis hypogaea and Nicotiana tabacum	2	2	Linking virus genomes with host taxonomy	10.3390/v8030066
Unassigned	Caulimoviridae		Soymovirus	Soybean chlorotic mottle virus	dsDNA-RT	Glycine max	1	1	Genes Ia, II, III, IV and V of Soybean chlorotic mottle virus are essential but the gene Ib product is non-essential for systemic infection	10.1099/0022-1317-82-6-1481
Unassigned	Caulimoviridae		Tungrovirus	Rice tungro bacilliform virus	dsDNA-RT	Oryza sativa	1	1	Linking virus genomes with host taxonomy	10.3390/v8030066
Unassigned	Chrysoviridae		Chrysovirus	Amasya cherry disease associated chrysovirus	dsRNA	Fungi	x	y	Linking virus genomes with host taxonomy	10.3390/v8030066
Unassigned	Chrysoviridae		Chrysovirus	Aspergillus fumigatus chrysovirus	dsRNA	Aspergillus fumigatus	1	1	Complete nucleotide sequences of four dsRNAs associated with a new chrysovirus infecting Aspergillus fumigatus	10.1016/j.virusres.2010.07.008
Unassigned	Chrysoviridae		Chrysovirus	Cryphonectria nitschkei chrysovirus 1	dsRNA	Cryphonectria nitschkei	1	1	Biological function of a novel chrysovirus, CnV1-BS122, in the Korean Cryphonectria nitschkei BS122 strain	10.1016/j.jbiosc.2012.08.007
Unassigned	Chrysoviridae		Chrysovirus	Fusarium oxysporum chrysovirus 1	dsRNA	Fusarium oxysporum	1	1	Codivergence of Mycoviruses with Their Hosts	10.1371/journal.pone.0022252
Unassigned	Chrysoviridae		Chrysovirus	Helminthosporium victoriae 145S virus	dsRNA	Helminthosporium victoriae	1	1	Disease Phenotype of Virus-Infected Helminthosporium victoriae Is Independent of Overexpression of the Cellular Alcohol Oxidase/RNA-Binding Protein Hv-p68	10.1094/PHYTO-96-0326
Unassigned	Chrysoviridae		Chrysovirus	Penicillium brevicompactum virus	dsRNA	Penicillium brevicompactum	1	1	FISH and Calcofluor staining techniques to detect in situ filamentous fungal biofilms in water
Unassigned	Chrysoviridae		Chrysovirus	Penicillium chrysogenum virus	dsRNA	Penicillium chrysogenum	1	1	Molecular characterization of Penicillium chrysogenum virus: reconsideration of the taxonomy of the genus Chrysovirus	10.1128/JVI.00432-10
Unassigned	Chrysoviridae		Chrysovirus	Penicillium cyaneo-fulvum virus	dsRNA	Penicillium cyaneo fulvium	1	1	Penicillium cyaneo-fulvum Virus and Interferon Stimulation	10.1038/223155a0
Unassigned	Chrysoviridae		Chrysovirus	Verticillium dahliae chrysovirus 1	dsRNA	Verticillium dahliae	1	1	Genomic characterization of a novel dsRNA virus detected in the phytopathogenic fungus Verticillium dahliae Kleb	10.1016/j.virusres.2011.04.029
Unassigned	Circoviridae		Circovirus	Barbel circovirus	ssDNA(+/-)	Barbus barbus and Barbus fluviatilis	2	1	Linking virus genomes with host taxonomy	10.3390/v8030066
Unassigned	Circoviridae		Circovirus	Bat circovirus 1	ssDNA(+/-)	Rhinolophus ferrumequinum	1	1	Virome profiling of bats from Myanmar by metagenomic analysis of tissue samples reveals more novel mammalian viruses	10.1371/journal.pone.0061950
Unassigned	Circoviridae		Circovirus	Bat circovirus 2	ssDNA(+/-)	Rhinolophus ferrumequinum	1	1	Virome profiling of bats from Myanmar by metagenomic analysis of tissue samples reveals more novel mammalian viruses	10.1371/journal.pone.0061950
Unassigned	Circoviridae		Circovirus	Bat circovirus 3	ssDNA(+/-)	Rhinolophus ferrumequinum	1	1	Virome analysis for identification of novel mammalian viruses in bat species from Chinese provinces	10.1128/JVI.01394-12
Unassigned	Circoviridae		Circovirus	Beak and feather disease virus	ssDNA(+/-)	Psittaciformes	x	y	Evidence of Unique Genotypes of Beak and Feather Disease Virus in Southern Africa	10.1128/JVI.78.17.9277–9284.2004
Unassigned	Circoviridae		Circovirus	Canary circovirus	ssDNA(+/-)	Canary species	x	y	Nucleotide sequence analysis of a novel circovirus of canaries and its relationship to other members of the genus Circovirus of the family Circoviridae
Unassigned	Circoviridae		Circovirus	Canine circovirus	ssDNA(+/-)	Canis lupus familiaris	1	1	Linking virus genomes with host taxonomy	10.3390/v8030066
Unassigned	Circoviridae		Circovirus	Chimpanzee faeces associated circovirus	ssDNA(+/-)	Pan troglodytes	1	1	Novel circular DNA viruses in stool samples of wild-living chimpanzees	10.1099/vir.0.015446-0
Unassigned	Circoviridae		Circovirus	Duck circovirus	ssDNA(+/-)	Anas platyrhynchos	1	1	Linking virus genomes with host taxonomy	10.3390/v8030066
Unassigned	Circoviridae		Circovirus	European catfish circovirus	ssDNA(+/-)	Silurus glanis	1	1	Novel circovirus in European catfish (Silurus glanis)	10.1007/s00705-012-1291-1
Unassigned	Circoviridae		Circovirus	Finch circovirus	ssDNA(+/-)	Chloebia gouldiae	1	1	Circovirus infection in a Gouldian finch (Chloebia gouldiae)	10.1080/03079450400003585
Unassigned	Circoviridae		Circovirus	Goose circovirus	ssDNA(+/-)	Anser sp	x	1	Linking virus genomes with host taxonomy	10.3390/v8030066
Unassigned	Circoviridae		Circovirus	Gull circovirus	ssDNA(+/-)	Larus argentatus	1	1	Linking virus genomes with host taxonomy	10.3390/v8030066
Unassigned	Circoviridae		Circovirus	Human faeces associated circovirus	ssDNA(+/-)	Homo sapiens sapiens	1	1	Multiple Diverse Circoviruses Infect Farm Animals and Are Commonly Found in Human and Chimpanzee Feces	10.1128/JVI.02109-09
Unassigned	Circoviridae		Circovirus	Mink circovirus	ssDNA(+/-)	Mustela lutreola and Neovison vison	2	2	Linking virus genomes with host taxonomy	10.3390/v8030066
Unassigned	Circoviridae		Circovirus	Pigeon circovirus	ssDNA(+/-)	Columba livia	1	1	Cloning and expression of a truncated pigeon circovirus capsid protein suitable for antibody detection in infected pigeons	10.1080/03079450902737797
Unassigned	Circoviridae		Circovirus	Porcine circovirus 1	ssDNA(+/-)	Sus scrofa	1	1	Linking virus genomes with host taxonomy	10.3390/v8030066
Unassigned	Circoviridae		Circovirus	Porcine circovirus 2	ssDNA(+/-)	Sus scrofa	1	1	Linking virus genomes with host taxonomy	10.3390/v8030066
Unassigned	Circoviridae		Circovirus	Raven circovirus	ssDNA(+/-)	Corvus coronoides	1	1	Linking virus genomes with host taxonomy	10.3390/v8030066
Unassigned	Circoviridae		Circovirus	Starling circovirus	ssDNA(+/-)	Sturnus vulgaris and Sturnus unicolor	2	1	Genome of a novel circovirus of starlings, amplified by multiply primed rolling-circle amplification	10.1099/vir.0.81561-0
Unassigned	Circoviridae		Circovirus	Swan circovirus	ssDNA(+/-)	Cygnus olor	1	1	Detection of a novel circovirus in mute swans (Cygnus olor) by using nested broad-spectrum PCR	10.1016/j.virusres.2007.11.001
Unassigned	Circoviridae		Circovirus	Zebra finch circovirus	ssDNA(+/-)	Taeniopygia guttata	1	1	Linking virus genomes with host taxonomy	10.3390/v8030066
Unassigned	Circoviridae		Cyclovirus	Bat cyclovirus	ssDNA(+/-)	Chiroptera	x	y	Possible cross-species transmission of circoviruses and cycloviruses among farm animals	10.1099/vir.0.028704-0
Unassigned	Circoviridae		Cyclovirus	Bat faeces associated cyclovirus 1	ssDNA(+/-)	Chiroptera	x	y	Bat Guano Virome: Predominance of Dietary Viruses from Insects and Plants plus Novel Mammalian Viruses	10.1128/JVI.00501-10
Unassigned	Circoviridae		Cyclovirus	Bat faeces associated cyclovirus 2	ssDNA(+/-)	Chiroptera	x	y	Bat Guano Virome: Predominance of Dietary Viruses from Insects and Plants plus Novel Mammalian Viruses	10.1128/JVI.00501-10
Unassigned	Circoviridae		Cyclovirus	Bat faeces associated cyclovirus 3	ssDNA(+/-)	Chiroptera	x	y	Bat Guano Virome: Predominance of Dietary Viruses from Insects and Plants plus Novel Mammalian Viruses	10.1128/JVI.00501-10
Unassigned	Circoviridae		Cyclovirus	Bat faeces associated cyclovirus 4	ssDNA(+/-)	Chiroptera	x	y	Bat Guano Virome: Predominance of Dietary Viruses from Insects and Plants plus Novel Mammalian Viruses	10.1128/JVI.00501-10
Unassigned	Circoviridae		Cyclovirus	Bovine cyclovirus	ssDNA(+/-)	Bos taurus	1	1	Possible cross-species transmission of circoviruses and cycloviruses among farm animals	10.1099/vir.0.028704-0
Unassigned	Circoviridae		Cyclovirus	Chimpanzee faeces associated cyclovirus	ssDNA(+/-)	Pan troglodytes	1	1	Multiple Diverse Circoviruses Infect Farm Animals and Are Commonly Found in Human and Chimpanzee Feces	10.1128/JVI.02109-09
Unassigned	Circoviridae		Cyclovirus	Dragonfly cyclovirus 1	ssDNA(+/-)	Tholymis tillarga	1	1	Linking virus genomes with host taxonomy	10.3390/v8030066
Unassigned	Circoviridae		Cyclovirus	Dragonfly cyclovirus 2	ssDNA(+/-)	Pantala flavescens	1	1	Linking virus genomes with host taxonomy	10.3390/v8030066
Unassigned	Circoviridae		Cyclovirus	Dragonfly cyclovirus 3	ssDNA(+/-)	Erythemis simplicicollis	1	1	Linking virus genomes with host taxonomy	10.3390/v8030066
Unassigned	Circoviridae		Cyclovirus	Dragonfly cyclovirus 4	ssDNA(+/-)	Somatochlora meridionalis	1	1	Linking virus genomes with host taxonomy	10.3390/v8030066
Unassigned	Circoviridae		Cyclovirus	Dragonfly cyclovirus 5	ssDNA(+/-)	Erythrodiplax umbrata	1	1	Linking virus genomes with host taxonomy	10.3390/v8030066
Unassigned	Circoviridae		Cyclovirus	Dragonfly cyclovirus 6	ssDNA(+/-)	Rhionaeschna multicolor	1	1	High global diversity of cycloviruses amongst dragonflies	10.1099/vir.0.052654-0
Unassigned	Circoviridae		Cyclovirus	Dragonfly cyclovirus 7	ssDNA(+/-)	Orthetrum sabina	1	1	High global diversity of cycloviruses amongst dragonflies	10.1099/vir.0.052654-0
Unassigned	Circoviridae		Cyclovirus	Dragonfly cyclovirus 8	ssDNA(+/-)	Xanthocnemis zealandica	1	1	High global diversity of cycloviruses amongst dragonflies	10.1099/vir.0.052654-0
Unassigned	Circoviridae		Cyclovirus	Florida wood cockroach cyclovirus	ssDNA(+/-)	Eurycotis floridana	1	1	Linking virus genomes with host taxonomy	10.3390/v8030066
Unassigned	Circoviridae		Cyclovirus	Gallus cyclovirus	ssDNA(+/-)	Gallus gallus	1	1	Possible cross-species transmission of circoviruses and cycloviruses among farm animals	10.1099/vir.0.028704-0
Unassigned	Circoviridae		Cyclovirus	Goat cyclovirus	ssDNA(+/-)	Capra aegagrus hircus	1	1	Possible cross-species transmission of circoviruses and cycloviruses among farm animals	10.1099/vir.0.028704-0
Unassigned	Circoviridae		Cyclovirus	Human cyclovirus 1	ssDNA(+/-)	Homo sapiens	1	1	Linking virus genomes with host taxonomy	10.3390/v8030066
Unassigned	Circoviridae		Cyclovirus	Human cyclovirus 2	ssDNA(+/-)	Homo sapiens	1	1	Linking virus genomes with host taxonomy	10.3390/v8030066
Unassigned	Circoviridae		Cyclovirus	Human cyclovirus 3	ssDNA(+/-)	Homo sapiens	1	1	Linking virus genomes with host taxonomy	10.3390/v8030066
Unassigned	Circoviridae		Cyclovirus	Human faeces associated cyclovirus 1	ssDNA(+/-)	Homo sapiens	1	1	Multiple Diverse Circoviruses Infect Farm Animals and Are Commonly Found in Human and Chimpanzee Feces	10.1128/JVI.02109-09
Unassigned	Circoviridae		Cyclovirus	Human faeces associated cyclovirus 2	ssDNA(+/-)	Homo sapiens	1	1	Multiple Diverse Circoviruses Infect Farm Animals and Are Commonly Found in Human and Chimpanzee Feces	10.1128/JVI.02109-09
Unassigned	Circoviridae		Cyclovirus	Human faeces associated cyclovirus 3	ssDNA(+/-)	Homo sapiens	1	1	Multiple Diverse Circoviruses Infect Farm Animals and Are Commonly Found in Human and Chimpanzee Feces	10.1128/JVI.02109-09
Unassigned	Circoviridae		Cyclovirus	Human faeces associated cyclovirus 4	ssDNA(+/-)	Homo sapiens	1	1	Multiple Diverse Circoviruses Infect Farm Animals and Are Commonly Found in Human and Chimpanzee Feces	10.1128/JVI.02109-09
Unassigned	Circoviridae		Cyclovirus	Human faeces associated cyclovirus 5	ssDNA(+/-)	Homo sapiens	1	1	Multiple Diverse Circoviruses Infect Farm Animals and Are Commonly Found in Human and Chimpanzee Feces	10.1128/JVI.02109-09
Unassigned	Circoviridae		Cyclovirus	Human faeces associated cyclovirus 6	ssDNA(+/-)	Homo sapiens	1	1	Multiple Diverse Circoviruses Infect Farm Animals and Are Commonly Found in Human and Chimpanzee Feces	10.1128/JVI.02109-09
Unassigned	Circoviridae		Cyclovirus	Human faeces associated cyclovirus 8	ssDNA(+/-)	Homo sapiens	1	1	Multiple Diverse Circoviruses Infect Farm Animals and Are Commonly Found in Human and Chimpanzee Feces	10.1128/JVI.02109-09
Unassigned	Clavaviridae		Clavavirus	Aeropyrum pernix bacilliform virus 1	dsDNA	Aeropyrum pernix	1	1	Diversity of viruses of the hyperthermophilic archaeal genus Aeropyrum, and isolation of the Aeropyrum pernix bacilliform virus 1, APBV1, the first representative of the family Clavaviridae	doi:10.1016/j.virol.2010.03.046
Unassigned	Closteroviridae		Ampelovirus	Blackberry vein banding-associated virus	ssRNA(+)	Rubus ursinus	1	1	Linking virus genomes with host taxonomy	10.3390/v8030066
Unassigned	Closteroviridae		Ampelovirus	Grapevine leafroll-associated virus 1	ssRNA(+)	Vitis sp.	x	1	Linking virus genomes with host taxonomy	10.3390/v8030066
Unassigned	Closteroviridae		Ampelovirus	Grapevine leafroll-associated virus 3	ssRNA(+)	Vitis vinifera	1	1	Linking virus genomes with host taxonomy	10.3390/v8030066
Unassigned	Closteroviridae		Ampelovirus	Grapevine leafroll-associated virus 4	ssRNA(+)	Vitis vinifera	1	1	Linking virus genomes with host taxonomy	10.3390/v8030066
Unassigned	Closteroviridae		Ampelovirus	Little cherry virus 2	ssRNA(+)	Prunus avium	1	1	Linking virus genomes with host taxonomy	10.3390/v8030066
Unassigned	Closteroviridae		Ampelovirus	Pineapple mealybug wilt-associated virus 1	ssRNA(+)	Ananas comosus	1	1	Linking virus genomes with host taxonomy	10.3390/v8030066
Unassigned	Closteroviridae		Ampelovirus	Pineapple mealybug wilt-associated virus 2	ssRNA(+)	Ananas comosus	1	1	Analysis of Pineapple Mealybug Wilt Associated Virus -1 and -2 for Potential RNA Silencing Suppressors and Pathogenicity Factors	10.3390/v7030969
Unassigned	Closteroviridae		Ampelovirus	Pineapple mealybug wilt-associated virus 3	ssRNA(+)	Ananas comosus	1	1	First report of Pineapple mealybug wilt associated virus-3 infecting pineapple in Cuba	10.5197/j.2044-0588.2010.022.018
Unassigned	Closteroviridae		Ampelovirus	Plum bark necrosis stem pitting-associated virus	ssRNA(+)	Prunus domestica	1	1	Linking virus genomes with host taxonomy	10.3390/v8030066
Unassigned	Closteroviridae		Closterovirus	Beet yellow stunt virus	ssRNA(+)	Different plant species	x	y	Beet Yellow Stunt, a potentially destructive virus disease of sugar and lettuce
Unassigned	Closteroviridae		Closterovirus	Beet yellows virus	ssRNA(+)	Beta vulgaris	1	1	Linking virus genomes with host taxonomy	10.3390/v8030066
Unassigned	Closteroviridae		Closterovirus	Burdock yellows virus	ssRNA(+)	Arctium lappa	1	1	Burdock Yellows Virus, A Closterovirus from Arctium lappa L.	http://doi.org/10.3186/jjphytopath.46.7
Unassigned	Closteroviridae		Closterovirus	Carnation necrotic fleck virus	ssRNA(+)	Dianthus caryophyllus L.	1	1	First Report of Carnation Necrotic Fleck Virus in Spain	10.1094/PD-78-1122C
Unassigned	Closteroviridae		Closterovirus	Carrot yellow leaf virus	ssRNA(+)	Daucus carota	1	1	Linking virus genomes with host taxonomy	10.3390/v8030066
Unassigned	Closteroviridae		Closterovirus	Citrus tristeza virus	ssRNA(+)	Passiflora sp, Citrus x paradisi, Citrus reticulata, Citrus aurantiifolia, Pamburus missionis, Afraegle paniculata	x	4	Linking virus genomes with host taxonomy	10.3390/v8030066
Unassigned	Closteroviridae		Closterovirus	Grapevine leafroll-associated virus 2	ssRNA(+)	Vitis vinifera	1	1	Linking virus genomes with host taxonomy	10.3390/v8030066
Unassigned	Closteroviridae		Closterovirus	Mint virus 1	ssRNA(+)	Mentha sp.	x	1	Linking virus genomes with host taxonomy	10.3390/v8030066
Unassigned	Closteroviridae		Closterovirus	Raspberry leaf mottle virus	ssRNA(+)	Rubus idaeus	1	1	Linking virus genomes with host taxonomy	10.3390/v8030066
Unassigned	Closteroviridae		Closterovirus	Strawberry chlorotic fleck-associated virus	ssRNA(+)	Fragaria vesca	1	1	Linking virus genomes with host taxonomy	10.3390/v8030066
Unassigned	Closteroviridae		Closterovirus	Wheat yellow leaf virus	ssRNA(+)	Avena sativa, Lolium multiflorum, Hordeum vulgare, Secale cereale, Triticum aestivum	x	y	VIDE database - http://sdb.im.ac.cn/vide/sppindex.htm
Unassigned	Closteroviridae		Crinivirus	Abutilon yellows virus	ssRNA(+)	Abutilon theophrasti	1	1	Frontiers Research Topics: Closteroviridae	10.3389/978-2-88919-229-8
Unassigned	Closteroviridae		Crinivirus	Bean yellow disorder virus	ssRNA(+)	Phaseolus vulgaris	1	1	Linking virus genomes with host taxonomy	10.3390/v8030066
Unassigned	Closteroviridae		Crinivirus	Beet pseudoyellows virus	ssRNA(+)	Nicotiana benthamiana and Fragaria vesca	2	2	Linking virus genomes with host taxonomy	10.3390/v8030066
Unassigned	Closteroviridae		Crinivirus	Blackberry yellow vein-associated virus	ssRNA(+)	Rubus ursinus	1	1	Linking virus genomes with host taxonomy	10.3390/v8030066
Unassigned	Closteroviridae		Crinivirus	Cucurbit yellow stunting disorder virus	ssRNA(+)	Cucumis melo, Cucumis sativus	2	1	Linking virus genomes with host taxonomy	10.3390/v8030066
Unassigned	Closteroviridae		Crinivirus	Diodia vein chlorosis virus	ssRNA(+)	Diodia virginiana	1	1	Linking virus genomes with host taxonomy	10.3390/v8030066
Unassigned	Closteroviridae		Crinivirus	Lettuce chlorosis virus	ssRNA(+)	Lactuca sativa	1	1	Linking virus genomes with host taxonomy	10.3390/v8030066
Unassigned	Closteroviridae		Crinivirus	Lettuce infectious yellows virus	ssRNA(+)	Citrullus lanatus, Cucumis melo, Cucurbita maxima, Cucurbita moschata, Daucus carota, Lactuca sativa, Nicotiana clevelandii, Beta vulgaris	x	y	Linking virus genomes with host taxonomy	10.3390/v8030066
Unassigned	Closteroviridae		Crinivirus	Potato yellow vein virus	ssRNA(+)	Solanum tuberosum subsp. andigenum	1	1	Linking virus genomes with host taxonomy	10.3390/v8030066
Unassigned	Closteroviridae		Crinivirus	Strawberry pallidosis-associated virus	ssRNA(+)	Fragaria x ananassa	1	1	Linking virus genomes with host taxonomy	10.3390/v8030066
Unassigned	Closteroviridae		Crinivirus	Sweet potato chlorotic stunt virus	ssRNA(+)	Ipomoea batatas	1	1	Linking virus genomes with host taxonomy	10.3390/v8030066
Unassigned	Closteroviridae		Crinivirus	Tomato chlorosis virus	ssRNA(+)	Solanum lycopersicum	1	1	Linking virus genomes with host taxonomy	10.3390/v8030066
Unassigned	Closteroviridae		Crinivirus	Tomato infectious chlorosis virus	ssRNA(+)	Solanum lycopersicum, Nicotiana benthamiana, Nicotiana clevelandii, Physalis acutifolia	X	3	Linking virus genomes with host taxonomy	10.3390/v8030066
Unassigned	Closteroviridae		Unassigned	Alligatorweed stunting virus	ssRNA(+)	Alternanthera philoxeroides	1	1	VIDE database - http://sdb.im.ac.cn/vide/sppindex.htm
Unassigned	Closteroviridae		Unassigned	Blueberry virus A	ssRNA(+)	Vaccinium corymbosum	1	1	Linking virus genomes with host taxonomy	10.3390/v8030066
Unassigned	Closteroviridae		Unassigned	Megakepasma mosaic virus	ssRNA(+)	Megakepasma erythrochlamys	1	1	Complete sequences and phylogenetic analyses of a Singapore isolate of broad bean wilt fabavirus
Unassigned	Closteroviridae		Unassigned	Mint vein banding-associated virus	ssRNA(+)	Mentha sp	x	1	A Member of the Closteroviridae from Mint with Similarities to All Three Genera of the Family	10.1094/PD-89-0654
Unassigned	Closteroviridae		Unassigned	Olive leaf yellowing-associated virus	ssRNA(+)	Olea sp	x	1	Unpublished	GenBank accession: AJ440010
Unassigned	Closteroviridae		Velarivirus	Cordyline virus 1	ssRNA(+)	Cordyline fruticosa	1	1	Linking virus genomes with host taxonomy	10.3390/v8030066
Unassigned	Closteroviridae		Velarivirus	Cordyline virus 2	ssRNA(+)	Cordyline fruticosa	1	1	Differentiation and Distribution of Cordyline Viruses 1–4 in Hawaiian ti Plants (Cordyline fruticosa L.)	10.3390/v5071655
Unassigned	Closteroviridae		Velarivirus	Cordyline virus 3	ssRNA(+)	Cordyline fruticosa	1	1	Differentiation and Distribution of Cordyline Viruses 1–4 in Hawaiian ti Plants (Cordyline fruticosa L.)	10.3390/v5071655
Unassigned	Closteroviridae		Velarivirus	Cordyline virus 4	ssRNA(+)	Cordyline fruticosa	1	1	Differentiation and Distribution of Cordyline Viruses 1–4 in Hawaiian ti Plants (Cordyline fruticosa L.)	10.3390/v5071655
Unassigned	Closteroviridae		Velarivirus	Grapevine leafroll-associated virus 7	ssRNA(+)	Vitis vinifera	1	1	Linking virus genomes with host taxonomy	10.3390/v8030066
Unassigned	Closteroviridae		Velarivirus	Little cherry virus 1	ssRNA(+)	Prunus avium	1	1	Linking virus genomes with host taxonomy	10.3390/v8030066
Unassigned	Corticoviridae		Corticovirus	Pseudoalteromonas virus PM2	dsDNA	Pseudoalteromonas espejiana	1	1	Linking virus genomes with host taxonomy	10.3390/v8030066
Unassigned	Cystoviridae		Cystovirus	Pseudomonas virus phi6	dsRNA	Pseudomonas savastanoi pv. phaseolicola	1	1	Linking virus genomes with host taxonomy	10.3390/v8030066
Unassigned	Endornaviridae		Endornavirus	Basella alba endornavirus 1	dsRNA	Basella alba L	1	1	A new endornavirus species infecting Malabar spinach (Basella alba L.)
Unassigned	Endornaviridae		Endornavirus	Bell pepper endornavirus	dsRNA	Capsicum annuum	1	1	Linking virus genomes with host taxonomy	10.3390/v8030066
Unassigned	Endornaviridae		Endornavirus	Helicobasidium mompa endornavirus 1	dsRNA	Helicobasidium mompa	1	1	Linking virus genomes with host taxonomy	10.3390/v8030066
Unassigned	Endornaviridae		Endornavirus	Oryza rufipogon endornavirus	dsRNA	Oryza rufipogon	1	1	Linking virus genomes with host taxonomy	10.3390/v8030066
Unassigned	Endornaviridae		Endornavirus	Oryza sativa endornavirus	dsRNA	Oryza sativa and Oryza sativa Japonica Group	1	1	Linking virus genomes with host taxonomy	10.3390/v8030066
Unassigned	Endornaviridae		Endornavirus	Persea americana endornavirus 1	dsRNA	Persea americana	1	1	Linking virus genomes with host taxonomy	10.3390/v8030066
Unassigned	Endornaviridae		Endornavirus	Phaseolus vulgaris endornavirus 1	dsRNA	Phaseolus vulgaris	1	1	Linking virus genomes with host taxonomy	10.3390/v8030066
Unassigned	Endornaviridae		Endornavirus	Phaseolus vulgaris endornavirus 2	dsRNA	Phaseolus vulgaris	1	1	Molecular characterization of two evolutionarily distinct endornaviruses co-infecting common bean (Phaseolus vulgaris)	10.1099/vir.0.044487-0
Unassigned	Endornaviridae		Endornavirus	Phytophthora endornavirus 1	dsRNA	Pseudotsuga menziesii	1	1	Linking virus genomes with host taxonomy	10.3390/v8030066
Unassigned	Endornaviridae		Endornavirus	Sclerotinia sclerotiorum endornavirus 1	dsRNA	Sclerotinia sclerotiorum	1	1	Linking virus genomes with host taxonomy	10.3390/v8030066
Unassigned	Endornaviridae		Endornavirus	Vicia faba endornavirus	dsRNA	Vicia faba	1	1	Linking virus genomes with host taxonomy	10.3390/v8030066
Unassigned	Endornaviridae		Endornavirus	Yerba mate endornavirus 1	dsRNA	Ilex paraguariensis	1	1	Linking virus genomes with host taxonomy	10.3390/v8030066
Unassigned	Flaviviridae		Flavivirus	Apoi virus	ssRNA(+)	Apodemus argenteus and Apodemus speciosus	2	1	Linking virus genomes with host taxonomy	10.3390/v8030066
Unassigned	Flaviviridae		Flavivirus	Aroa virus	ssRNA(+)	Chlorocebus aethiops	1	1	Linking virus genomes with host taxonomy	10.3390/v8030066
Unassigned	Flaviviridae		Flavivirus	Bagaza virus	ssRNA(+)	Culicidae	x	y	Linking virus genomes with host taxonomy	10.3390/v8030066
Unassigned	Flaviviridae		Flavivirus	Banzi virus	ssRNA(+)	Anopheles paludis, Rodentia	x	y	Nucleotide sequence of the NS5 gene of Banzi virus: comparison with other flaviviruses	10.1099/0022-1317-76-9-2317
Unassigned	Flaviviridae		Flavivirus	Bouboui virus	ssRNA(+)	Anopheles paludis, Aedes africanus	2	2	Bouboui virus (BA 409), a new arbovirus prototype isolated in Central African Republic
Unassigned	Flaviviridae		Flavivirus	Bukalasa bat virus	ssRNA(+)	Chaerephon pumilus and Tadarida condylura	2	2	Bats: Important Reservoir Hosts of Emerging Viruses	10.1128/CMR.00017-06
Unassigned	Flaviviridae		Flavivirus	Cacipacore virus	ssRNA(+)	Formicarius analis	1	1	Linking virus genomes with host taxonomy	10.3390/v8030066
Unassigned	Flaviviridae		Flavivirus	Carey Island virus	ssRNA(+)	Cynopterus brachyotis	1	1	Bats and zoonotic viruses: can we confidently link bats with emerging deadly viruses?	10.1590/0074-02760150048
Unassigned	Flaviviridae		Flavivirus	Cowbone Ridge virus	ssRNA(+)	Sigmodon hispidus	1	1	Cowbone Ridge virus, a new group B arbovirus from South Florida
Unassigned	Flaviviridae		Flavivirus	Dakar bat virus	ssRNA(+)	Chaerephon pumilus, Taphozous perforatus, Scotophilus sp., Mops condylurus	x	4	Bats: Important Reservoir Hosts of Emerging Viruses	10.1128/CMR.00017-06
Unassigned	Flaviviridae		Flavivirus	Dengue virus	ssRNA(+)	Aedes sp, Homo sapiens, Erythrocebus patas	x	3	Linking virus genomes with host taxonomy	10.3390/v8030066
Unassigned	Flaviviridae		Flavivirus	Edge Hill virus	ssRNA(+)	Aedes sp, Ochlerotatus sp, Marsupialia	x	y	Possible clinical infection with Edge Hill virus
Unassigned	Flaviviridae		Flavivirus	Entebbe bat virus	ssRNA(+)	Chiroptera	x	y	Linking virus genomes with host taxonomy	10.3390/v8030066
Unassigned	Flaviviridae		Flavivirus	Gadgets Gully virus	ssRNA(+)	Ixodes uriae	1	1	Seroepidemiology of arboviruses among seabirds and island residents of the Great Barrier Reef and Coral Sea
Unassigned	Flaviviridae		Flavivirus	Ilheus virus	ssRNA(+)	Culicinae, Homo sapiens, Avian species	x	y	Linking virus genomes with host taxonomy	10.3390/v8030066
Unassigned	Flaviviridae		Flavivirus	Israel turkey meningoencephalomyelitis virus	ssRNA(+)	Meleagris gallipavo, Culicidae	x	y	Bagaza virus and Israel turkey meningoencephalomyelitis virus are a single virus species	10.1099/vir.0.061465-0
Unassigned	Flaviviridae		Flavivirus	Japanese encephalitis virus	ssRNA(+)	Culex tritaeniorhynchus, Ardeidae, Homo sapiens, Equus caballus, Sus scrofa, Bos taurus, Culex gelidus	x	y	Linking virus genomes with host taxonomy	10.3390/v8030066
Unassigned	Flaviviridae		Flavivirus	Jugra virus	ssRNA(+)	Cynopterus brachiotis	1	1	Bats: Important Reservoir Hosts of Emerging Viruses	10.1128/CMR.00017-06
Unassigned	Flaviviridae		Flavivirus	Jutiapa virus	ssRNA(+)	Sigmodon hispidus	1	1	Linking virus genomes with host taxonomy	10.3390/v8030066
Unassigned	Flaviviridae		Flavivirus	Kadam virus	ssRNA(+)	Riphicephalus pravus	1	1	KADAM VIRUS: NEUTRALIZATION STUDIES AND LABORATORY TRANSMISSION BY DERMACENTOR VARIABILIS
Unassigned	Flaviviridae		Flavivirus	Kedougou virus	ssRNA(+)	Culicidae	x	y	Linking virus genomes with host taxonomy	10.3390/v8030066
Unassigned	Flaviviridae		Flavivirus	Kokobera virus	ssRNA(+)	Macropus sp, Wallabia sp.	x	2	Linking virus genomes with host taxonomy	10.3390/v8030066
Unassigned	Flaviviridae		Flavivirus	Koutango virus	ssRNA(+)	Aedes aegypti	1	1	Investigations of Koutango Virus Infectivity and Dissemination Dynamics in Aedes aegypti Mosquitoes	10.4137/EHI.S16005
Unassigned	Flaviviridae		Flavivirus	Kyasanur Forest disease virus	ssRNA(+)	Homo sapiens, Primates, Ixodidae	x	y	Transmission and evolution of tick-borne viruses	10.1016/j.coviro.2016.08.005
Unassigned	Flaviviridae		Flavivirus	Langat virus	ssRNA(+)	Mus sp, Homo sapiens	x	2	Linking virus genomes with host taxonomy	10.3390/v8030066
Unassigned	Flaviviridae		Flavivirus	Louping ill virus	ssRNA(+)	Homo sapiens, canis lupus familiaris, Equus caballus, sus scrofa, Bos taurus, Ovis aries, Cervinae, Ixodes ricinus	x	y	Linking virus genomes with host taxonomy	10.3390/v8030066
Unassigned	Flaviviridae		Flavivirus	Meaban virus	ssRNA(+)	Ornithodoros maritimus	1	1	The isolation of Meaban virus, a new Flavivirus from the seabird tick Ornithodoros (Alectorobius) maritimus in France
Unassigned	Flaviviridae		Flavivirus	Modoc virus	ssRNA(+)	Peromyscus maniculatus, Homo sapiens	2	2	Linking virus genomes with host taxonomy	10.3390/v8030066
Unassigned	Flaviviridae		Flavivirus	Montana myotis leukoencephalitis virus	ssRNA(+)	Myotis lucifugus	1	1	Linking virus genomes with host taxonomy	10.3390/v8030066
Unassigned	Flaviviridae		Flavivirus	Murray Valley encephalitis virus	ssRNA(+)	Culex annulirostris, Homo sapiens	2	2	Linking virus genomes with host taxonomy	10.3390/v8030066
Unassigned	Flaviviridae		Flavivirus	Ntaya virus	ssRNA(+)	Mus musculus, Homo sapiens	2	2	Linking virus genomes with host taxonomy	10.3390/v8030066
Unassigned	Flaviviridae		Flavivirus	Omsk hemorrhagic fever virus	ssRNA(+)	Ixodes sp, Homo sapiens, Ondatra zibethicus, Dermacentor reticulatus, Arvicola amphibius	x	y	Linking virus genomes with host taxonomy	10.3390/v8030066
Unassigned	Flaviviridae		Flavivirus	Phnom Penh bat virus	ssRNA(+)	Cynopterus brachyotis	1	1	Linking virus genomes with host taxonomy	10.3390/v8030066
Unassigned	Flaviviridae		Flavivirus	Powassan virus	ssRNA(+)	Ixodes sp, Lepus americanus, Dermacentor andersoni, Marmota monar, Homo sapiens	x	y	Linking virus genomes with host taxonomy	10.3390/v8030066
Unassigned	Flaviviridae		Flavivirus	Rio Bravo virus	ssRNA(+)	Homo sapiens, Eptesicus fuscus, Tadarida brasiliensis mexicana, Molossus ater	4	4	Linking virus genomes with host taxonomy	10.3390/v8030066
Unassigned	Flaviviridae		Flavivirus	Royal Farm virus	ssRNA(+)	Rodentia, Homo sapiens	x	y	Linking virus genomes with host taxonomy	10.3390/v8030066
Unassigned	Flaviviridae		Flavivirus	Saboya virus	ssRNA(+)	Rodentia, Chiroptera	x	y	Antigenic Relationships of Flaviviruses with Undetermined Arthropod-Borne Status
Unassigned	Flaviviridae		Flavivirus	Sal Vieja virus	ssRNA(+)	Rodentia, Chiroptera	x	y	Antigenic Relationships of Flaviviruses with Undetermined Arthropod-Borne Status
Unassigned	Flaviviridae		Flavivirus	San Perlita virus	ssRNA(+)	Rodentia, Chiroptera	x	y	Antigenic Relationships of Flaviviruses with Undetermined Arthropod-Borne Status
Unassigned	Flaviviridae		Flavivirus	Saumarez Reef virus	ssRNA(+)	Ornithodoros capensis, Ixodes eudyptidis	2	2	The isolation of Saumarez Reef virus, a new flavivirus, from bird ticks Ornithodoros capensis and Ixodes eudyptidis in Australia
Unassigned	Flaviviridae		Flavivirus	Sepik virus	ssRNA(+)	Culicidae	x	y	Linking virus genomes with host taxonomy	10.3390/v8030066
Unassigned	Flaviviridae		Flavivirus	St. Louis encephalitis virus	ssRNA(+)	Culex sp, Dromaius novaehollandiae, Dasypodidae, Passer domesticus, Homo sapiens	x	y	Linking virus genomes with host taxonomy	10.3390/v8030066
Unassigned	Flaviviridae		Flavivirus	Tembusu virus	ssRNA(+)	Anser sp	x	1	Linking virus genomes with host taxonomy	10.3390/v8030066
Unassigned	Flaviviridae		Flavivirus	Tick-borne encephalitis virus	ssRNA(+)	Mus musculus, Ixodes ricinus, Ixodes persulcatus, Homo sapiens	4	3	Linking virus genomes with host taxonomy	10.3390/v8030066
Unassigned	Flaviviridae		Flavivirus	Tyuleniy virus	ssRNA(+)	Ixodes uriae	1	1	Linking virus genomes with host taxonomy	10.3390/v8030066
Unassigned	Flaviviridae		Flavivirus	Uganda S virus	ssRNA(+)	Rodentia	x	y	Flaviviruses In: Fields virology. Vol I. 6th
Unassigned	Flaviviridae		Flavivirus	Usutu virus	ssRNA(+)	Turdus merula	1	1	Linking virus genomes with host taxonomy	10.3390/v8030066
Unassigned	Flaviviridae		Flavivirus	Wesselsbron virus	ssRNA(+)	Homo sapiens, Ovis aries	2	2	Linking virus genomes with host taxonomy	10.3390/v8030066
Unassigned	Flaviviridae		Flavivirus	West Nile virus	ssRNA(+)	Aedes sp, Culex sp, Mimomyia sp, Ixodidae, Mansonia uniformis, Homo sapiens, Avian species	x	y	Linking virus genomes with host taxonomy	10.3390/v8030066
Unassigned	Flaviviridae		Flavivirus	Yaounde virus	ssRNA(+)	Unknown	NA	NA	No available information	GenBank accession: EU082199
Unassigned	Flaviviridae		Flavivirus	Yellow fever virus	ssRNA(+)	Aedes sp, Primates	x	y	Linking virus genomes with host taxonomy	10.3390/v8030066
Unassigned	Flaviviridae		Flavivirus	Yokose virus	ssRNA(+)	Miniopterus fuliginosus	1	1	Linking virus genomes with host taxonomy	10.3390/v8030066
Unassigned	Flaviviridae		Flavivirus	Zika virus	ssRNA(+)	Aedes sp, Macaca mulatta, Homo sapiens, Mus musculus	x	4	Linking virus genomes with host taxonomy	10.3390/v8030066
Unassigned	Flaviviridae		Hepacivirus	Hepatitis C virus	ssRNA(+)	Homo sapiens	1	1	Linking virus genomes with host taxonomy	10.3390/v8030066
Unassigned	Flaviviridae		Pegivirus	Pegivirus A	ssRNA(+)	Saguinus mystax, Aotus trivirgatus, Saguinus labiatus	3	3	Linking virus genomes with host taxonomy	10.3390/v8030066
Unassigned	Flaviviridae		Pegivirus	Pegivirus B	ssRNA(+)	Pteropus giganteus	1	1	Linking virus genomes with host taxonomy	10.3390/v8030066
Unassigned	Flaviviridae		Pestivirus	Border disease virus	ssRNA(+)	Bos taurus, Capra hircus, Ovis aries	3	3	Linking virus genomes with host taxonomy	10.3390/v8030066
Unassigned	Flaviviridae		Pestivirus	Bovine viral diarrhea virus 1	ssRNA(+)	Bos taurus	1	1	Linking virus genomes with host taxonomy	10.3390/v8030066
Unassigned	Flaviviridae		Pestivirus	Bovine viral diarrhea virus 2	ssRNA(+)	Bos taurus, Ovis aries	2	2	Linking virus genomes with host taxonomy	10.3390/v8030066
Unassigned	Flaviviridae		Pestivirus	Classical swine fever virus	ssRNA(+)	Sus scrofa	1	1	Linking virus genomes with host taxonomy	10.3390/v8030066
Unassigned	Fuselloviridae		Alphafusellovirus	Sulfolobus spindle-shaped virus 1	dsDNA	Sulfolobus shibatae, S. solfataricus	2	1	Linking virus genomes with host taxonomy	10.3390/v8030066
Unassigned	Fuselloviridae		Alphafusellovirus	Sulfolobus spindle-shaped virus 2	dsDNA	Sulfolobus sp	x	1	Linking virus genomes with host taxonomy	10.3390/v8030066
Unassigned	Fuselloviridae		Alphafusellovirus	Sulfolobus spindle-shaped virus 4	dsDNA	Sulfolobus islandicus	1	1	Linking virus genomes with host taxonomy	10.3390/v8030066
Unassigned	Fuselloviridae		Alphafusellovirus	Sulfolobus spindle-shaped virus 5	dsDNA	Sulfolobus islandicus	1	1	Linking virus genomes with host taxonomy	10.3390/v8030066
Unassigned	Fuselloviridae		Alphafusellovirus	Sulfolobus spindle-shaped virus 7	dsDNA	Sulfolobus sp	x	1	Linking virus genomes with host taxonomy	10.3390/v8030066
Unassigned	Fuselloviridae		Alphafusellovirus	Sulfolobus spindle-shaped virus 8	dsDNA	Sulfolobus sp	x	1	Viruses from extreme thermal environments	10.1073/pnas.231170198
Unassigned	Fuselloviridae		Alphafusellovirus	Sulfolobus spindle-shaped virus 9	dsDNA	Sulfolobus sp	x	1	Comparative Genomic Analysis of Hyperthermophilic Archaeal FuselloviridaeViruses	10.1128/JVI.78.4.1954-1961.2004
Unassigned	Fuselloviridae		Betafusellovirus	Acidianus spindle-shaped virus 1	dsDNA	Acidianus brierleyi	1	1	Linking virus genomes with host taxonomy	10.3390/v8030066
Unassigned	Fuselloviridae		Betafusellovirus	Sulfolobus spindle-shaped virus 6	dsDNA	Sulfolobus sp	x	1	Linking virus genomes with host taxonomy	10.3390/v8030066
Unassigned	Geminiviridae		Becurtovirus	Beet curly top Iran virus	ssDNA(+/-)	Beta vulgaris	1	1	Linking virus genomes with host taxonomy	10.3390/v8030066
Unassigned	Geminiviridae		Becurtovirus	Spinach curly top Arizona virus	ssDNA(+/-)	Spinacia oleracea	1	1	Linking virus genomes with host taxonomy	10.3390/v8030066
Unassigned	Geminiviridae		Begomovirus	Abutilon golden mosaic virus	ssDNA(+/-)	Abutilon sp, Sida sp, Hibiscus sp, Gossypium hirsutum, Malva sp, Phaseolus vulgaris	x	y	VIDE- database- http://sdb.im.ac.cn/vide/sppindex.htm
Unassigned	Geminiviridae		Begomovirus	Abutilon mosaic Bolivia virus	ssDNA(+/-)	Abutilon sp	x	1	Linking virus genomes with host taxonomy	10.3390/v8030066
Unassigned	Geminiviridae		Begomovirus	Abutilon mosaic Brazil virus	ssDNA(+/-)	Sida rhombifolia, Blainvillea rhomboidea	2	2	Linking virus genomes with host taxonomy	10.3390/v8030066
Unassigned	Geminiviridae		Begomovirus	Abutilon mosaic virus	ssDNA(+/-)	Malvoideae, Phaseolus vulgaris	x	y	Linking virus genomes with host taxonomy	10.3390/v8030066
Unassigned	Geminiviridae		Begomovirus	African cassava mosaic virus	ssDNA(+/-)	Manihot esculenta, Gossypium lobatum, Nicotiana benthamiana	3	3	Linking virus genomes with host taxonomy	10.3390/v8030066
Unassigned	Geminiviridae		Begomovirus	Ageratum enation virus	ssDNA(+/-)	Ageratum conyzoides	1	1	Linking virus genomes with host taxonomy	10.3390/v8030066
Unassigned	Geminiviridae		Begomovirus	Ageratum leaf curl virus	ssDNA(+/-)	Ageratum conyzoides	1	1	Linking virus genomes with host taxonomy	10.3390/v8030066
Unassigned	Geminiviridae		Begomovirus	Ageratum yellow vein Hualian virus	ssDNA(+/-)	Solanum lycopersicum	1	1	Linking virus genomes with host taxonomy	10.3390/v8030066
Unassigned	Geminiviridae		Begomovirus	Ageratum yellow vein Sri Lanka virus	ssDNA(+/-)	Ageratum conyzoides, Nicotiana benthamiana	2	2	Linking virus genomes with host taxonomy	10.3390/v8030066
Unassigned	Geminiviridae		Begomovirus	Ageratum yellow vein virus	ssDNA(+/-)	Phaseolus vulgaris, Solanum lycopersicum, Nicotiana benthamiana, Ageratum conyzoides	4	4	Linking virus genomes with host taxonomy	10.3390/v8030066
Unassigned	Geminiviridae		Begomovirus	Allamanda leaf curl virus	ssDNA(+/-)	Allamanda cathartica	1	1	Linking virus genomes with host taxonomy	10.3390/v8030066
Unassigned	Geminiviridae		Begomovirus	Alternanthera yellow vein virus	ssDNA(+/-)	Ludwigia hyssopifolia	1	1	Linking virus genomes with host taxonomy	10.3390/v8030066
Unassigned	Geminiviridae		Begomovirus	Bean calico mosaic virus	ssDNA(+/-)	Nicotiana sp, Phaseolus sp, Malva parviflora	x	3	Linking virus genomes with host taxonomy	10.3390/v8030066
Unassigned	Geminiviridae		Begomovirus	Bean chlorosis virus	ssDNA(+/-)	Phaseolus vulgaris	1	1	Linking virus genomes with host taxonomy	10.3390/v8030066
Unassigned	Geminiviridae		Begomovirus	Bean dwarf mosaic virus	ssDNA(+/-)	Phaseolus vulgaris, Glycine max	2	2	Linking virus genomes with host taxonomy	10.3390/v8030066
Unassigned	Geminiviridae		Begomovirus	Bean golden mosaic virus	ssDNA(+/-)	Phaseolus vulgaris, Glycine max	2	2	Linking virus genomes with host taxonomy	10.3390/v8030066
Unassigned	Geminiviridae		Begomovirus	Bean golden yellow mosaic virus	ssDNA(+/-)	Phaseolus lunatus, P. vulgaris, Malvastrum coromandelianum , Macroptilium lathyroides	4	3	Linking virus genomes with host taxonomy	10.3390/v8030066
Unassigned	Geminiviridae		Begomovirus	Bean yellow mosaic Mexico virus	ssDNA(+/-)	Phaseolus vulgaris	1	1	Linking virus genomes with host taxonomy	10.3390/v8030066
Unassigned	Geminiviridae		Begomovirus	Bhendi yellow vein Bhubhaneswar virus	ssDNA(+/-)	Abelmoschus esculentus	1	1	Linking virus genomes with host taxonomy	10.3390/v8030066
Unassigned	Geminiviridae		Begomovirus	Bhendi yellow vein Haryana virus	ssDNA(+/-)	Abelmoschus esculentus	1	1	Linking virus genomes with host taxonomy	10.3390/v8030066
[truncated: 1,708 more rows]
