# Supplementary material for: An Anthropocentric View of the Virosphere-Host Relationship
Source: Front Microbiol. 2017 Aug 30;8:1673. doi: 10.3389/fmicb.2017.01673 (PMC5582082; doi:10.3389/fmicb.2017.01673)
Supplement: TABLE S2 — Technical information of metaviromic works. [file Table_2.XLSX]

## Sheet: Plan1
Environment	Local of analysis	Sequencing platform/method	Use of 200 nm retaining filter	Genetic material	Number of identified viral groups*	Reference
Marine	Sargasso sea, Gulf of Mexico, British Columbia bay, Arctic sea	454	Yes	DNA	3	Angly et al, 2006
	English bay and Strait of Georgia (Canada)	Sanger	Yes	RNA	8	Culley et al, 2006
	Atlantic ocean and Pacific ocean#	Sanger	Yes	DNA	9	Monier et al, 2008
	Sargasso sea, Atlantic ocean and Pacific ocean#	Sanger	Yes	DNA	8	Williamson et al, 2008
	Indian ocean	Sanger/454	Yes	DNA	9	Williamson et al, 2012
	Mediterranean sea	MiSeq	Yes	DNA	3	Mizuno et al, 2013
	Pacific ocean	454	Yes	DNA	4	Hurwitz & Sullivan 2013
	Atlantic ocean, Mediterranean sea	454	Yes	DNA	6	Winter et al, 2014
	Patagonian shelf (Atlantic ocean)	454	No	DNA	11	Martinez et al, 2014
	Pacific and Indian ocean (Ballast water)	HiSeq	Yes	DNA/RNA	83	Kim et al, 2016
Freshwater	Lake Needwood (USA)	454	Yes	RNA	25	Djikeng et al, 2009
	Lake Bourget and Lake Pavin (France)	454	Yes	DNA	6	Roux et al, 2012
	Gueltas (Mauritania)	454	Yes	DNA	15	Francello et al, 2013
	Feitsui reservoir (Taiwan)	454	Yes	DNA	8	Tseng et al, 2013
	Lake Michigan (USA)	MiSeq	Yes	DNA	6	Watkins et al, 2015
	Jiulong river estuary (China)	454	Yes	DNA	21	Cai et al, 2016
	Lough Neagh (Ireland)	454/MiSeq	Yes	DNA	3	Skvortsov et al, 2016
Soil	Joshua Tree national park (USA), Konza prairie (USA), Manu national park (Peru)	Sanger	Yes	DNA	3	Fiere et al, 2007
	Izu-Ogasawara and Mariana trench, Shimokita peninsula (Pacific ocean sediments)	454	Yes	DNA	7	Yoshida et al, 2013
	Death valley desert (USA)	Sanger	Yes	DNA	3	Prestel et al, 2013
	Miers valley (Antarctica)	MiSeq	Yes	DNA	20	Zablocki et al, 2014
	Quartz rocks with hypolith comunities (Namib)	MiSeq	Yes	DNA	7	Adriaenssens et al, 2015
	Salt pans (Namib)	MiSeq	Yes	DNA	6	Adriaenssens et al, 2016
Hypersaline	Solar salterns (Spain)	Sanger	Yes	DNA	1	Santos et al, 2010
	Lake Retba (Senegal)	Sanger	Yes	DNA	2	Sime-Ngando et al, 2011
	Santa Pola (Spain)	454	Yes	DNA	4	Garcia-Heredia et al, 2012
	Salt ponds (Tunisia)	Sanger	Yes	DNA	3	Boujelben et al, 2012
	Solar salters and salt lakes (Italy, Israel, Slovenia, Spain, Thailand)	Sanger	Yes	DNA	3	Atanasova et al, 2012
Thermal spring	Yellowstone National Park (USA)	Sanger	Yes	DNA	7	Schoenfeld et al, 2008
	Hydrothermal vent fluid (Pacific ocean)	454	Yes	DNA	3	Anderson et al, 2011
	Yellowstone National Park (USA)	454	Yes	DNA/RNA	8	Bolduc et al, 2015
	Hot springs (China, Russia, Italy, Iceland, USA)†	454/HiSeq	Yes	DNA	11	Gudbergsdóttir et al, 2016
Sewage	Florida (USA)	454	Yes	DNA/RNA	16	Rosario et al, 2009
	Untreated wastewater (USA, Spain, Ethiopia)	454	No	DNA/RNA	23	Cantalupo et al, 2011
	Polluted canal (USA, Nigeria, Nepal, Thailand)	454	Yes	DNA/RNA	29	Ng et al, 2012
	Michigan (USA)	HiSeq	Yes	DNA/RNA	21	Aw et al, 2014
Polar water	Byers Peninsula lake (Antarctic)	454	Yes	DNA	21	López-Bueno et al, 2009
	Byers Peninsula lake (Antarctic)	454	Yes	DNA/RNA	25	López-Bueno et al, 2015
	Arctic lakes (Norway)	454/HiSeq	Yes	DNA	12	Cárcer et al, 2015
* Viral genus or families
# Data obtained from CAMERA website - GOS project
† Data obtained from previous work (Menzel et al, 2015)
