# Supplementary material for: An Anthropocentric View of the Virosphere-Host Relationship
Source: Front Microbiol. 2017 Aug 30;8:1673. doi: 10.3389/fmicb.2017.01673 (PMC5582082; doi:10.3389/fmicb.2017.01673)
Supplement: TABLE S3 — Human-infecting viruses and other animals. [file Table_3.XLSX]

## Sheet: Version
	ICTV 2015 Master Species List (MSL30)
	Version:	1		Version 1
	Date	2016-05-24		New MSL including all taxa updates since the 2014 release
	Change:	Original release		Updates approved during EC 47, London, UK, July 2015 (MSL #30)
				and ratified by the ICTV membership in 2016
				For more information see: http://www.ictvonline.org/

## Sheet: Human viruses - ICTV
Order	Family	Subfamily	Genus	Species	Genome Composition	Hosts	Number of species	Number of genera	Reference	DOI
Unassigned	Adenoviridae		Mastadenovirus	Human mastadenovirus A	dsDNA	Homo sapiens	1	1	Linking virus genomes with host taxonomy	10.3390/v8030066
Unassigned	Adenoviridae		Mastadenovirus	Human mastadenovirus B	dsDNA	Homo sapiens	1	1	Linking virus genomes with host taxonomy	10.3390/v8030066
Unassigned	Adenoviridae		Mastadenovirus	Human mastadenovirus C	dsDNA	Homo sapiens	1	1	Linking virus genomes with host taxonomy	10.3390/v8030066
Unassigned	Adenoviridae		Mastadenovirus	Human mastadenovirus E	dsDNA	Homo sapiens	1	1	Linking virus genomes with host taxonomy	10.3390/v8030066
Unassigned	Adenoviridae		Mastadenovirus	Human mastadenovirus F	dsDNA	Homo sapiens	1	1	Linking virus genomes with host taxonomy	10.3390/v8030066
Unassigned	Adenoviridae		Mastadenovirus	Human mastadenovirus D	dsDNA	Homo sapiens, Rattus sp	x	2	Linking virus genomes with host taxonomy	10.3390/v8030066
Unassigned	Adenoviridae		Mastadenovirus	Human mastadenovirus G	dsDNA	Homo sapiens, Macaca mulatta, Macaca fascicularis	3	2	Taxonomy proposal for Old World monkey adenoviruses: characterisation of several non-human, non-ape primate adenovirus lineages	10.1007/s00705-015-2575-z
Unassigned	Anelloviridae		Betatorquevirus	Torque teno mini virus 1	ssDNA(-)	Homo sapiens	1	1	High Prevalence of TT Virus (TTV) and TTV-Like Minivirus in Cervical Swabs	10.1128/JCM.39.5.2022-2024.2001
Unassigned	Anelloviridae		Betatorquevirus	Torque teno mini virus 2	ssDNA(-)	Homo sapiens	1	1	High Prevalence of TT Virus (TTV) and TTV-Like Minivirus in Cervical Swabs	10.1128/JCM.39.5.2022-2024.2001
Unassigned	Anelloviridae		Betatorquevirus	Torque teno mini virus 3	ssDNA(-)	Homo sapiens	1	1	High Prevalence of TT Virus (TTV) and TTV-Like Minivirus in Cervical Swabs	10.1128/JCM.39.5.2022-2024.2001
Unassigned	Anelloviridae		Betatorquevirus	Torque teno mini virus 4	ssDNA(-)	Homo sapiens	1	1	High Prevalence of TT Virus (TTV) and TTV-Like Minivirus in Cervical Swabs	10.1128/JCM.39.5.2022-2024.2001
Unassigned	Anelloviridae		Betatorquevirus	Torque teno mini virus 5	ssDNA(-)	Homo sapiens	1	1	High Prevalence of TT Virus (TTV) and TTV-Like Minivirus in Cervical Swabs	10.1128/JCM.39.5.2022-2024.2001
Unassigned	Anelloviridae		Betatorquevirus	Torque teno mini virus 6	ssDNA(-)	Homo sapiens	1	1	High Prevalence of TT Virus (TTV) and TTV-Like Minivirus in Cervical Swabs	10.1128/JCM.39.5.2022-2024.2001
Unassigned	Anelloviridae		Betatorquevirus	Torque teno mini virus 7	ssDNA(-)	Homo sapiens	1	1	High Prevalence of TT Virus (TTV) and TTV-Like Minivirus in Cervical Swabs	10.1128/JCM.39.5.2022-2024.2001
Unassigned	Anelloviridae		Betatorquevirus	Torque teno mini virus 8	ssDNA(-)	Homo sapiens	1	1	High Prevalence of TT Virus (TTV) and TTV-Like Minivirus in Cervical Swabs	10.1128/JCM.39.5.2022-2024.2001
Unassigned	Anelloviridae		Betatorquevirus	Torque teno mini virus 9	ssDNA(-)	Homo sapiens	1	1	High Prevalence of TT Virus (TTV) and TTV-Like Minivirus in Cervical Swabs	10.1128/JCM.39.5.2022-2024.2001
Unassigned	Anelloviridae		Betatorquevirus	Torque teno mini virus 10	ssDNA(-)	Homo sapiens	1	1	High Prevalence of TT Virus (TTV) and TTV-Like Minivirus in Cervical Swabs	10.1128/JCM.39.5.2022-2024.2001
Unassigned	Anelloviridae		Betatorquevirus	Torque teno mini virus 11	ssDNA(-)	Homo sapiens	1	1	High Prevalence of TT Virus (TTV) and TTV-Like Minivirus in Cervical Swabs	10.1128/JCM.39.5.2022-2024.2001
Unassigned	Anelloviridae		Betatorquevirus	Torque teno mini virus 12	ssDNA(-)	Homo sapiens	1	1	High Prevalence of TT Virus (TTV) and TTV-Like Minivirus in Cervical Swabs	10.1128/JCM.39.5.2022-2024.2001
Unassigned	Anelloviridae		Alphatorquevirus	Torque teno virus 1	ssDNA(-)	Homo sapiens, Pan troglodytes	2	2	Global impact of Torque teno virus infection in wild and domesticated animals	10.3855/jidc.6912
Unassigned	Anelloviridae		Alphatorquevirus	Torque teno virus 2	ssDNA(-)	Homo sapiens, Pan troglodytes	2	2	Global impact of Torque teno virus infection in wild and domesticated animals	10.3855/jidc.6912
Unassigned	Anelloviridae		Alphatorquevirus	Torque teno virus 3	ssDNA(-)	Homo sapiens, Pan troglodytes	2	2	Global impact of Torque teno virus infection in wild and domesticated animals	10.3855/jidc.6912
Unassigned	Anelloviridae		Alphatorquevirus	Torque teno virus 4	ssDNA(-)	Homo sapiens, Pan troglodytes	2	2	Global impact of Torque teno virus infection in wild and domesticated animals	10.3855/jidc.6912
Unassigned	Anelloviridae		Alphatorquevirus	Torque teno virus 5	ssDNA(-)	Homo sapiens, Pan troglodytes	2	2	Global impact of Torque teno virus infection in wild and domesticated animals	10.3855/jidc.6912
Unassigned	Anelloviridae		Alphatorquevirus	Torque teno virus 6	ssDNA(-)	Homo sapiens, Pan troglodytes	2	2	Global impact of Torque teno virus infection in wild and domesticated animals	10.3855/jidc.6912
Unassigned	Anelloviridae		Alphatorquevirus	Torque teno virus 7	ssDNA(-)	Homo sapiens, Pan troglodytes	2	2	Global impact of Torque teno virus infection in wild and domesticated animals	10.3855/jidc.6912
Unassigned	Anelloviridae		Alphatorquevirus	Torque teno virus 8	ssDNA(-)	Homo sapiens, Pan troglodytes	2	2	Global impact of Torque teno virus infection in wild and domesticated animals	10.3855/jidc.6912
Unassigned	Anelloviridae		Alphatorquevirus	Torque teno virus 9	ssDNA(-)	Homo sapiens, Pan troglodytes	2	2	Global impact of Torque teno virus infection in wild and domesticated animals	10.3855/jidc.6912
Unassigned	Anelloviridae		Alphatorquevirus	Torque teno virus 10	ssDNA(-)	Homo sapiens, Pan troglodytes	2	2	Global impact of Torque teno virus infection in wild and domesticated animals	10.3855/jidc.6912
Unassigned	Anelloviridae		Alphatorquevirus	Torque teno virus 11	ssDNA(-)	Homo sapiens, Pan troglodytes	2	2	Global impact of Torque teno virus infection in wild and domesticated animals	10.3855/jidc.6912
Unassigned	Anelloviridae		Alphatorquevirus	Torque teno virus 12	ssDNA(-)	Homo sapiens, Pan troglodytes	2	2	Global impact of Torque teno virus infection in wild and domesticated animals	10.3855/jidc.6912
Unassigned	Anelloviridae		Alphatorquevirus	Torque teno virus 13	ssDNA(-)	Homo sapiens, Pan troglodytes	2	2	Global impact of Torque teno virus infection in wild and domesticated animals	10.3855/jidc.6912
Unassigned	Anelloviridae		Alphatorquevirus	Torque teno virus 14	ssDNA(-)	Homo sapiens, Pan troglodytes	2	2	Global impact of Torque teno virus infection in wild and domesticated animals	10.3855/jidc.6912
Unassigned	Anelloviridae		Alphatorquevirus	Torque teno virus 15	ssDNA(-)	Homo sapiens, Pan troglodytes	2	2	Global impact of Torque teno virus infection in wild and domesticated animals	10.3855/jidc.6912
Unassigned	Anelloviridae		Alphatorquevirus	Torque teno virus 16	ssDNA(-)	Homo sapiens, Pan troglodytes	2	2	Global impact of Torque teno virus infection in wild and domesticated animals	10.3855/jidc.6912
Unassigned	Anelloviridae		Alphatorquevirus	Torque teno virus 17	ssDNA(-)	Homo sapiens, Pan troglodytes	2	2	Global impact of Torque teno virus infection in wild and domesticated animals	10.3855/jidc.6912
Unassigned	Anelloviridae		Alphatorquevirus	Torque teno virus 18	ssDNA(-)	Homo sapiens, Pan troglodytes	2	2	Global impact of Torque teno virus infection in wild and domesticated animals	10.3855/jidc.6912
Unassigned	Anelloviridae		Alphatorquevirus	Torque teno virus 19	ssDNA(-)	Homo sapiens, Pan troglodytes	2	2	Global impact of Torque teno virus infection in wild and domesticated animals	10.3855/jidc.6912
Unassigned	Anelloviridae		Alphatorquevirus	Torque teno virus 20	ssDNA(-)	Homo sapiens, Pan troglodytes	2	2	Global impact of Torque teno virus infection in wild and domesticated animals	10.3855/jidc.6912
Unassigned	Anelloviridae		Alphatorquevirus	Torque teno virus 21	ssDNA(-)	Homo sapiens, Pan troglodytes	2	2	Global impact of Torque teno virus infection in wild and domesticated animals	10.3855/jidc.6912
Unassigned	Anelloviridae		Alphatorquevirus	Torque teno virus 22	ssDNA(-)	Homo sapiens, Pan troglodytes	2	2	Global impact of Torque teno virus infection in wild and domesticated animals	10.3855/jidc.6912
Unassigned	Anelloviridae		Alphatorquevirus	Torque teno virus 23	ssDNA(-)	Homo sapiens, Pan troglodytes	2	2	Global impact of Torque teno virus infection in wild and domesticated animals	10.3855/jidc.6912
Unassigned	Anelloviridae		Alphatorquevirus	Torque teno virus 24	ssDNA(-)	Homo sapiens, Pan troglodytes	2	2	Global impact of Torque teno virus infection in wild and domesticated animals	10.3855/jidc.6912
Unassigned	Anelloviridae		Alphatorquevirus	Torque teno virus 25	ssDNA(-)	Homo sapiens, Pan troglodytes	2	2	Global impact of Torque teno virus infection in wild and domesticated animals	10.3855/jidc.6912
Unassigned	Anelloviridae		Alphatorquevirus	Torque teno virus 26	ssDNA(-)	Homo sapiens, Pan troglodytes	2	2	Global impact of Torque teno virus infection in wild and domesticated animals	10.3855/jidc.6912
Unassigned	Anelloviridae		Alphatorquevirus	Torque teno virus 27	ssDNA(-)	Homo sapiens, Pan troglodytes	2	2	Global impact of Torque teno virus infection in wild and domesticated animals	10.3855/jidc.6912
Unassigned	Anelloviridae		Alphatorquevirus	Torque teno virus 28	ssDNA(-)	Homo sapiens, Pan troglodytes	2	2	Global impact of Torque teno virus infection in wild and domesticated animals	10.3855/jidc.6912
Unassigned	Anelloviridae		Alphatorquevirus	Torque teno virus 29	ssDNA(-)	Homo sapiens, Pan troglodytes	2	2	Global impact of Torque teno virus infection in wild and domesticated animals	10.3855/jidc.6912
Unassigned	Anelloviridae		Gammatorquevirus	Torque teno midi virus 1	ssDNA(-)	Homo sapiens, Pan troglodytes	2	2	Global impact of Torque teno virus infection in wild and domesticated animals	10.3855/jidc.6912
Unassigned	Anelloviridae		Gammatorquevirus	Torque teno midi virus 2	ssDNA(-)	Homo sapiens, Pan troglodytes	2	2	Global impact of Torque teno virus infection in wild and domesticated animals	10.3855/jidc.6912
Unassigned	Anelloviridae		Gammatorquevirus	Torque teno midi virus 3	ssDNA(-)	Homo sapiens, Pan troglodytes	2	2	Global impact of Torque teno virus infection in wild and domesticated animals	10.3855/jidc.6912
Unassigned	Anelloviridae		Gammatorquevirus	Torque teno midi virus 4	ssDNA(-)	Homo sapiens, Pan troglodytes	2	2	Global impact of Torque teno virus infection in wild and domesticated animals	10.3855/jidc.6912
Unassigned	Anelloviridae		Gammatorquevirus	Torque teno midi virus 5	ssDNA(-)	Homo sapiens, Pan troglodytes	2	2	Global impact of Torque teno virus infection in wild and domesticated animals	10.3855/jidc.6912
Unassigned	Anelloviridae		Gammatorquevirus	Torque teno midi virus 6	ssDNA(-)	Homo sapiens, Pan troglodytes	2	2	Global impact of Torque teno virus infection in wild and domesticated animals	10.3855/jidc.6912
Unassigned	Anelloviridae		Gammatorquevirus	Torque teno midi virus 7	ssDNA(-)	Homo sapiens, Pan troglodytes	2	2	Global impact of Torque teno virus infection in wild and domesticated animals	10.3855/jidc.6912
Unassigned	Anelloviridae		Gammatorquevirus	Torque teno midi virus 8	ssDNA(-)	Homo sapiens, Pan troglodytes	2	2	Global impact of Torque teno virus infection in wild and domesticated animals	10.3855/jidc.6912
Unassigned	Anelloviridae		Gammatorquevirus	Torque teno midi virus 9	ssDNA(-)	Homo sapiens, Pan troglodytes	2	2	Global impact of Torque teno virus infection in wild and domesticated animals	10.3855/jidc.6912
Unassigned	Anelloviridae		Gammatorquevirus	Torque teno midi virus 10	ssDNA(-)	Homo sapiens, Pan troglodytes	2	2	Global impact of Torque teno virus infection in wild and domesticated animals	10.3855/jidc.6912
Unassigned	Anelloviridae		Gammatorquevirus	Torque teno midi virus 11	ssDNA(-)	Homo sapiens, Pan troglodytes	2	2	Global impact of Torque teno virus infection in wild and domesticated animals	10.3855/jidc.6912
Unassigned	Anelloviridae		Gammatorquevirus	Torque teno midi virus 12	ssDNA(-)	Homo sapiens, Pan troglodytes	2	2	Global impact of Torque teno virus infection in wild and domesticated animals	10.3855/jidc.6912
Unassigned	Anelloviridae		Gammatorquevirus	Torque teno midi virus 13	ssDNA(-)	Homo sapiens, Pan troglodytes	2	2	Global impact of Torque teno virus infection in wild and domesticated animals	10.3855/jidc.6912
Unassigned	Anelloviridae		Gammatorquevirus	Torque teno midi virus 14	ssDNA(-)	Homo sapiens, Pan troglodytes	2	2	Global impact of Torque teno virus infection in wild and domesticated animals	10.3855/jidc.6912
Unassigned	Anelloviridae		Gammatorquevirus	Torque teno midi virus 15	ssDNA(-)	Homo sapiens, Pan troglodytes	2	2	Global impact of Torque teno virus infection in wild and domesticated animals	10.3855/jidc.6912
Unassigned	Arenaviridae		Mammarenavirus	Chapare mammarenavirus	ssRNA(+/-)	Homo sapiens	1	1	Arenavirus variations due to host-specific adaptation	10.3390/v5010241
Unassigned	Arenaviridae		Mammarenavirus	Lujo mammarenavirus	ssRNA(+/-)	Homo sapiens	1	1	Arenavirus variations due to host-specific adaptation	10.3390/v5010241
Unassigned	Arenaviridae		Mammarenavirus	Sabiá mammarenavirus	ssRNA(+/-)	Homo sapiens	1	1	Arenavirus variations due to host-specific adaptation	10.3390/v5010241
Unassigned	Astroviridae		Mamastrovirus	Mamastrovirus 1	ssRNA(+)	Homo sapiens	1	1	Human astroviruses	10.1128/CMR.00013-14
Unassigned	Astroviridae		Mamastrovirus	Mamastrovirus 6	ssRNA(+)	Homo sapiens	1	1	Human astroviruses	10.1128/CMR.00013-14
Unassigned	Astroviridae		Mamastrovirus	Mamastrovirus 8	ssRNA(+)	Homo sapiens	1	1	Human astroviruses	10.1128/CMR.00013-14
Unassigned	Astroviridae		Mamastrovirus	Mamastrovirus 9	ssRNA(+)	Homo sapiens	1	1	Human astroviruses	10.1128/CMR.00013-14
Unassigned	Bunyaviridae		Hantavirus	Hantaan hantavirus	ssRNA(-)	Homo sapiens, Apodemus agrarius	2	2	Hantavirus infections	10.1111/1469-0691.12291
Unassigned	Bunyaviridae		Nairovirus	Thiafora nairovirus	ssRNA(-)	Homo sapiens	1	1	Bunyaviridae In: Fields virology. Vol I. 6th
Unassigned	Bunyaviridae		Phlebovirus	Candiru phlebovirus	ssRNA(+/-)	Homo sapiens, Ixodidae	x	y	Characterization of the Candiru Antigenic Complex (Bunyaviridae: Phlebovirus), a Highly Diverse and Reassorting Group of Viruses Affecting Humans in Tropical America	10.1128/JVI.02275-10
Unassigned	Bunyaviridae		Phlebovirus	SFTS phlebovirus	ssRNA(+/-)	Homo sapiens, Ixodidae	x	y	Severe fever with thrombocytopenia syndrome, an emerging tick-borne zoonosis	10.1016/S1473-3099(14)70718-2
Unassigned	Bunyaviridae		Hantavirus	Andes hantavirus	ssRNA(-)	Homo sapiens, Oligoryzomys longicaudatus	2	2	Linking virus genomes with host taxonomy	10.3390/v8030066
Unassigned	Bunyaviridae		Hantavirus	Bayou hantavirus	ssRNA(-)	Homo sapiens, Oryzomys palustris	2	2	Epizootiology of Sin Nombre and El Moro Canyon hantaviruses, southeastern Colorado, 1995-2000	10.7589/0090-3558-41.1.1
Unassigned	Bunyaviridae		Hantavirus	Black Creek Canal hantavirus	ssRNA(-)	Homo sapiens, Sigmodon hispidus	2	2	Epizootiology of Sin Nombre and El Moro Canyon hantaviruses, southeastern Colorado, 1995-2000	10.7589/0090-3558-41.1.1
Unassigned	Bunyaviridae		Hantavirus	Dobrava-Belgrade hantavirus	ssRNA(-)	Homo sapiens, Apodemus flavicollis	2	2	Linking virus genomes with host taxonomy	10.3390/v8030066
Unassigned	Bunyaviridae		Hantavirus	Laguna Negra hantavirus	ssRNA(-)	Homo sapiens, Calomys callidus	2	2	Molecular epidemiology of Laguna Negra virus, Mato Grosso State, Brazil	10.3201/eid1806.110948
Unassigned	Bunyaviridae		Hantavirus	New York hantavirus	ssRNA(-)	Homo sapiens, Peromyscus leucopus	2	2	Epizootiology of Sin Nombre and El Moro Canyon hantaviruses, southeastern Colorado, 1995-2000	10.7589/0090-3558-41.1.1
Unassigned	Bunyaviridae		Hantavirus	Puumala hantavirus	ssRNA(-)	Homo sapiens, Myodes glareolus	2	2	Linking virus genomes with host taxonomy	10.3390/v8030066
Unassigned	Bunyaviridae		Hantavirus	Rio Mamore hantavirus	ssRNA(-)	Homo sapiens, Oligoryzomys microtis	2	2	Rio Mamore Virus and Hantavirus Pulmonary Syndrome, Brazil	10.3201/eid2009.131472
Unassigned	Bunyaviridae		Hantavirus	Saaremaa hantavirus	ssRNA(-)	Homo sapiens, Apodemus agrarius	2	2	Saaremaa Hantavirus Should Not Be Confused with Its Dangerous Relative, Dobrava Virus	10.1128/JCM.44.4.1608-1611.2006
Unassigned	Bunyaviridae		Hantavirus	Seoul hantavirus	ssRNA(-)	Homo sapiens, Chlorocebus aethiops, Rattus norvegicus, Rattus rattus	4	3	Linking virus genomes with host taxonomy	10.3390/v8030066
Unassigned	Bunyaviridae		Hantavirus	Sin Nombre hantavirus	ssRNA(-)	Homo sapiens, Peromyscus maniculatus	2	2	Linking virus genomes with host taxonomy	10.3390/v8030066
Unassigned	Bunyaviridae		Hantavirus	Tula hantavirus	ssRNA(-)	Homo sapiens, Microtus arvalis, Microtus levis	3	2	Linking virus genomes with host taxonomy	10.3390/v8030066
Unassigned	Bunyaviridae		Nairovirus	Crimean-Congo hemorrhagic fever nairovirus	ssRNA(-)	Homo sapiens, Riphicephalus microplus, Hyaloma sp, Bos taurus, Capra hircus, Ovis aries	x	y	Linking virus genomes with host taxonomy	10.3390/v8030066
Unassigned	Bunyaviridae		Nairovirus	Dugbe nairovirus	ssRNA(-)	Homo sapiens, Amblyomma variegatum, Riphicephalus sp, Hyaloma sp	x	4	Linking virus genomes with host taxonomy	10.3390/v8030066
Unassigned	Bunyaviridae		Orthobunyavirus	Bunyamwera orthobunyavirus	ssRNA(-)	Homo sapiens, Aedes aegypti	2	2	Linking virus genomes with host taxonomy	10.3390/v8030066
Unassigned	Bunyaviridae		Orthobunyavirus	Bwamba orthobunyavirus	ssRNA(-)	Homo sapiens, Culicidae	x	y	Bunyaviridae In: Fields virology. Vol I. 6th
Unassigned	Bunyaviridae		Orthobunyavirus	California encephalitis orthobunyavirus	ssRNA(-)	Homo sapiens, Culicidae	x	y	Bunyaviridae In: Fields virology. Vol I. 6th
Unassigned	Bunyaviridae		Orthobunyavirus	Caraparu orthobunyavirus	ssRNA(-)	Homo sapiens, Culicidae	x	y	Bunyaviridae In: Fields virology. Vol I. 6th
Unassigned	Bunyaviridae		Orthobunyavirus	Catu orthobunyavirus	ssRNA(-)	Homo sapiens, Culicidae	x	y	Bunyaviridae In: Fields virology. Vol I. 6th
Unassigned	Bunyaviridae		Orthobunyavirus	Guama orthobunyavirus	ssRNA(-)	Homo sapiens, Culicidae	x	y	Bunyaviridae In: Fields virology. Vol I. 6th
Unassigned	Bunyaviridae		Orthobunyavirus	Guaroa orthobunyavirus	ssRNA(-)	Homo sapiens, Culicidae	x	y	Bunyaviridae In: Fields virology. Vol I. 6th
Unassigned	Bunyaviridae		Orthobunyavirus	Madrid orthobunyavirus	ssRNA(-)	Homo sapiens, Culicidae	x	y	Bunyaviridae In: Fields virology. Vol I. 6th
Unassigned	Bunyaviridae		Orthobunyavirus	Marituba orthobunyavirus	ssRNA(-)	Homo sapiens, Culicidae	x	y	Bunyaviridae In: Fields virology. Vol I. 6th
Unassigned	Bunyaviridae		Orthobunyavirus	Nyando orthobunyavirus	ssRNA(-)	Homo sapiens, Culicidae	x	y	Bunyaviridae In: Fields virology. Vol I. 6th
Unassigned	Bunyaviridae		Orthobunyavirus	Oriboca orthobunyavirus	ssRNA(-)	Homo sapiens, Culicidae	x	y	Bunyaviridae In: Fields virology. Vol I. 6th
Unassigned	Bunyaviridae		Orthobunyavirus	Oropouche orthobunyavirus	ssRNA(-)	Homo sapiens, Culicidae, Culicoides sp	x	y	Bunyaviridae In: Fields virology. Vol I. 6th
Unassigned	Bunyaviridae		Orthobunyavirus	Tacaiuma orthobunyavirus	ssRNA(-)	Homo sapiens, Culicidae	x	y	Bunyaviridae In: Fields virology. Vol I. 6th
Unassigned	Bunyaviridae		Orthobunyavirus	Wyeomyia orthobunyavirus	ssRNA(-)	Homo sapiens, Culicidae	x	y	Bunyaviridae In: Fields virology. Vol I. 6th
Unassigned	Bunyaviridae		Phlebovirus	Punta Toro phlebovirus	ssRNA(+/-)	Homo sapiens, Phlebotomus papatasi	2	2	Linking virus genomes with host taxonomy	10.3390/v8030066
Unassigned	Bunyaviridae		Phlebovirus	Rift Valley fever phlebovirus	ssRNA(+/-)	Homo sapiens, Aedes sp, Camelus bactrianus, Bos taurus, Capra hircus, Ovis aries, Phlebotomus papatasi	x	y	Linking virus genomes with host taxonomy	10.3390/v8030066
Unassigned	Bunyaviridae		Phlebovirus	Sandfly fever Naples phlebovirus	ssRNA(+/-)	Homo sapiens, Phlebotomus perniciosus	2	2	Linking virus genomes with host taxonomy	10.3390/v8030066
Unassigned	Bunyaviridae		Phlebovirus	Uukuniemi phlebovirus	ssRNA(+/-)	Homo sapiens, Ixodes ricinus	2	2	Linking virus genomes with host taxonomy	10.3390/v8030066
Unassigned	Caliciviridae		Norovirus	Norwalk virus	ssRNA(+)	Homo sapiens	1	1	Linking virus genomes with host taxonomy	10.3390/v8030066
Unassigned	Caliciviridae		Sapovirus	Sapporo virus	ssRNA(+)	Homo sapiens	1	1	Linking virus genomes with host taxonomy	10.3390/v8030066
Unassigned	Circoviridae		Circovirus	Human faeces associated circovirus	ssDNA(+/-)	Homo sapiens	1	1	Multiple Diverse Circoviruses Infect Farm Animals and Are Commonly Found in Human and Chimpanzee Feces	10.1128/JVI.02109-09
Unassigned	Circoviridae		Cyclovirus	Human cyclovirus 1	ssDNA(+/-)	Homo sapiens	1	1	Linking virus genomes with host taxonomy	10.3390/v8030066
Unassigned	Circoviridae		Cyclovirus	Human cyclovirus 2	ssDNA(+/-)	Homo sapiens	1	1	Linking virus genomes with host taxonomy	10.3390/v8030066
Unassigned	Circoviridae		Cyclovirus	Human cyclovirus 3	ssDNA(+/-)	Homo sapiens	1	1	Linking virus genomes with host taxonomy	10.3390/v8030066
Unassigned	Circoviridae		Cyclovirus	Human faeces associated cyclovirus 1	ssDNA(+/-)	Homo sapiens	1	1	Multiple Diverse Circoviruses Infect Farm Animals and Are Commonly Found in Human and Chimpanzee Feces	10.1128/JVI.02109-09
Unassigned	Circoviridae		Cyclovirus	Human faeces associated cyclovirus 2	ssDNA(+/-)	Homo sapiens	1	1	Multiple Diverse Circoviruses Infect Farm Animals and Are Commonly Found in Human and Chimpanzee Feces	10.1128/JVI.02109-09
Unassigned	Circoviridae		Cyclovirus	Human faeces associated cyclovirus 3	ssDNA(+/-)	Homo sapiens	1	1	Multiple Diverse Circoviruses Infect Farm Animals and Are Commonly Found in Human and Chimpanzee Feces	10.1128/JVI.02109-09
Unassigned	Circoviridae		Cyclovirus	Human faeces associated cyclovirus 4	ssDNA(+/-)	Homo sapiens	1	1	Multiple Diverse Circoviruses Infect Farm Animals and Are Commonly Found in Human and Chimpanzee Feces	10.1128/JVI.02109-09
Unassigned	Circoviridae		Cyclovirus	Human faeces associated cyclovirus 5	ssDNA(+/-)	Homo sapiens	1	1	Multiple Diverse Circoviruses Infect Farm Animals and Are Commonly Found in Human and Chimpanzee Feces	10.1128/JVI.02109-09
Unassigned	Circoviridae		Cyclovirus	Human faeces associated cyclovirus 6	ssDNA(+/-)	Homo sapiens	1	1	Multiple Diverse Circoviruses Infect Farm Animals and Are Commonly Found in Human and Chimpanzee Feces	10.1128/JVI.02109-09
Unassigned	Circoviridae		Cyclovirus	Human faeces associated cyclovirus 8	ssDNA(+/-)	Homo sapiens	1	1	Multiple Diverse Circoviruses Infect Farm Animals and Are Commonly Found in Human and Chimpanzee Feces	10.1128/JVI.02109-09
Nidovirales	Coronaviridae	Coronavirinae	Alphacoronavirus	Human coronavirus 229E	ssRNA(+)	Homo sapiens	1	1	Human Coronavirus 229E Remains Infectious on Common Touch Surface Materials	10.1128/mBio.01697-15
Nidovirales	Coronaviridae	Coronavirinae	Alphacoronavirus	Human coronavirus NL63	ssRNA(+)	Homo sapiens	1	1	The Nucleocapsid Protein of Human Coronavirus NL63	10.1371/journal.pone.0117833
Nidovirales	Coronaviridae	Coronavirinae	Betacoronavirus	Human coronavirus HKU1	ssRNA(+)	Homo sapiens	1	1	Identification of the Receptor-Binding Domain of the Spike Glycoprotein of Human Betacoronavirus HKU1	10.1128/JVI.03737-14
Nidovirales	Coronaviridae	Torovirinae	Torovirus	Human torovirus	ssRNA(+)	Homo sapiens	1	1	Human torovirus: a new virus associated with neonatal necrotizing enterocolitis	10.1111/j.1651-2227.2005.tb02049.x
Nidovirales	Coronaviridae	Coronavirinae	Betacoronavirus	Middle East respiratory syndrome-related coronavirus	ssRNA(+)	Homo sapiens, Camelus dromedarius	2	2	Linking virus genomes with host taxonomy	10.3390/v8030066
Nidovirales	Coronaviridae	Coronavirinae	Betacoronavirus	Severe acute respiratory syndrome-related coronavirus	ssRNA(+)	Homo sapiens, Paguma larvata	2	2	Linking virus genomes with host taxonomy	10.3390/v8030066
Mononegavirales	Filoviridae		Ebolavirus	Bundibugyo ebolavirus	ssRNA(-)	Homo sapiens	1	1	Linking virus genomes with host taxonomy	10.3390/v8030066
Mononegavirales	Filoviridae		Ebolavirus	Taï Forest ebolavirus	ssRNA(-)	Homo sapiens	1	1	Linking virus genomes with host taxonomy	10.3390/v8030066
Mononegavirales	Filoviridae		Ebolavirus	Reston ebolavirus	ssRNA(-)	Homo sapiens, Sus scrofa, Epomops franqueti, Myonycteris torquata	4	4	Linking virus genomes with host taxonomy	10.3390/v8030066
Mononegavirales	Filoviridae		Ebolavirus	Sudan ebolavirus	ssRNA(-)	Homo sapiens, Epomops franqueti, Myonycteris torquata	3	3	Linking virus genomes with host taxonomy	10.3390/v8030066
Mononegavirales	Filoviridae		Ebolavirus	Zaire ebolavirus	ssRNA(-)	Homo sapiens, Epomops franqueti, Myonycteris torquata	3	3	Linking virus genomes with host taxonomy	10.3390/v8030066
Mononegavirales	Filoviridae		Marburgvirus	Marburg marburgvirus	ssRNA(-)	Homo sapiens, Aproteles bulmerae	2	2	Studies of Reservoir Hosts for Marburg Virus	10.3201/eid1312.071115
Unassigned	Flaviviridae		Flavivirus	Kyasanur Forest disease virus	ssRNA(+)	Homo sapiens, Primates, Ixodidae	x	y	Transmission and evolution of tick-borne viruses	10.1016/j.coviro.2016.08.005
Unassigned	Flaviviridae		Hepacivirus	Hepatitis C virus	ssRNA(+)	Homo sapiens	1	1	Linking virus genomes with host taxonomy	10.3390/v8030066
Unassigned	Flaviviridae		Flavivirus	Yellow fever virus	ssRNA(+)	Homo sapiens, Aedes sp, Primates	x	y	Linking virus genomes with host taxonomy	10.3390/v8030066
Unassigned	Flaviviridae		Flavivirus	Dengue virus	ssRNA(+)	Homo sapiens, Aedes sp, Erythrocebus patas	x	3	Linking virus genomes with host taxonomy	10.3390/v8030066
Unassigned	Flaviviridae		Flavivirus	Ilheus virus	ssRNA(+)	Homo sapiens, Culicinae, Avian species	x	y	Linking virus genomes with host taxonomy	10.3390/v8030066
Unassigned	Flaviviridae		Flavivirus	Japanese encephalitis virus	ssRNA(+)	Homo sapiens, Culex tritaeniorhynchus, Ardeidae, Equus caballus, Sus scrofa, Bos taurus, Culex gelidus	x	y	Linking virus genomes with host taxonomy	10.3390/v8030066
Unassigned	Flaviviridae		Flavivirus	Langat virus	ssRNA(+)	Homo sapiens, Mus sp	x	2	Linking virus genomes with host taxonomy	10.3390/v8030066
Unassigned	Flaviviridae		Flavivirus	Louping ill virus	ssRNA(+)	Homo sapiens, canis lupus familiaris, Equus caballus, sus scrofa, Bos taurus, Ovis aries, Cervinae, Ixodes ricinus	x	y	Linking virus genomes with host taxonomy	10.3390/v8030066
Unassigned	Flaviviridae		Flavivirus	Murray Valley encephalitis virus	ssRNA(+)	Homo sapiens, Culex annulirostris	2	2	Linking virus genomes with host taxonomy	10.3390/v8030066
Unassigned	Flaviviridae		Flavivirus	Ntaya virus	ssRNA(+)	Homo sapiens, Mus musculus	2	2	Linking virus genomes with host taxonomy	10.3390/v8030066
Unassigned	Flaviviridae		Flavivirus	Omsk hemorrhagic fever virus	ssRNA(+)	Homo sapiens, Ixodes sp, Ondatra zibethicus, Dermacentor reticulatus, Arvicola amphibius	x	y	Linking virus genomes with host taxonomy	10.3390/v8030066
Unassigned	Flaviviridae		Flavivirus	Powassan virus	ssRNA(+)	Homo sapiens, Ixodes sp, Lepus americanus, Dermacentor andersoni, Marmota monar	x	y	Linking virus genomes with host taxonomy	10.3390/v8030066
Unassigned	Flaviviridae		Flavivirus	Rio Bravo virus	ssRNA(+)	Homo sapiens, Eptesicus fuscus, Tadarida brasiliensis mexicana, Molossus ater	4	4	Linking virus genomes with host taxonomy	10.3390/v8030066
Unassigned	Flaviviridae		Flavivirus	Royal Farm virus	ssRNA(+)	Homo sapiens, Rodentia	x	y	Linking virus genomes with host taxonomy	10.3390/v8030066
Unassigned	Flaviviridae		Flavivirus	St. Louis encephalitis virus	ssRNA(+)	Homo sapiens, Culex sp, Dromaius novaehollandiae, Dasypodidae, Passer domesticus	x	y	Linking virus genomes with host taxonomy	10.3390/v8030066
Unassigned	Flaviviridae		Flavivirus	Tick-borne encephalitis virus	ssRNA(+)	Homo sapiens, Mus musculus, Ixodes ricinus, Ixodes persulcatus	4	3	Linking virus genomes with host taxonomy	10.3390/v8030066
Unassigned	Flaviviridae		Flavivirus	Wesselsbron virus	ssRNA(+)	Homo sapiens, Ovis aries	2	2	Linking virus genomes with host taxonomy	10.3390/v8030066
Unassigned	Flaviviridae		Flavivirus	West Nile virus	ssRNA(+)	Homo sapiens, Aedes sp, Culex sp, Mimomyia sp, Ixodidae, Mansonia uniformis, Avian species	x	y	Linking virus genomes with host taxonomy	10.3390/v8030066
Unassigned	Flaviviridae		Flavivirus	Zika virus	ssRNA(+)	Homo sapiens, Aedes sp, Macaca mulatta, Mus musculus	x	4	Linking virus genomes with host taxonomy	10.3390/v8030066
Unassigned	Hepadnaviridae		Orthohepadnavirus	Hepatitis B virus	dsDNA-RT	Homo sapiens, Pan troglodytes	2	2	Linking virus genomes with host taxonomy	10.3390/v8030066
Unassigned	Hepeviridae		Orthohepevirus	Orthohepevirus A	ssRNA(+)	Homo sapiens, Sus sp, Sus scrofa, Cervidae, Herpestidae, Leporidae and Camelus sp	x	y	Consensus proposals for classification of the family Hepeviridae	10.1099/vir.0.068429-0
Herpesvirales	Herpesviridae	Alphaherpesvirinae	Simplexvirus	Human alphaherpesvirus 1	dsDNA	Homo sapiens	1	1	Human Herpesviruses - Biology, Therapy, and Immunoprophylaxis
Herpesvirales	Herpesviridae	Alphaherpesvirinae	Simplexvirus	Human alphaherpesvirus 2	dsDNA	Homo sapiens	1	1	Human Herpesviruses - Biology, Therapy, and Immunoprophylaxis
Herpesvirales	Herpesviridae	Alphaherpesvirinae	Varicellovirus	Human alphaherpesvirus 3	dsDNA	Homo sapiens	1	1	Human Herpesviruses - Biology, Therapy, and Immunoprophylaxis
Herpesvirales	Herpesviridae	Betaherpesvirinae	Cytomegalovirus	Human betaherpesvirus 5	dsDNA	Homo sapiens	1	1	Human Herpesviruses - Biology, Therapy, and Immunoprophylaxis
Herpesvirales	Herpesviridae	Betaherpesvirinae	Roseolovirus	Human betaherpesvirus 7	dsDNA	Homo sapiens	1	1	Human Herpesviruses - Biology, Therapy, and Immunoprophylaxis
Herpesvirales	Herpesviridae	Betaherpesvirinae	Roseolovirus	Human betaherpesvirus 6A	dsDNA	Homo sapiens	1	1	Human Herpesviruses - Biology, Therapy, and Immunoprophylaxis
Herpesvirales	Herpesviridae	Betaherpesvirinae	Roseolovirus	Human betaherpesvirus 6B	dsDNA	Homo sapiens	1	1	Human Herpesviruses - Biology, Therapy, and Immunoprophylaxis
Herpesvirales	Herpesviridae	Gammaherpesvirinae	Lymphocryptovirus	Human gammaherpesvirus 4	dsDNA	Homo sapiens	1	1	Human Herpesviruses - Biology, Therapy, and Immunoprophylaxis
Herpesvirales	Herpesviridae	Gammaherpesvirinae	Rhadinovirus	Human gammaherpesvirus 8	dsDNA	Homo sapiens	1	1	Human Herpesviruses - Biology, Therapy, and Immunoprophylaxis
Herpesvirales	Herpesviridae	Alphaherpesvirinae	Simplexvirus	Macacine alphaherpesvirus 1	dsDNA	Homo sapiens, Macaca sp	x	2	Macacine Herpesvirus 1 in Long-Tailed Macaques, Malaysia, 2009-2011	10.3201/eid2107.140162
Unassigned	Orthomyxoviridae		Influenzavirus B	Influenza B virus	ssRNA(-)	Homo sapiens	1	1	Linking virus genomes with host taxonomy	10.3390/v8030066
Unassigned	Orthomyxoviridae		Influenzavirus A	Influenza A virus	ssRNA(-)	Homo sapiens, Sus scrofa, Avian species	x	y	Linking virus genomes with host taxonomy	10.3390/v8030066
Unassigned	Orthomyxoviridae		Influenzavirus C	Influenza C virus	ssRNA(-)	Homo sapiens, Sus scrofa	2	2	Linking virus genomes with host taxonomy	10.3390/v8030066
Unassigned	Orthomyxoviridae		Thogotovirus	Dhori virus	ssRNA(-)	Homo sapiens, Ixodidae, Argasidae, Nuttalliellidae, Livestock	x	y	Human MxA Protein Inhibits Tick-Borne Thogoto Virus but Not Dhori Virus
Unassigned	Papillomaviridae		Alphapapillomavirus	Alphapapillomavirus 1	dsDNA	Homo sapiens	1	1	Human Papillomavirus Type 32 Does Not Display in Vitro Transforming Properties	10.1006/viro.2002.1623
Unassigned	Papillomaviridae		Alphapapillomavirus	Alphapapillomavirus 2	dsDNA	Homo sapiens	1	1	Primer-directed sequencing of human papillomavirus types
Unassigned	Papillomaviridae		Alphapapillomavirus	Alphapapillomavirus 3	dsDNA	Homo sapiens	1	1	Linking virus genomes with host taxonomy	10.3390/v8030066
Unassigned	Papillomaviridae		Alphapapillomavirus	Alphapapillomavirus 4	dsDNA	Homo sapiens	1	1	Linking virus genomes with host taxonomy	10.3390/v8030066
Unassigned	Papillomaviridae		Alphapapillomavirus	Alphapapillomavirus 5	dsDNA	Homo sapiens	1	1	Human papillomavirus type 26 infection causing multiple invasive squamous cell carcinomas of the fingernails in an AIDS patient under highly active antiretroviral therapy	10.1111/j.1365-2133.2007.08094.x.
Unassigned	Papillomaviridae		Alphapapillomavirus	Alphapapillomavirus 6	dsDNA	Homo sapiens	1	1	Human Papillomavirus and Cervical Cancer	10.1128/CMR.16.1.1–17.2003
Unassigned	Papillomaviridae		Alphapapillomavirus	Alphapapillomavirus 7	dsDNA	Homo sapiens	1	1	Linking virus genomes with host taxonomy	10.3390/v8030066
Unassigned	Papillomaviridae		Alphapapillomavirus	Alphapapillomavirus 8	dsDNA	Homo sapiens	1	1	Association of human papillomavirus 7 with warts in toe webs	10.1111/j.1365-2133.2009.09564.x
Unassigned	Papillomaviridae		Alphapapillomavirus	Alphapapillomavirus 9	dsDNA	Homo sapiens	1	1	Analysis of mutations in the E6 oncogene of human papillomavirus 16 in cervical cancer isolates from Moroccan women
Unassigned	Papillomaviridae		Alphapapillomavirus	Alphapapillomavirus 10	dsDNA	Homo sapiens	1	1	Incidence and Duration of Cervical Human Papillomavirus 6, 11, 16, and 18 Infections in Young Women: An Evaluation from Multiple Analytic Perspectives	10.1158/1055-9965.EPI-06-0846
Unassigned	Papillomaviridae		Alphapapillomavirus	Alphapapillomavirus 11	dsDNA	Homo sapiens	1	1	Human Papillomavirus and Cervical Cancer	10.1128/CMR.16.1.1–17.2003
Unassigned	Papillomaviridae		Alphapapillomavirus	Alphapapillomavirus 13	dsDNA	Homo sapiens	1	1	Human Papillomavirus and Cervical Cancer	10.1128/CMR.16.1.1–17.2003
Unassigned	Papillomaviridae		Alphapapillomavirus	Alphapapillomavirus 14	dsDNA	Homo sapiens	1	1	Human papillomavirus genotypes and their prevalence in a cohort of women in Trinidad
Unassigned	Papillomaviridae		Betapapillomavirus	Betapapillomavirus 1	dsDNA	Homo sapiens	1	1	Human Papillomavirus and Cervical Cancer	10.1128/CMR.16.1.1–17.2003
Unassigned	Papillomaviridae		Betapapillomavirus	Betapapillomavirus 2	dsDNA	Homo sapiens	1	1	Human Papillomavirus and Cervical Cancer	10.1128/CMR.16.1.1–17.2003
Unassigned	Papillomaviridae		Betapapillomavirus	Betapapillomavirus 3	dsDNA	Homo sapiens	1	1	Human Papillomavirus and Cervical Cancer	10.1128/CMR.16.1.1–17.2003
Unassigned	Papillomaviridae		Betapapillomavirus	Betapapillomavirus 4	dsDNA	Homo sapiens	1	1	Serological relationship between cutaneous human papillomavirus types 5, 8 and 92	10.1099/vir.0.006189-0
Unassigned	Papillomaviridae		Betapapillomavirus	Betapapillomavirus 5	dsDNA	Homo sapiens	1	1	Characterization of Novel Cutaneous Human Papillomavirus Genotypes HPV-150 and HPV-151	10.1371/journal.pone.0022529
Unassigned	Papillomaviridae		Gammapapillomavirus	Gammapapillomavirus 1	dsDNA	Homo sapiens	1	1	Linking virus genomes with host taxonomy	10.3390/v8030066
Unassigned	Papillomaviridae		Gammapapillomavirus	Gammapapillomavirus 2	dsDNA	Homo sapiens	1	1	Human Papillomavirus and Cervical Cancer	10.1128/CMR.16.1.1–17.2003
Unassigned	Papillomaviridae		Gammapapillomavirus	Gammapapillomavirus 3	dsDNA	Homo sapiens	1	1	Human Papillomavirus and Cervical Cancer	10.1128/CMR.16.1.1–17.2003
Unassigned	Papillomaviridae		Gammapapillomavirus	Gammapapillomavirus 4	dsDNA	Homo sapiens	1	1	Human Papillomavirus and Cervical Cancer	10.1128/CMR.16.1.1–17.2003
Unassigned	Papillomaviridae		Gammapapillomavirus	Gammapapillomavirus 5	dsDNA	Homo sapiens	1	1	Cutaneous human papillomavirus 88: Remarkable differences in viral load	10.1002/ijc.23115
Unassigned	Papillomaviridae		Gammapapillomavirus	Gammapapillomavirus 6	dsDNA	Homo sapiens	1	1	Linking virus genomes with host taxonomy	10.3390/v8030066
Unassigned	Papillomaviridae		Gammapapillomavirus	Gammapapillomavirus 7	dsDNA	Homo sapiens	1	1	Linking virus genomes with host taxonomy	10.3390/v8030066
Unassigned	Papillomaviridae		Gammapapillomavirus	Gammapapillomavirus 8	dsDNA	Homo sapiens	1	1	Linking virus genomes with host taxonomy	10.3390/v8030066
Unassigned	Papillomaviridae		Gammapapillomavirus	Gammapapillomavirus 9	dsDNA	Homo sapiens	1	1	Linking virus genomes with host taxonomy	10.3390/v8030066
Unassigned	Papillomaviridae		Gammapapillomavirus	Gammapapillomavirus 10	dsDNA	Homo sapiens	1	1	Classification of papillomaviruses (PVs) based on 189 PV types and proposal of taxonomic amendments	10.1016/j.virol.2010.02.002
Unassigned	Papillomaviridae		Gammapapillomavirus	Gammapapillomavirus 11	dsDNA	Homo sapiens	1	1	Molecular cloning and characterization of a novel human papillomavirus, HPV 126, isolated from a flat wart-like lesion with intracytoplasmic inclusion bodies and a peculiar distribution of Ki-67 and p53	10.1016/j.virol.2011.10.011
Unassigned	Papillomaviridae		Gammapapillomavirus	Gammapapillomavirus 12	dsDNA	Homo sapiens	1	1	Merkel cell polyomavirus and two previously unknown polyomaviruses are chronically shed from human skin	10.1016/j.chom.2010.05.006
Unassigned	Papillomaviridae		Gammapapillomavirus	Gammapapillomavirus 13	dsDNA	Homo sapiens	1	1	Genomic characterization of ten novel cutaneous human papillomaviruses from keratotic lesions ofimmunosuppressed patients	10.1099/vir.0.030593-0
Unassigned	Papillomaviridae		Gammapapillomavirus	Gammapapillomavirus 14	dsDNA	Homo sapiens	1	1	Linking virus genomes with host taxonomy	10.3390/v8030066
Unassigned	Papillomaviridae		Gammapapillomavirus	Gammapapillomavirus 15	dsDNA	Homo sapiens	1	1	Linking virus genomes with host taxonomy	10.3390/v8030066
Unassigned	Papillomaviridae		Gammapapillomavirus	Gammapapillomavirus 16	dsDNA	Homo sapiens	1	1	Linking virus genomes with host taxonomy	10.3390/v8030066
Unassigned	Papillomaviridae		Gammapapillomavirus	Gammapapillomavirus 17	dsDNA	Homo sapiens	1	1	Linking virus genomes with host taxonomy	10.3390/v8030066
Unassigned	Papillomaviridae		Gammapapillomavirus	Gammapapillomavirus 18	dsDNA	Homo sapiens	1	1	Linking virus genomes with host taxonomy	10.3390/v8030066
Unassigned	Papillomaviridae		Gammapapillomavirus	Gammapapillomavirus 19	dsDNA	Homo sapiens	1	1	Nine complete genome sequences of cutaneous human papillomavirus genotypes isolated from healthy skinof individuals living in rural He Nan province, China	10.1128/JVI.01988-12
Unassigned	Papillomaviridae		Gammapapillomavirus	Gammapapillomavirus 20	dsDNA	Homo sapiens	1	1	Linking virus genomes with host taxonomy	10.3390/v8030066
Unassigned	Papillomaviridae		Gammapapillomavirus	Gammapapillomavirus 21	dsDNA	Homo sapiens	1	1	Linking virus genomes with host taxonomy	10.3390/v8030066
Unassigned	Papillomaviridae		Gammapapillomavirus	Gammapapillomavirus 22	dsDNA	Homo sapiens	1	1	Linking virus genomes with host taxonomy	10.3390/v8030066
Unassigned	Papillomaviridae		Gammapapillomavirus	Gammapapillomavirus 23	dsDNA	Homo sapiens	1	1	Metagenomic sequencing of "HPV-negative" condylomas detects novel putative HPV types	10.1016/j.virol.2013.01.023
Unassigned	Papillomaviridae		Gammapapillomavirus	Gammapapillomavirus 24	dsDNA	Homo sapiens	1	1	Complete Genome Sequences of Three Novel Human Papillomavirus Types, 175, 178, and 180	10.1128/genomeA.00443-14
Unassigned	Papillomaviridae		Gammapapillomavirus	Gammapapillomavirus 25	dsDNA	Homo sapiens	1	1	Characterization of Two Novel Gammapapillomaviruses, HPV179 and HPV184, Isolated from Common Warts of a Renal-Transplant Recipient	10.1371/journal.pone.0119154
Unassigned	Papillomaviridae		Gammapapillomavirus	Gammapapillomavirus 26	dsDNA	Homo sapiens	1	1	Unpublished	GenBank accesion: KR816174 (unavailable)
Unassigned	Papillomaviridae		Mupapillomavirus	Mupapillomavirus 1	dsDNA	Homo sapiens	1	1	Human Papillomavirus and Cervical Cancer	10.1128/CMR.16.1.1–17.2003
Unassigned	Papillomaviridae		Mupapillomavirus	Mupapillomavirus 2	dsDNA	Homo sapiens	1	1	Human Papillomavirus and Cervical Cancer	10.1128/CMR.16.1.1–17.2003
Unassigned	Papillomaviridae		Mupapillomavirus	Mupapillomavirus 3	dsDNA	Homo sapiens	1	1	Unpublished	GenBank accession: KP769769
Unassigned	Papillomaviridae		Nupapillomavirus	Nupapillomavirus 1	dsDNA	Homo sapiens	1	1	CHARACTERIZATION OF A NEW HUMAN PAPILLOMAVIRUS (HPV 41) FROM DISSEMINATED WARTS AND DETECTION OF ITS DNA IN SOME SKIN CARCINOMAS
Mononegavirales	Paramyxoviridae		Morbillivirus	Measles virus	ssRNA(-)	Homo sapiens	1	1	Measles virus, immune control, and persistence	10.1111/j.1574-6976.2012.00330.x
Mononegavirales	Paramyxoviridae		Respirovirus	Human parainfluenza virus 1	ssRNA(-)	Homo sapiens	1	1	Parainfluenza Viruses	10.1128/CMR.16.2.242-264.2003
Mononegavirales	Paramyxoviridae		Respirovirus	Human parainfluenza virus 3	ssRNA(-)	Homo sapiens	1	1	Parainfluenza Viruses	10.1128/CMR.16.2.242-264.2003
Mononegavirales	Paramyxoviridae		Rubulavirus	Human parainfluenza virus 2	ssRNA(-)	Homo sapiens	1	1	Linking virus genomes with host taxonomy	10.3390/v8030066
Mononegavirales	Paramyxoviridae		Rubulavirus	Human parainfluenza virus 4	ssRNA(-)	Homo sapiens	1	1	Linking virus genomes with host taxonomy	10.3390/v8030066
Mononegavirales	Paramyxoviridae		Rubulavirus	Mumps virus	ssRNA(-)	Homo sapiens	1	1	Molecular biology, pathogenesis and pathology of mumps virus	10.1002/path.4445
Mononegavirales	Paramyxoviridae		Avulavirus	Avian paramyxovirus 7	ssRNA(-)	Homo sapiens, Meleagris gallopavo, Chlorocebus aethiops, Cricetinae	x	y	Linking virus genomes with host taxonomy	10.3390/v8030066
Mononegavirales	Paramyxoviridae		Henipavirus	Hendra virus	ssRNA(-)	Homo sapiens, Pteropus sp, Equus ferus	x	3	Hendra virus ecology and transmission	10.1016/j.coviro.2016.02.004
Mononegavirales	Paramyxoviridae		Henipavirus	Nipah virus	ssRNA(-)	Homo sapiens, Pteropus sp, Sus sp	x	3	Animal models of disease shed light on Nipah virus pathogenesis and transmission	10.1002/path.4444
Mononegavirales	Paramyxoviridae		Rubulavirus	Parainfluenza virus 5	ssRNA(-)	Homo sapiens, Canis lupus familiaris	2	2	Linking virus genomes with host taxonomy	10.3390/v8030066
Mononegavirales	Paramyxoviridae		Rubulavirus	Simian virus 41	ssRNA(-)	Macaca fascicularis, Homo sapiens	2	2	Sequence Determination of the P Gene of Simian virus 41: Presence of Irregular Deletions Near the RNA-Editing Sites of Paramyxoviruses	10.1099/0022-1317-74-5-911
Unassigned	Parvoviridae	Parvovirinae	Bocaparvovirus	Primate bocaparvovirus 2	ssDNA(+/-)	Homo sapiens	1	1	Linking virus genomes with host taxonomy	10.3390/v8030066
Unassigned	Parvoviridae	Parvovirinae	Erythroparvovirus	Primate erythroparvovirus 1	ssDNA(+/-)	Homo sapiens	1	1	Linking virus genomes with host taxonomy	10.3390/v8030066
Unassigned	Parvoviridae	Parvovirinae	Protoparvovirus	Primate protoparvovirus 1	ssDNA(+/-)	Homo sapiens	1	1	Acute diarrhea in West African children: diverse enteric viruses and a novel parvovirus genus	10.1128/JVI.01427-12
Unassigned	Parvoviridae	Parvovirinae	Bocaparvovirus	Primate bocaparvovirus 1	ssDNA(+/-)	Homo sapiens, Gorilla gorilla	2	2	Identification and characterization of a new bocavirus species in gorillas	10.1371/journal.pone.0011948
Unassigned	Parvoviridae	Parvovirinae	Dependoparvovirus	Adeno-associated dependoparvovirus A	ssDNA(+/-)	Homo sapiens, Mammalia	x	y	Linking virus genomes with host taxonomy	10.3390/v8030066
Unassigned	Parvoviridae	Parvovirinae	Dependoparvovirus	Adeno-associated dependoparvovirus B	ssDNA(+/-)	Homo sapiens, Capra hircus	2	2	Linking virus genomes with host taxonomy	10.3390/v8030066
Unassigned	Parvoviridae	Parvovirinae	Tetraparvovirus	Primate tetraparvovirus 1	ssDNA(+/-)	Homo sapiens, Pan troglodytes	2	2	Linking virus genomes with host taxonomy	10.3390/v8030066
Unassigned	Picobirnaviridae		Picobirnavirus	Human picobirnavirus	dsRNA	Homo sapiens	1	1	Linking virus genomes with host taxonomy	10.3390/v8030066
Picornavirales	Picornaviridae		Cosavirus	Cosavirus A	ssRNA(+)	Homo sapiens	1	1	Prevalence of human cosaviruses in Tunisia, North Africa	10.1002/jmv.24076
Picornavirales	Picornaviridae		Enterovirus	Enterovirus A	ssRNA(+)	Homo sapiens	1	1	Linking virus genomes with host taxonomy	10.3390/v8030066
Picornavirales	Picornaviridae		Enterovirus	Enterovirus B	ssRNA(+)	Homo sapiens	1	1	Linking virus genomes with host taxonomy	10.3390/v8030066
Picornavirales	Picornaviridae		Enterovirus	Enterovirus C	ssRNA(+)	Homo sapiens	1	1	Linking virus genomes with host taxonomy	10.3390/v8030066
Picornavirales	Picornaviridae		Enterovirus	Enterovirus D	ssRNA(+)	Homo sapiens	1	1	Linking virus genomes with host taxonomy	10.3390/v8030066
Picornavirales	Picornaviridae		Enterovirus	Rhinovirus A	ssRNA(+)	Homo sapiens	1	1	Human rhinovirus and disease severity in children	10.1542/peds.2013-2216
Picornavirales	Picornaviridae		Enterovirus	Rhinovirus B	ssRNA(+)	Homo sapiens	1	1	Human rhinovirus and disease severity in children	10.1542/peds.2013-2216
Picornavirales	Picornaviridae		Enterovirus	Rhinovirus C	ssRNA(+)	Homo sapiens	1	1	Human rhinovirus and disease severity in children	10.1542/peds.2013-2216
Picornavirales	Picornaviridae		Parechovirus	Parechovirus A	ssRNA(+)	Homo sapiens	1	1	Severe Human Parechovirus Infections in Infants and the Role of Older Siblings	10.1093/aje/kwv206
Picornavirales	Picornaviridae		Rosavirus	Rosavirus A	ssRNA(+)	Homo sapiens	1	1	Linking virus genomes with host taxonomy	10.3390/v8030066
Picornavirales	Picornaviridae		Salivirus	Salivirus A	ssRNA(+)	Homo sapiens	1	1	A Novel Picornavirus Associated with Gastroenteritis	10.1128/JVI.01241-09
Picornavirales	Picornaviridae		Kobuvirus	Aichivirus A	ssRNA(+)	Homo sapiens, Mammalia	x	y	Epidemiology of human and animal kobuviruses	10.1007/s13337-014-0200-5
Picornavirales	Picornaviridae		Cardiovirus	Cardiovirus A	ssRNA(+)	Homo sapiens, Sus scrofa, Mus musculus, Sigmodon hispidus	4	4	Linking virus genomes with host taxonomy	10.3390/v8030066
Picornavirales	Picornaviridae		Cardiovirus	Cardiovirus B	ssRNA(+)	Homo sapiens, Mus musculus	2	2	Phylogenetic Analysis of the Species Theilovirus: Emerging Murine and Human Pathogens	10.1128/JVI.01160-08
Picornavirales	Picornaviridae		Enterovirus	Enterovirus H	ssRNA(+)	Homo sapiens, Saguinus mystax	2	2	Linking virus genomes with host taxonomy	10.3390/v8030066
Picornavirales	Picornaviridae		Hepatovirus	Hepatovirus A	ssRNA(+)	Homo sapiens, Cercopithecus sp, Macaca sp, Pan troglodytes	x	4	Natural hosts of hepatitis A virus	10.1016/0264-410X(92)90537-T
Picornavirales	Picornaviridae		Parechovirus	Parechovirus B	ssRNA(+)	Homo sapiens, Rodentia	x	y	Serological survey in the Finnish human population implies human-to-human transmission of Ljungan virus or antigenically related viruses	10.1017/S0950268815002551
Mononegavirales	Pneumoviridae		Metapneumovirus	Human metapneumovirus	ssRNA(-)	Homo sapiens	1	1	Human Metapneumovirus	10.1128/microbiolspec.AID-0020-2014
Mononegavirales	Pneumoviridae		Orthopneumovirus	Human respiratory syncytial virus	ssRNA(-)	Homo sapiens	1	1	Host response to respiratory syncytial virus infection	10.1097/QCO.0000000000000159
Unassigned	Polyomaviridae		Alphapolyomavirus	Human polyomavirus 5	dsDNA	Homo sapiens	1	1	A taxonomy update for the family Polyomaviridae	10.1007/s00705-016-2794-y
Unassigned	Polyomaviridae		Alphapolyomavirus	Human polyomavirus 8	dsDNA	Homo sapiens	1	1	A taxonomy update for the family Polyomaviridae	10.1007/s00705-016-2794-y
Unassigned	Polyomaviridae		Alphapolyomavirus	Human polyomavirus 9	dsDNA	Homo sapiens	1	1	A taxonomy update for the family Polyomaviridae	10.1007/s00705-016-2794-y
Unassigned	Polyomaviridae		Alphapolyomavirus	Human polyomavirus 12	dsDNA	Homo sapiens	1	1	A taxonomy update for the family Polyomaviridae	10.1007/s00705-016-2794-y
Unassigned	Polyomaviridae		Alphapolyomavirus	Human polyomavirus 13	dsDNA	Homo sapiens	1	1	A taxonomy update for the family Polyomaviridae	10.1007/s00705-016-2794-y
Unassigned	Polyomaviridae		Betapolyomavirus	Human polyomavirus 1	dsDNA	Homo sapiens	1	1	A taxonomy update for the family Polyomaviridae	10.1007/s00705-016-2794-y
Unassigned	Polyomaviridae		Betapolyomavirus	Human polyomavirus 2	dsDNA	Homo sapiens	1	1	A taxonomy update for the family Polyomaviridae	10.1007/s00705-016-2794-y
Unassigned	Polyomaviridae		Betapolyomavirus	Human polyomavirus 3	dsDNA	Homo sapiens	1	1	A taxonomy update for the family Polyomaviridae	10.1007/s00705-016-2794-y
Unassigned	Polyomaviridae		Betapolyomavirus	Human polyomavirus 4	dsDNA	Homo sapiens	1	1	A taxonomy update for the family Polyomaviridae	10.1007/s00705-016-2794-y
Unassigned	Polyomaviridae		Deltapolyomavirus	Human polyomavirus 6	dsDNA	Homo sapiens	1	1	A taxonomy update for the family Polyomaviridae	10.1007/s00705-016-2794-y
Unassigned	Polyomaviridae		Deltapolyomavirus	Human polyomavirus 7	dsDNA	Homo sapiens	1	1	A taxonomy update for the family Polyomaviridae	10.1007/s00705-016-2794-y
Unassigned	Polyomaviridae		Deltapolyomavirus	Human polyomavirus 10	dsDNA	Homo sapiens	1	1	A taxonomy update for the family Polyomaviridae	10.1007/s00705-016-2794-y
Unassigned	Polyomaviridae		Deltapolyomavirus	Human polyomavirus 11	dsDNA	Homo sapiens	1	1	A taxonomy update for the family Polyomaviridae	10.1007/s00705-016-2794-y
Unassigned	Poxviridae	Chordopoxvirinae	Molluscipoxvirus	Molluscum contagiosum virus	dsDNA	Homo sapiens	1	1	Poxviruses and the evolution of host range and virulence	10.1016/j.meegid.2013.10.014
Unassigned	Poxviridae	Chordopoxvirinae	Orthopoxvirus	Variola virus	dsDNA	Homo sapiens	1	1	Poxviruses and the evolution of host range and virulence	10.1016/j.meegid.2013.10.014
Unassigned	Poxviridae	Chordopoxvirinae	Orthopoxvirus	Vaccinia virus	dsDNA	Homo sapiens, Bos taurus, Oryzomys sp, Mus musculus, Equus caballus	x	y	Kroon et al, 2011 - Zoonotic brazilian VACV - from field to therapy	10.1016/j.antiviral.2011.08.018
Unassigned	Poxviridae	Chordopoxvirinae	Parapoxvirus	Orf virus	dsDNA	Homo sapiens, Capra hircus, Ovis aries	3	3	Linking virus genomes with host taxonomy	10.3390/v8030066
Unassigned	Poxviridae	Chordopoxvirinae	Yatapoxvirus	Tanapox virus	dsDNA	Homo sapiens, Primates	x	y	Poxviruses and the evolution of host range and virulence	10.1016/j.meegid.2013.10.014
Unassigned	Poxviridae	Chordopoxvirinae	Orthopoxvirus	Camelpox virus	dsDNA	Homo sapiens, Camelus sp	x	2	Poxviruses and the evolution of host range and virulence	10.1016/j.meegid.2013.10.014
Unassigned	Poxviridae	Chordopoxvirinae	Orthopoxvirus	Ectromelia virus	dsDNA	Homo sapiens, Mus sp	x	2	Linking virus genomes with host taxonomy	10.3390/v8030066
Unassigned	Poxviridae	Chordopoxvirinae	Orthopoxvirus	Cowpox virus	dsDNA	Homo sapiens, Callithrix jacchus, Canis lupus familiaris, Ailurus fulgens, Felis silvestris, Felis catus, Panthera leo, Panthera onca, Panthera pardus, Puma concolor, Elephas maximus, Loxodonta africana, Equus caballus, Tapirus indicus, Diceros bicornis, Bos taurus, Mus musculus, Rattus norvegicus, Apodemus sylvaticus, Castor fiber, Microtus agrestis, Acinonyx jubatus, Leopardus pardalis, Sorex a…	x	y	Linking virus genomes with host taxonomy	10.3390/v8030066
Unassigned	Poxviridae	Chordopoxvirinae	Orthopoxvirus	Monkeypox virus	dsDNA	Homo sapiens, Mus musculus, Gliridae, Cynomys gunnisoni, Cynomys ludovicianus, Cynomys leucurus, Cynomys mexicanus, Cynomys parvidens, Heliosciurus ruwenzorii	x	y	Linking virus genomes with host taxonomy	10.3390/v8030066
Unassigned	Poxviridae	Chordopoxvirinae	Yatapoxvirus	Yaba monkey tumor virus	dsDNA	Homo sapiens, Erythrocebus patas, Macaca sp, Papio hamadryas	x	4	Linking virus genomes with host taxonomy	10.3390/v8030066
Unassigned	Reoviridae	Sedoreovirinae	Rotavirus	Rotavirus B	dsRNA	Homo sapiens	1	1	Linking virus genomes with host taxonomy	10.3390/v8030066
Unassigned	Reoviridae	Sedoreovirinae	Rotavirus	Rotavirus C	dsRNA	Homo sapiens	1	1	Linking virus genomes with host taxonomy	10.3390/v8030066
Unassigned	Reoviridae	Sedoreovirinae	Orbivirus	Corriparta virus	dsRNA	Homo sapiens, Diptera, Mammalia, Avian species	x	y	Full genome sequencing of Corriparta virus, identifies California mosquito pool virus as a member of theCorriparta virus species	10.1371/journal.pone.0070779
Unassigned	Reoviridae	Sedoreovirinae	Orbivirus	Orungo virus	dsRNA	Homo sapiens, Anopheles sp, Aedes sp, Culex sp, Mammalia	x	y	Full-Genome Characterisation of Orungo, Lebombo and Changuinola Viruses Provides Evidence for Co-Evolution of Orbiviruses with Their Arthropod Vectors	10.1371/journal.pone.0086392
Unassigned	Reoviridae	Sedoreovirinae	Orbivirus	Great Island virus	dsRNA	Homo sapiens, Ixodida, Avian species	x	y	Linking virus genomes with host taxonomy	10.3390/v8030066
Unassigned	Reoviridae	Sedoreovirinae	Orbivirus	Lebombo virus	dsRNA	Homo sapiens, Mansonia africana, Aedes circumluteolus	3	3	Full-Genome Characterisation of Orungo, Lebombo and Changuinola Viruses Provides Evidence for Co-Evolution of Orbiviruses with Their Arthropod Vectors	10.1371/journal.pone.0086392
Unassigned	Reoviridae	Sedoreovirinae	Rotavirus	Rotavirus A	dsRNA	Homo sapiens, Chlorocebus pygerythrus	2	2	Linking virus genomes with host taxonomy	10.3390/v8030066
Unassigned	Reoviridae	Sedoreovirinae	Rotavirus	Rotavirus H	dsRNA	Homo sapiens, Sus sp	x	2	Genomic Sequence of the First Porcine Rotavirus Group H Strain in the United States	10.1128/genomeA.01763-15
Unassigned	Reoviridae	Sedoreovirinae	Seadornavirus	Banna virus	dsRNA	Homo sapiens, Culex tritaeniorhynchus, Sus scrofa, Bos taurus,Culex annulus	x	4	Linking virus genomes with host taxonomy	10.3390/v8030066
Unassigned	Reoviridae	Spinareovirinae	Coltivirus	Colorado tick fever virus	dsRNA	Homo sapiens, Peromyscus maniculatus, Dermacentor andersoni, Erethizon dorsatum, Callospermophilus lateralis, Neotoma cinerea	x	y	Linking virus genomes with host taxonomy	10.3390/v8030066
Unassigned	Reoviridae	Spinareovirinae	Orthoreovirus	Nelson Bay orthoreovirus	dsRNA	Homo sapiens, Pteropus poliocephalus, Pteropus hypomelanus	3	2	Imported Case of Acute Respiratory Tract Infection Associated with a Member of Species Nelson Bay Orthoreovirus	10.1371/journal.pone.0092777.g001
Unassigned	Retroviridae	Orthoretrovirinae	Lentivirus	Human immunodeficiency virus 1	ssRNA-RT	Homo sapiens	1	1	Linking virus genomes with host taxonomy	10.3390/v8030066
Unassigned	Retroviridae	Orthoretrovirinae	Lentivirus	Human immunodeficiency virus 2	ssRNA-RT	Homo sapiens	1	1	Linking virus genomes with host taxonomy	10.3390/v8030066
Unassigned	Retroviridae	Orthoretrovirinae	Deltaretrovirus	Primate T-lymphotropic virus 1	ssRNA-RT	Homo sapiens, Chlorocebus aethiops	2	2	Linking virus genomes with host taxonomy	10.3390/v8030066
Unassigned	Retroviridae	Orthoretrovirinae	Deltaretrovirus	Primate T-lymphotropic virus 2	ssRNA-RT	Homo sapiens, Pan paniscus	2	2	Linking virus genomes with host taxonomy	10.3390/v8030066
Unassigned	Retroviridae	Orthoretrovirinae	Deltaretrovirus	Primate T-lymphotropic virus 3	ssRNA-RT	Homo sapiens, Cercocebus torquatus	2	2	Linking virus genomes with host taxonomy	10.3390/v8030066
Unassigned	Retroviridae	Spumaretrovirinae	Spumavirus	African green monkey simian foamy virus	ssRNA-RT	Homo sapiens, Chlorocebus aethiops	2	2	Linking virus genomes with host taxonomy	10.3390/v8030066
Unassigned	Retroviridae	Spumaretrovirinae	Spumavirus	Macaque simian foamy virus	ssRNA-RT	Homo sapiens, Macaca sp	x	2	Linking virus genomes with host taxonomy	10.3390/v8030066
Unassigned	Retroviridae	Spumaretrovirinae	Spumavirus	Simian foamy virus	ssRNA-RT	Homo sapiens, Pan troglodytes, Gorilla gorilla	3	3	Linking virus genomes with host taxonomy	10.3390/v8030066
Mononegavirales	Rhabdoviridae		Vesiculovirus	Indiana vesiculovirus	ssRNA(-)	Homo sapiens, Aedes sp, Simulidae, Musca domestica, Equus sp, Sus scrofa, Bos taurus, Culicoides sp, Lutzomya sp	x	y	Linking virus genomes with host taxonomy	10.3390/v8030066
Mononegavirales	Rhabdoviridae		Vesiculovirus	Maraba vesiculovirus	ssRNA(-)	Homo sapiens, Mammalia; Lutzomyia sp	x	y	Carajas and Maraba viruses, two new vesiculoviruses isolated from phlebotomine sand flies in Brazil
Mononegavirales	Rhabdoviridae		Vesiculovirus	New Jersey vesiculovirus	ssRNA(-)	Homo sapiens, Mammalia; Diptera	x	y	Vesicular stomatitis virus: re-inventing the bullet	10.1016/j.molmed.2004.03.003
Mononegavirales	Rhabdoviridae		Vesiculovirus	Piry vesiculovirus	ssRNA(-)	Homo sapiens, Mammalia; Aedes sp	x	y	Susceptibility of various animals to the vesiculovirus Piry
Mononegavirales	Rhabdoviridae		Lyssavirus	Australian bat lyssavirus	ssRNA(-)	Homo sapiens, Pteropus alecto, P. poliocephalus, P. scapulatus, P. conspicillatus, Saccolaimus sp	x	3	Linking virus genomes with host taxonomy	10.3390/v8030066
Mononegavirales	Rhabdoviridae		Lyssavirus	Duvenhage lyssavirus	ssRNA(-)	Homo sapiens, Chiroptera	x	y	In vitro and in vivo isolation and characterization of Duvenhage virus	10.1371/journal.ppat.1002682
Mononegavirales	Rhabdoviridae		Lyssavirus	European bat 1 lyssavirus	ssRNA(-)	Homo sapiens, Eptesicus serotinus, Martes foina, Ovis aries	4	4	European bat lyssaviruses: an emerging zoonosis	10.1017/S0950268803001481
Mononegavirales	Rhabdoviridae		Lyssavirus	European bat 2 lyssavirus	ssRNA(-)	Homo sapiens, Myotis dasycneme, Myotis daubentonii	3	2	European bat lyssaviruses: an emerging zoonosis	10.1017/S0950268803001481
Mononegavirales	Rhabdoviridae		Lyssavirus	Mokola lyssavirus	ssRNA(-)	Homo sapiens, Crocidura flavescens, Lophuromys sikapusi, Felis catus, Canis lupus	x	y	Diversity and Epidemiology of Mokola Virus	10.1371/journal.pntd.0002511
Mononegavirales	Rhabdoviridae		Lyssavirus	Rabies lyssavirus	ssRNA(-)	Homo sapiens, Mammalia	x	y	The role of viral evolution in rabies host shifts and emergence	10.1016/j.coviro.2014.07.004
Mononegavirales	Rhabdoviridae		Vesiculovirus	Chandipura vesiculovirus	ssRNA(-)	Homo sapiens; Phlebotomus sp	x	2	Microglial activation induces neuronal death in Chandipura virus infection	10.1038/srep22544
Mononegavirales	Rhabdoviridae		Vesiculovirus	Isfahan vesiculovirus	ssRNA(-)	Homo sapiens, Gerbilinae, Phlebotomus papatasi	x	y	Isfahan virus, a new vesiculovirus infecting humans, gerbils, and sandflies in Iran
Unassigned	Togaviridae		Rubivirus	Rubella virus	ssRNA(+)	Homo sapiens	1	1	Linking virus genomes with host taxonomy	10.3390/v8030066
Unassigned	Togaviridae		Alphavirus	Barmah Forest virus	ssRNA(+)	Homo sapiens, Macropus sp, Chlorocebus aethiops, Mus sp, Anopheles amictus, Culex annulirostris	x	y	Linking virus genomes with host taxonomy	10.3390/v8030066
Unassigned	Togaviridae		Alphavirus	Chikungunya virus	ssRNA(+)	Homo sapiens, Aedes aegypti, Aedes albopictus, Cercopithecus sp, Macaca sp,Papio sp, Presbytis sp, Pan troglodytes, Aedes polynesiensis, Aedes furcifer	x	y	Linking virus genomes with host taxonomy	10.3390/v8030066
Unassigned	Togaviridae		Alphavirus	Eastern equine encephalitis virus	ssRNA(+)	Homo sapiens, Aedes sp, Passeriformes, Equus caballus,Ochlerotatus canadensis, Culiseta melanura	x	y	Linking virus genomes with host taxonomy	10.3390/v8030066
Unassigned	Togaviridae		Alphavirus	Everglades virus	ssRNA(+)	Homo sapiens, Rodentia, Nematocera	x	y	Serologic evidence of widespread everglades virus activity in dogs, Florida
Unassigned	Togaviridae		Alphavirus	Mayaro virus	ssRNA(+)	Homo sapiens, Aedes aegypti, Haemagogus sp	x	3	Linking virus genomes with host taxonomy	10.3390/v8030066
Unassigned	Togaviridae		Alphavirus	O'nyong-nyong virus	ssRNA(+)	Homo sapiens, Anopheles sp	x	2	Linking virus genomes with host taxonomy	10.3390/v8030066
Unassigned	Togaviridae		Alphavirus	Rio Negro virus	ssRNA(+)	Homo sapiens, Culex sp, Aedes sp, Rodentia	x	y	First detection of Rio Negro virus (Venezuelan equine encephalitis complex subtype VI) in Córdoba, Argentina	10.1590/S0074-02762012000100017
Unassigned	Togaviridae		Alphavirus	Ross River virus	ssRNA(+)	Homo sapiens, Aedes sp, Macropus sp, Culex annulirostris	x	4	Linking virus genomes with host taxonomy	10.3390/v8030066
Unassigned	Togaviridae		Alphavirus	Semliki Forest virus	ssRNA(+)	Homo sapiens, Aedes sp, Culex tritaeniorhynchus, Atelerix albiventris, Rhipicephalus sp, Quelea sp, Halcyon sp	x	y	Linking virus genomes with host taxonomy	10.3390/v8030066
Unassigned	Togaviridae		Alphavirus	Sindbis virus	ssRNA(+)	Homo sapiens, Aedes sp, Motacilla alba, Acrocephalus scirpaceus, Culex sp, Streptopelia turtur	x	y	Linking virus genomes with host taxonomy	10.3390/v8030066
Unassigned	Togaviridae		Alphavirus	Venezuelan equine encephalitis virus	ssRNA(+)	Homo sapiens, Didelphis marsupialis, Philander opossum, Equus asinus, Equus caballus, Bos taurus, Proechimys sp, Sigmodon hispidus, Culex sp	x	y	Linking virus genomes with host taxonomy	10.3390/v8030066
Unassigned	Togaviridae		Alphavirus	Western equine encephalitis virus	ssRNA(+)	Homo sapiens, Aedes sp, Anopheles sp, Culex tarsalis, Rana pipiens, Equus caballus, Cervidae , Haemorhous mexicanus,Thamnophis sp, Urocitellus richardsonii, Lepus americanus, Passer domesticus	x	y	Linking virus genomes with host taxonomy	10.3390/v8030066
Unassigned	Unassigned		Deltavirus	Hepatitis delta virus	ssRNA(-)	Homo sapiens, Hepatitis B virus	2	2	Linking virus genomes with host taxonomy	10.3390/v8030066
X: more than 4 species host
Y: more than 4 genus host
