# Supplementary material for: An Anthropocentric View of the Virosphere-Host Relationship
Source: Front Microbiol. 2017 Aug 30;8:1673. doi: 10.3389/fmicb.2017.01673 (PMC5582082; doi:10.3389/fmicb.2017.01673)
Supplement: TABLE S4 — Tropism of human-infecting viruses and clinical manifestation. [file Table_4.XLSX]

## Sheet: Human-infecting viruses
Family	Subfamily	Genus	Species	Clinical manifestations	Organic system affected	Reference	D.O.I.
Herpesviridae	Alphaherpesvirinae	Simplexvirus	Human alphaherpesvirus 1	Skin lesions, encephalitis	Integumentary / Nervous	Herpesvirus: an underestimated virus	10.1007/s12223-016-0482-7
Herpesviridae	Alphaherpesvirinae	Simplexvirus	Human alphaherpesvirus 2	Skin lesions, encephalitis	Integumentary / Nervous	Herpesvirus: an underestimated virus	10.1007/s12223-016-0482-7
Herpesviridae	Alphaherpesvirinae	Varicellovirus	Human alphaherpesvirus 3	Rash, postherpetic neuralgia, herpes zoster	Integumentary / Nervous	Herpes Zoster	10.1016/j.cger.2016.02.011
Herpesviridae	Betaherpesvirinae	Cytomegalovirus	Human betaherpesvirus 5	Neonatal complications (pneumonitis, gastrointestinal malfunction, hepatitis, trombocytopenia, hepatosplenomagaly, encephalitis)	Respiratory / Digestive / Immune / Endocrine / Cardiovascular / Nervous	Congenital Cytomegalovirus	10.1097/ANC.0000000000000242
Herpesviridae	Betaherpesvirinae	Roseolovirus	Human betaherpesvirus 7	Roseola, neurological complications	Integumentary / Nervous	Clinical Impact of Primary Infection with Roseoloviruses	10.1016/j.coviro.2014.09.013
Herpesviridae	Betaherpesvirinae	Roseolovirus	Human betaherpesvirus 6A	Roseola, neurological complications	Integumentary / Nervous	Clinical Impact of Primary Infection with Roseoloviruses	10.1016/j.coviro.2014.09.013
Herpesviridae	Betaherpesvirinae	Roseolovirus	Human betaherpesvirus 6B	Roseola, neurological complications	Integumentary / Nervous	Clinical Impact of Primary Infection with Roseoloviruses	10.1016/j.coviro.2014.09.013
Herpesviridae	Gammaherpesvirinae	Lymphocryptovirus	Human gammaherpesvirus 4	Mononucleosis, lymphoma	Immune / Lymphatic	Human immunity against EBV—lessons from the clinic	10.1084/jem.20161846
Herpesviridae	Gammaherpesvirinae	Rhadinovirus	Human gammaherpesvirus 8	Kaposi's sarcoma	Integumentary / Muscular	Twenty Years of KSHV	10.3390/v6114258
Herpesviridae	Alphaherpesvirinae	Simplexvirus	Macacine alphaherpesvirus 1	Skin lesions, encephalitis	Integumentary / Nervous	Monkey B Virus (Cercopithecine herpesvirus 1)
Filoviridae		Ebolavirus	Bundibugyo ebolavirus	Hemorrhagic fever, hepatocellular degeneration and necrosis/ spleen manifestations	Cardiovascular / Digestive / Endocrine / Immune	The Pathogenesis of Ebola Virus Disease	10.1146/annurev-pathol-052016-100506
Filoviridae		Ebolavirus	Taï Forest ebolavirus	Hemorrhagic fever, hepatocellular degeneration and necrosis/ spleen manifestations	Cardiovascular / Digestive / Endocrine / Immune	The Pathogenesis of Ebola Virus Disease	10.1146/annurev-pathol-052016-100506
Paramyxoviridae		Morbillivirus	Measles virus	Coryza conjunctivitis, skin lesions, pneumonia, encephalitis	Integumentary / Nervous / Respiratory	Sporadic cases of adult measles: a research article	10.1186/s13104-017-2374-6
Paramyxoviridae		Respirovirus	Human parainfluenza virus 1	Acute respiratory infection	Respiratory	Parainfluenza virus as a cause of acute respiratory infection in hospitalized children	http://dx.doi.org/10.1016/j.bjid.2015.03.002
Paramyxoviridae		Respirovirus	Human parainfluenza virus 3	Acute respiratory infection	Respiratory	Parainfluenza virus as a cause of acute respiratory infection in hospitalized children	http://dx.doi.org/10.1016/j.bjid.2015.03.002
Paramyxoviridae		Rubulavirus	Human parainfluenza virus 2	Acute respiratory infection	Respiratory	Parainfluenza virus as a cause of acute respiratory infection in hospitalized children	http://dx.doi.org/10.1016/j.bjid.2015.03.002
Paramyxoviridae		Rubulavirus	Human parainfluenza virus 4	Severe respiratory illness	Respiratory	Use of laboratory and administrative data to understand the potential impact of human parainfluenza virus 4 on cases of bronchiolitis, croup, and pneumonia in Alberta, Canada	10.1186/s12879-016-1748-z
Paramyxoviridae		Rubulavirus	Mumps virus	Acute respiratory infection / Encephalitis / Meningitis / Pancreatitis / Oophoritis / Orchitis	Respiratory / Nervous/ Digestory / Endocrine / Reproductive	Mumps Epidemiology and Mumps Virus Genotypes Circulating in Mainland China during 2013-2015	10.1371/journal.pone.0169561
Pneumoviridae		Metapneumovirus	Human metapneumovirus	Respiratory problems	Respiratory	Burden of Human Metapneumovirus Infections in Patients With Cancer: Risk Factors and Outcomes	10.1002/cncr.30599
Pneumoviridae		Orthopneumovirus	Human respiratory syncytial virus	Respiratory problems	Respiratory	Potent single-domain antibodies that arrest respiratory syncytial virus fusion protein in its prefusion state	10.1038/ncomms14158
Filoviridae		Ebolavirus	Reston ebolavirus	Non-pathogenic (no direct evidence of causal disease)	Non-pathogenic	Ebola haemorrhagic fever	10.1016/S0140-6736(10)60667-8
Filoviridae		Ebolavirus	Sudan ebolavirus	Hemorrhagic fever, hepatocellular degeneration and necrosis/ spleen manifestations	Cardiovascular / Digestive / Endocrine / Immune	Ebola Virus Pathogenesis: Implications for Vaccines and Therapies	10.1128/JVI.77.18.9733–9737.2003
Filoviridae		Ebolavirus	Zaire ebolavirus	Hemorrhagic fever, hepatocellular degeneration and necrosis/ spleen manifestations	Cardiovascular / Digestive / Endocrine / Immune	Ebola Virus Pathogenesis: Implications for Vaccines and Therapies	10.1128/JVI.77.18.9733–9737.2003
Filoviridae		Marburgvirus	Marburg marburgvirus	Hemorrhagic fever, hepatocellular degeneration and necrosis/ spleen manifestations	Cardiovascular / Digestive / Endocrine / Immune	Ebola Virus Pathogenesis: Implications for Vaccines and Therapies	10.1128/JVI.77.18.9733–9737.2003
Paramyxoviridae		Avulavirus	Avian paramyxovirus 7	Respiratory problems	Respiratory	Evaluation of the Replication, Pathogenicity, and Immunogenicity of Avian Paramyxovirus (APMV) Serotypes 2, 3, 4, 5, 7, and 9 in Rhesus Macaques	10.1371/journal.pone.0075456
Paramyxoviridae		Henipavirus	Hendra virus	Respiratory problems, encephalitis	Respiratory / Nervous	Hendra virus	10.1016/j.cveq.2014.08.004
Paramyxoviridae		Henipavirus	Nipah virus	Respiratory problems, reduced level of consciousness and prominent brain-stem dysfunction	Respiratory / Nervous	Nipah virus infection: current scenario	10.1007/s13337-013-0171-y
Paramyxoviridae		Rubulavirus	Parainfluenza virus 5	Non-pathogenic (no direct evidence of causal disease)	Non-pathogenic	Structure of the paramyxovirus parainfluenza virus 5 nucleoprotein–RNA complex	10.1073/pnas.1503941112
Paramyxoviridae		Rubulavirus	Simian virus 41	Non-pathogenic (no direct evidence of causal disease)	Non-pathogenic	Sequence determination of the P gene of simian virus 41: presence of irregular deletions near the RNA-editing sites of paramyxoviruses	10.1099/0022-1317-74-5-911
Rhabdoviridae		Vesiculovirus	Indiana vesiculovirus	Flu-like	Respiratory / Muscular	A real-time reverse transcriptase polymerase chain reaction for detection and quantification of Vesiculovirus	10.1590/0074-02760150456
Rhabdoviridae		Vesiculovirus	Maraba vesiculovirus	Unknown	Unknown	A real-time reverse transcriptase polymerase chain reaction for detection and quantification of Vesiculovirus	10.1590/0074-02760150457
Rhabdoviridae		Vesiculovirus	New Jersey vesiculovirus	Flu-like	Respiratory / Muscular	A real-time reverse transcriptase polymerase chain reaction for detection and quantification of Vesiculovirus	10.1590/0074-02760150458
Rhabdoviridae		Vesiculovirus	Piry vesiculovirus	Unknown	Unknown	A real-time reverse transcriptase polymerase chain reaction for detection and quantification of Vesiculovirus	10.1590/0074-02760150459
Rhabdoviridae		Lyssavirus	Australian bat lyssavirus	Encephalitis	Nervous	European bat lyssaviruses: an emerging zoonosis	10.1017/S0950268803001481
Rhabdoviridae		Lyssavirus	Duvenhage lyssavirus	Encephalitis	Nervous	European bat lyssaviruses: an emerging zoonosis	10.1017/S0950268803001481
Rhabdoviridae		Lyssavirus	European bat 1 lyssavirus	Encephalitis	Nervous	European bat lyssaviruses: an emerging zoonosis	10.1017/S0950268803001481
Rhabdoviridae		Lyssavirus	European bat 2 lyssavirus	Encephalitis	Nervous	European bat lyssaviruses: an emerging zoonosis	10.1017/S0950268803001481
Rhabdoviridae		Lyssavirus	Mokola lyssavirus	Encephalitis	Nervous	Diversity and Epidemiology of Mokola Virus	10.1371/journal.pntd.0002511
Rhabdoviridae		Lyssavirus	Rabies lyssavirus	Encephalitis, paralysis	Nervous	Human Rabies: a 2016 Update	10.1007/s11908-016-0540-y
Rhabdoviridae		Vesiculovirus	Chandipura vesiculovirus	Encephalitis	Nervous	Changing clinical scenario in Chandipura virus infection	10.4103/0971-5916.191929
Rhabdoviridae		Vesiculovirus	Isfahan vesiculovirus	Non-pathogenic (no direct evidence of causal disease)	Non-pathogenic	Recombinant Isfahan virus and vesicular stomatitis virus vaccine vectors provide durable, multivalent, single dose protection against lethal alphavirus challenge	10.1128/JVI.01729-16
Coronaviridae	Coronavirinae	Alphacoronavirus	Human coronavirus 229E	Respiratory problems	Respiratory	Detection of the human coronavirus 229E, HKU1, NL63, and OC43 between 2010 and 2013 in Yamagata, Japan	10.7883/yoken.JJID.2014.266
Coronaviridae	Coronavirinae	Alphacoronavirus	Human coronavirus NL63	Respiratory problems	Respiratory	Detection of the human coronavirus 229E, HKU1, NL63, and OC43 between 2010 and 2013 in Yamagata, Japan	10.7883/yoken.JJID.2014.266
Coronaviridae	Coronavirinae	Betacoronavirus	Human coronavirus HKU1	Respiratory problems	Respiratory	Detection of the human coronavirus 229E, HKU1, NL63, and OC43 between 2010 and 2013 in Yamagata, Japan	10.7883/yoken.JJID.2014.266
Coronaviridae	Torovirinae	Torovirus	Human torovirus	Gastroenteritis	Digestive	Human torovirus: a new nosocomial gastrointestinal pathogen
Coronaviridae	Coronavirinae	Betacoronavirus	Middle East respiratory syndrome-related coronavirus	Respiratory problems	Respiratory	From SARS to MERS: evidence and speculation	10.1007/s11684-016-0466-7
Coronaviridae	Coronavirinae	Betacoronavirus	Severe acute respiratory syndrome-related coronavirus	Respiratory problems	Respiratory	From SARS to MERS: evidence and speculation	10.1007/s11684-016-0466-7
Picornaviridae		Cosavirus	Cosavirus A	Non-pathogenic (no direct evidence of causal disease)	Non-pathogenic	Picornavirus and enterovirus diversity with associated human diseases	10.1016/j.meegid.2012.10.016
Picornaviridae		Enterovirus	Enterovirus A	Repiratory symptons, encephalitis	Respiratory / Nervous	Enteroviruses and Parechoviruses	10.1128/microbiolspec.DMIH2-0006-2015
Picornaviridae		Enterovirus	Enterovirus B	Respiratory symptons, inflamation of myocardium, brain and pancreas	Cardiovascular / Respiratory / Nervous / Digestive / Endocrine	Infectious Entry Pathway of Enterovirus B Species	10.3390/v7122945
Picornaviridae		Enterovirus	Enterovirus C	Conjunctivitis, poliomielitis, encephalitis, respiratory symptons	Integumentary / Respiratory / Nervous	Enteroviruses and Parechoviruses	10.1128/microbiolspec.DMIH2-0006-2015
Picornaviridae		Enterovirus	Enterovirus D	Asthma	Respiratory	Enterovirus 68 Infection--Association with Asthma	10.1016/j.jaip.2015.12.013
Picornaviridae		Enterovirus	Rhinovirus A	Common cold, asthma	Respiratory	Mechanism of human rhinovirus infections	10.1186/s40348-016-0049-3
Picornaviridae		Enterovirus	Rhinovirus B	Common cold, asthma	Respiratory	Mechanism of human rhinovirus infections	10.1186/s40348-016-0049-3
Picornaviridae		Enterovirus	Rhinovirus C	Common cold, asthma	Respiratory	Mechanism of human rhinovirus infections	10.1186/s40348-016-0049-3
Picornaviridae		Parechovirus	Parechovirus A	Gastrointestinal and respiratory symptoms, myocarditis, encephalitis, meningitis	Digestive / Respiratory / Cardiovascular / Nervous	Enteroviruses and Parechoviruses	10.1128/microbiolspec.DMIH2-0006-2015
Picornaviridae		Rosavirus	Rosavirus A	Non-pathogenic (no direct evidence of causal disease)	Non-pathogenic	Discovery of rosavirus 2, a novel variant of a rodent-associated picornavirus, in children from The Gambia	10.1016/j.virol.2014.01.018
Picornaviridae		Salivirus	Salivirus A	Non-pathogenic (no direct evidence of causal disease)	Non-pathogenic	Picornavirus and enterovirus diversity with associated human diseases	10.1016/j.meegid.2012.10.016
Picornaviridae		Kobuvirus	Aichivirus A	Gastroenteritis	Digestive	Aichi Virus 1: Environmental Occurrence and Behavior	10.3390/pathogens4020256
Picornaviridae		Cardiovirus	Cardiovirus A	Non-pathogenic (no direct evidence of causal disease)	Non-pathogenic	The encephalomyocarditis virus	10.4161/viru.20573
Picornaviridae		Cardiovirus	Cardiovirus B	Non-pathogenic (no direct evidence of causal disease)	Non-pathogenic	Phylogenetic Analysis of the Species Theilovirus: Emerging Murine and Human Pathogens	10.1128/JVI.01160-08
Picornaviridae		Enterovirus	Enterovirus H	Repiratory symptons, encephalitis	Respiratory /Nervous	Enteroviruses and Parechoviruses	10.1128/microbiolspec.DMIH2-0006-2015
Picornaviridae		Hepatovirus	Hepatovirus A	Hepatitis	Digestive / Immune / Endocrine	Reassessing Immune Control of Hepatitis A Virus	10.1016/j.coviro.2015.01.003
Picornaviridae		Parechovirus	Parechovirus B	Gastrointestinal and respiratory symptoms, myocarditis, encephalitis, meningitis	Digestive / Respiratory / Cardiovascular / Nervous	Enteroviruses and Parechoviruses	10.1128/microbiolspec.DMIH2-0006-2015
Adenoviridae		Mastadenovirus	Human mastadenovirus A	Gastrointestinal, respiratory, urinary, cancer	Digestive / Respiratory / Urinary	Human adenovirus: Viral pathogen with increasing importance	10.1556/EuJMI.4.2014.1.2
Adenoviridae		Mastadenovirus	Human mastadenovirus B	Keratoconjunctivitis, gastrointestinal, respiratory, urinary, cancer	Integumentary / Digestive / Respiratory / Urinary	Human adenovirus: Viral pathogen with increasing importance	10.1556/EuJMI.4.2014.1.2
Adenoviridae		Mastadenovirus	Human mastadenovirus C	Hepatitis, gastrointestinal, respiratory, urinary	Integumentary / Digestive / Respiratory / Urinary / Endocrine /Immune	Human adenovirus: Viral pathogen with increasing importance	10.1556/EuJMI.4.2014.1.2
Adenoviridae		Mastadenovirus	Human mastadenovirus E	Keratoconjunctivitis, respiratory	Integumentary / Respiratory	Human adenovirus: Viral pathogen with increasing importance	10.1556/EuJMI.4.2014.1.2
Adenoviridae		Mastadenovirus	Human mastadenovirus F	Gastrointestinal	Digestive	Human adenovirus: Viral pathogen with increasing importance	10.1556/EuJMI.4.2014.1.2
Anelloviridae		Betatorquevirus	Torque teno mini virus 1	Non-pathogenic (no direct evidence of causal disease)	Non-pathogenic	Human anelloviruses: an update of molecular, epidemiological and clinical aspects	10.1007/s00705-015-2363-9
Anelloviridae		Betatorquevirus	Torque teno mini virus 2	Non-pathogenic (no direct evidence of causal disease)	Non-pathogenic	Human anelloviruses: an update of molecular, epidemiological and clinical aspects	10.1007/s00705-015-2363-9
Anelloviridae		Betatorquevirus	Torque teno mini virus 3	Non-pathogenic (no direct evidence of causal disease)	Non-pathogenic	Human anelloviruses: an update of molecular, epidemiological and clinical aspects	10.1007/s00705-015-2363-9
Anelloviridae		Betatorquevirus	Torque teno mini virus 4	Non-pathogenic (no direct evidence of causal disease)	Non-pathogenic	Human anelloviruses: an update of molecular, epidemiological and clinical aspects	10.1007/s00705-015-2363-9
Anelloviridae		Betatorquevirus	Torque teno mini virus 5	Non-pathogenic (no direct evidence of causal disease)	Non-pathogenic	Human anelloviruses: an update of molecular, epidemiological and clinical aspects	10.1007/s00705-015-2363-9
Anelloviridae		Betatorquevirus	Torque teno mini virus 6	Non-pathogenic (no direct evidence of causal disease)	Non-pathogenic	Human anelloviruses: an update of molecular, epidemiological and clinical aspects	10.1007/s00705-015-2363-9
Anelloviridae		Betatorquevirus	Torque teno mini virus 7	Non-pathogenic (no direct evidence of causal disease)	Non-pathogenic	Human anelloviruses: an update of molecular, epidemiological and clinical aspects	10.1007/s00705-015-2363-9
Anelloviridae		Betatorquevirus	Torque teno mini virus 8	Non-pathogenic (no direct evidence of causal disease)	Non-pathogenic	Human anelloviruses: an update of molecular, epidemiological and clinical aspects	10.1007/s00705-015-2363-9
Anelloviridae		Betatorquevirus	Torque teno mini virus 9	Non-pathogenic (no direct evidence of causal disease)	Non-pathogenic	Human anelloviruses: an update of molecular, epidemiological and clinical aspects	10.1007/s00705-015-2363-9
Anelloviridae		Betatorquevirus	Torque teno mini virus 10	Non-pathogenic (no direct evidence of causal disease)	Non-pathogenic	Human anelloviruses: an update of molecular, epidemiological and clinical aspects	10.1007/s00705-015-2363-9
Anelloviridae		Betatorquevirus	Torque teno mini virus 11	Non-pathogenic (no direct evidence of causal disease)	Non-pathogenic	Human anelloviruses: an update of molecular, epidemiological and clinical aspects	10.1007/s00705-015-2363-9
Anelloviridae		Betatorquevirus	Torque teno mini virus 12	Non-pathogenic (no direct evidence of causal disease)	Non-pathogenic	Human anelloviruses: an update of molecular, epidemiological and clinical aspects	10.1007/s00705-015-2363-9
Arenaviridae		Mammarenavirus	Chapare mammarenavirus	Haemorrhagic fever, diarrhea	Cardiovascular / Digestive	Human hemorrhagic Fever causing arenaviruses: molecular mechanisms contributing to virus virulence and disease pathogenesis	10.3390/pathogens4020283
Arenaviridae		Mammarenavirus	Lujo mammarenavirus	Haemorrhagic fever, diarrhea	Cardiovascular / Digestive	Human hemorrhagic Fever causing arenaviruses: molecular mechanisms contributing to virus virulence and disease pathogenesis	10.3390/pathogens4020283
Arenaviridae		Mammarenavirus	Sabiá mammarenavirus	Haemorrhagic fever, diarrhea	Cardiovascular / Digestive	Human hemorrhagic Fever causing arenaviruses: molecular mechanisms contributing to virus virulence and disease pathogenesis	10.3390/pathogens4020283
Astroviridae		Mamastrovirus	Mamastrovirus 1	Gastroenteritis	Digestive	Human astroviruses	10.1128/CMR.00013-14
Astroviridae		Mamastrovirus	Mamastrovirus 6	Gastroenteritis	Digestive	Human astroviruses	10.1128/CMR.00013-14
Astroviridae		Mamastrovirus	Mamastrovirus 8	Gastroenteritis	Digestive	Human astroviruses	10.1128/CMR.00013-14
Astroviridae		Mamastrovirus	Mamastrovirus 9	Gastroenteritis	Digestive	Human astroviruses	10.1128/CMR.00013-14
Bunyaviridae		Hantavirus	Hantaan hantavirus	Haemorrhagic fever and renal syndrome (HFRS)	Cardiovascular / Urinary	Hantavirus infections	10.1111/1469-0691.12291
Bunyaviridae		Nairovirus	Thiafora nairovirus	Flu-like	Respiratory / Muscular	Genomic Characterization of Yogue, Kasokero, Issyk-Kul, Keterah, Gossas, and Thiafora Viruses: Nairoviruses Naturally Infecting Bats, Shrews, and Ticks	10.4269/ajtmh.15-0344
Bunyaviridae		Phlebovirus	Candiru phlebovirus	Flu-like	Respiratory / Muscular	Characterization of the Candiru Antigenic Complex (Bunyaviridae: Phlebovirus), a Highly Diverse and Reassorting Group of Viruses Affecting Humans in Tropical America	10.1128/JVI.02275-10
Bunyaviridae		Phlebovirus	SFTS phlebovirus	Diarrhea, leucocytopenia, thrombocytopenia, haemorragic and neurological symptons,	Cardiovascular / Nervous / Respiratory / Digestive / Immune	Severe fever with thrombocytopenia syndrome, an emerging tick-borne zoonosis	10.1016/S1473-3099(14)70718-2
Caliciviridae		Norovirus	Norwalk virus	Gastroenteritis	Digestive	Determination of the 50% human infectious dose for Norwalk virus	10.1093/infdis/jit620
Caliciviridae		Sapovirus	Sapporo virus	Gastroenteritis	Digestive	Comprehensive review of human sapoviruses	10.1128/CMR.00011-14
Circoviridae		Circovirus	Human faeces associated circovirus	Gastroenteritis	Digestive	Multiple Diverse Circoviruses Infect Farm Animals and Are Commonly Found in Human and Chimpanzee Feces	10.1128/JVI.02109-09
Circoviridae		Cyclovirus	Human cyclovirus 1	Respiratory and neurological infections (?)	Respiratory / Nervous	Cyclovirus CyCV-VN species distribution is not limited to Vietnam and extends to Africa	10.1038/srep07552
Circoviridae		Cyclovirus	Human cyclovirus 2	Respiratory and neurological infections (?)	Respiratory / Nervous	Cyclovirus CyCV-VN species distribution is not limited to Vietnam and extends to Africa	10.1038/srep07552
Circoviridae		Cyclovirus	Human cyclovirus 3	Respiratory and neurological infections (?)	Respiratory / Nervous	Cyclovirus CyCV-VN species distribution is not limited to Vietnam and extends to Africa	10.1038/srep07552
Circoviridae		Cyclovirus	Human faeces associated cyclovirus 1	Gastroenteritis	Digestive	Multiple Diverse Circoviruses Infect Farm Animals and Are Commonly Found in Human and Chimpanzee Feces	10.1128/JVI.02109-09
Circoviridae		Cyclovirus	Human faeces associated cyclovirus 2	Gastroenteritis	Digestive	Multiple Diverse Circoviruses Infect Farm Animals and Are Commonly Found in Human and Chimpanzee Feces	10.1128/JVI.02109-10
Circoviridae		Cyclovirus	Human faeces associated cyclovirus 3	Gastroenteritis	Digestive	Multiple Diverse Circoviruses Infect Farm Animals and Are Commonly Found in Human and Chimpanzee Feces	10.1128/JVI.02109-11
Circoviridae		Cyclovirus	Human faeces associated cyclovirus 4	Gastroenteritis	Digestive	Multiple Diverse Circoviruses Infect Farm Animals and Are Commonly Found in Human and Chimpanzee Feces	10.1128/JVI.02109-12
Circoviridae		Cyclovirus	Human faeces associated cyclovirus 5	Gastroenteritis	Digestive	Multiple Diverse Circoviruses Infect Farm Animals and Are Commonly Found in Human and Chimpanzee Feces	10.1128/JVI.02109-13
Circoviridae		Cyclovirus	Human faeces associated cyclovirus 6	Gastroenteritis	Digestive	Multiple Diverse Circoviruses Infect Farm Animals and Are Commonly Found in Human and Chimpanzee Feces	10.1128/JVI.02109-14
Circoviridae		Cyclovirus	Human faeces associated cyclovirus 8	Gastroenteritis	Digestive	Multiple Diverse Circoviruses Infect Farm Animals and Are Commonly Found in Human and Chimpanzee Feces	10.1128/JVI.02109-15
Flaviviridae		Flavivirus	Kyasanur Forest disease virus	Haemorrhagic fever	Cardiovascular	Transmission and evolution of tick-borne viruses	10.1016/j.coviro.2016.08.005
Flaviviridae		Hepacivirus	Hepatitis C virus	Cirrhosis, hepatocellular carcinoma, non-Hodging lymphoma, glomerulonephrititis, lichen planus, cryoglobulinemia	Digestive / Immune / Endocrine / Urinary / Cardiovascular / Integumentary	Hepatitis C-A clinical review	10.1002/jmv.24554
Orthomyxoviridae		Influenzavirus B	Influenza B virus	Flu	Respiratory / Muscular	Influenza B viruses: not to be discounted	10.2217/fmb.15.65
Papillomaviridae		Alphapapillomavirus	Alphapapillomavirus 1	Focal epithelial hyperplasia, Condyloma acuminata, Cervical intraepithelial neoplasia	Integumentary	Human Papillomavirus and Cervical Cancer / International Humam Papillomaviruses Reference Center	10.1128/CMR.16.1.1-17.2003
Papillomaviridae		Alphapapillomavirus	Alphapapillomavirus 2	Warts, Epidermodysplasia verruciformis	Integumentary	Human Papillomavirus and Cervical Cancer / International Humam Papillomaviruses Reference Center	10.1128/CMR.16.1.1-17.2004
Papillomaviridae		Alphapapillomavirus	Alphapapillomavirus 3	Cervical intraepithelial neoplasia	Integumentary	Human Papillomavirus and Cervical Cancer / International Humam Papillomaviruses Reference Center	10.1128/CMR.16.1.1-17.2005
Papillomaviridae		Alphapapillomavirus	Alphapapillomavirus 4	Warts, Epidermodysplasia verruciformis	Integumentary	Human Papillomavirus and Cervical Cancer / International Humam Papillomaviruses Reference Center	10.1128/CMR.16.1.1-17.2006
Papillomaviridae		Alphapapillomavirus	Alphapapillomavirus 5	Warts, Cervical carcinoma, Cervical intraepithelial neoplasia	Integumentary	Human Papillomavirus and Cervical Cancer / International Humam Papillomaviruses Reference Center	10.1128/CMR.16.1.1-17.2007
Papillomaviridae		Alphapapillomavirus	Alphapapillomavirus 6	Warts, Cervical carcinoma, Cervical intraepithelial neoplasia	Integumentary	Human Papillomavirus and Cervical Cancer / International Humam Papillomaviruses Reference Center	10.1128/CMR.16.1.1-17.2008
Papillomaviridae		Alphapapillomavirus	Alphapapillomavirus 7	Cervical carcinoma, Cervical intraepithelial neoplasia	Integumentary	Human Papillomavirus and Cervical Cancer / International Humam Papillomaviruses Reference Center	10.1128/CMR.16.1.1-17.2009
Papillomaviridae		Alphapapillomavirus	Alphapapillomavirus 8	Warts, Cervical intraepithelial neoplasia	Integumentary	Human Papillomavirus and Cervical Cancer / International Humam Papillomaviruses Reference Center	10.1128/CMR.16.1.1-17.2010
Papillomaviridae		Alphapapillomavirus	Alphapapillomavirus 9	Warts, Cervical carcinoma, Cervical intraepithelial neoplasia	Integumentary	Human Papillomavirus and Cervical Cancer / International Humam Papillomaviruses Reference Center	10.1128/CMR.16.1.1-17.2011
Papillomaviridae		Alphapapillomavirus	Alphapapillomavirus 10	Warts, Cervical carcinoma, Cervical intraepithelial neoplasia	Integumentary	Human Papillomavirus and Cervical Cancer / International Humam Papillomaviruses Reference Center	10.1128/CMR.16.1.1-17.2012
Papillomaviridae		Alphapapillomavirus	Alphapapillomavirus 11	Cervical intraepithelial neoplasia	Integumentary	Human Papillomavirus and Cervical Cancer / International Humam Papillomaviruses Reference Center	10.1128/CMR.16.1.1-17.2013
Papillomaviridae		Alphapapillomavirus	Alphapapillomavirus 13	Condyloma acuminata	Integumentary	Human Papillomavirus and Cervical Cancer / International Humam Papillomaviruses Reference Center	10.1128/CMR.16.1.1-17.2014
Papillomaviridae		Alphapapillomavirus	Alphapapillomavirus 14	Cutaneous lesions	Integumentary	Analysis of the genetic diversity and phylogenetic relationships of putative human papillomavirus types / International Humam Papillomaviruses Reference Center	10.1099/vir.0.055137-0
Papillomaviridae		Betapapillomavirus	Betapapillomavirus 1	Warts, Epidermodysplasia verruciformis	Integumentary	Human Papillomavirus and Cervical Cancer / International Humam Papillomaviruses Reference Center	10.1128/CMR.16.1.1-17.2014
Papillomaviridae		Betapapillomavirus	Betapapillomavirus 2	Warts, Epidermodysplasia verruciformis	Integumentary	Human Papillomavirus and Cervical Cancer / International Humam Papillomaviruses Reference Center	10.1128/CMR.16.1.1-17.2014
Papillomaviridae		Betapapillomavirus	Betapapillomavirus 3	Flat warts	Integumentary	Human Papillomavirus and Cervical Cancer / International Humam Papillomaviruses Reference Center	10.1128/CMR.16.1.1-17.2014
Papillomaviridae		Betapapillomavirus	Betapapillomavirus 4	Cutaneous lesions	Integumentary	Analysis of the genetic diversity and phylogenetic relationships of putative human papillomavirus types / International Humam Papillomaviruses Reference Center	10.1099/vir.0.055137-0
Papillomaviridae		Betapapillomavirus	Betapapillomavirus 5	Cutaneous lesions	Integumentary	Analysis of the genetic diversity and phylogenetic relationships of putative human papillomavirus types / International Humam Papillomaviruses Reference Center	10.1099/vir.0.055137-0
Papillomaviridae		Gammapapillomavirus	Gammapapillomavirus 1	Plantar and common warts	Integumentary	Human Papillomavirus and Cervical Cancer / International Humam Papillomaviruses Reference Center	10.1128/CMR.16.1.1-17.2014
Papillomaviridae		Gammapapillomavirus	Gammapapillomavirus 2	Cutaneous lesions	Integumentary	Human Papillomavirus and Cervical Cancer / International Humam Papillomaviruses Reference Center	10.1128/CMR.16.1.1-17.2014
Papillomaviridae		Gammapapillomavirus	Gammapapillomavirus 3	Warts, Epidermodysplasia verruciformis	Integumentary	Human Papillomavirus and Cervical Cancer / International Humam Papillomaviruses Reference Center	10.1128/CMR.16.1.1-17.2014
Papillomaviridae		Gammapapillomavirus	Gammapapillomavirus 4	Cutaneous lesions	Integumentary	Human Papillomavirus and Cervical Cancer / International Humam Papillomaviruses Reference Center	10.1128/CMR.16.1.1-17.2014
Papillomaviridae		Gammapapillomavirus	Gammapapillomavirus 5	Cutaneous lesions	Integumentary	Analysis of the genetic diversity and phylogenetic relationships of putative human papillomavirus types / International Humam Papillomaviruses Reference Center	10.1099/vir.0.055137-0
Papillomaviridae		Gammapapillomavirus	Gammapapillomavirus 6	Cutaneous lesions	Integumentary	Analysis of the genetic diversity and phylogenetic relationships of putative human papillomavirus types / International Humam Papillomaviruses Reference Center	10.1099/vir.0.055137-1
Papillomaviridae		Gammapapillomavirus	Gammapapillomavirus 7	Cutaneous lesions	Integumentary	Analysis of the genetic diversity and phylogenetic relationships of putative human papillomavirus types / International Humam Papillomaviruses Reference Center	10.1099/vir.0.055137-2
Papillomaviridae		Gammapapillomavirus	Gammapapillomavirus 8	Cutaneous lesions	Integumentary	Analysis of the genetic diversity and phylogenetic relationships of putative human papillomavirus types / International Humam Papillomaviruses Reference Center	10.1099/vir.0.055137-3
Papillomaviridae		Gammapapillomavirus	Gammapapillomavirus 9	Cutaneous lesions	Integumentary	Analysis of the genetic diversity and phylogenetic relationships of putative human papillomavirus types / International Humam Papillomaviruses Reference Center	10.1099/vir.0.055137-4
Papillomaviridae		Gammapapillomavirus	Gammapapillomavirus 10	Cutaneous lesions	Integumentary	Analysis of the genetic diversity and phylogenetic relationships of putative human papillomavirus types / International Humam Papillomaviruses Reference Center	10.1099/vir.0.055137-5
Papillomaviridae		Gammapapillomavirus	Gammapapillomavirus 11	Cutaneous lesions	Integumentary	Analysis of the genetic diversity and phylogenetic relationships of putative human papillomavirus types / International Humam Papillomaviruses Reference Center	10.1099/vir.0.055137-6
Papillomaviridae		Gammapapillomavirus	Gammapapillomavirus 12	Cutaneous lesions	Integumentary	Analysis of the genetic diversity and phylogenetic relationships of putative human papillomavirus types / International Humam Papillomaviruses Reference Center	10.1099/vir.0.055137-7
Papillomaviridae		Gammapapillomavirus	Gammapapillomavirus 13	Cutaneous lesions	Integumentary	Analysis of the genetic diversity and phylogenetic relationships of putative human papillomavirus types / International Humam Papillomaviruses Reference Center	10.1099/vir.0.055137-8
Papillomaviridae		Gammapapillomavirus	Gammapapillomavirus 14	Cutaneous lesions	Integumentary	Analysis of the genetic diversity and phylogenetic relationships of putative human papillomavirus types / International Humam Papillomaviruses Reference Center	10.1099/vir.0.055137-9
Papillomaviridae		Gammapapillomavirus	Gammapapillomavirus 15	Cutaneous lesions	Integumentary	Analysis of the genetic diversity and phylogenetic relationships of putative human papillomavirus types / International Humam Papillomaviruses Reference Center	10.1099/vir.0.055137-10
Papillomaviridae		Gammapapillomavirus	Gammapapillomavirus 16	Cutaneous lesions	Integumentary	Analysis of the genetic diversity and phylogenetic relationships of putative human papillomavirus types / International Humam Papillomaviruses Reference Center	10.1099/vir.0.055137-11
Papillomaviridae		Gammapapillomavirus	Gammapapillomavirus 17	Cutaneous lesions	Integumentary	Analysis of the genetic diversity and phylogenetic relationships of putative human papillomavirus types / International Humam Papillomaviruses Reference Center	10.1099/vir.0.055137-12
Papillomaviridae		Gammapapillomavirus	Gammapapillomavirus 18	Cutaneous lesions	Integumentary	Analysis of the genetic diversity and phylogenetic relationships of putative human papillomavirus types / International Humam Papillomaviruses Reference Center	10.1099/vir.0.055137-13
Papillomaviridae		Gammapapillomavirus	Gammapapillomavirus 19	Cutaneous lesions	Integumentary	Analysis of the genetic diversity and phylogenetic relationships of putative human papillomavirus types / International Humam Papillomaviruses Reference Center	10.1099/vir.0.055137-14
Papillomaviridae		Gammapapillomavirus	Gammapapillomavirus 20	Cutaneous lesions	Integumentary	Analysis of the genetic diversity and phylogenetic relationships of putative human papillomavirus types / International Humam Papillomaviruses Reference Center	10.1099/vir.0.055137-15
Papillomaviridae		Gammapapillomavirus	Gammapapillomavirus 21	Cutaneous lesions	Integumentary	Analysis of the genetic diversity and phylogenetic relationships of putative human papillomavirus types / International Humam Papillomaviruses Reference Center	10.1099/vir.0.055137-16
Papillomaviridae		Gammapapillomavirus	Gammapapillomavirus 22	Cutaneous lesions	Integumentary	Analysis of the genetic diversity and phylogenetic relationships of putative human papillomavirus types / International Humam Papillomaviruses Reference Center	10.1099/vir.0.055137-17
Papillomaviridae		Gammapapillomavirus	Gammapapillomavirus 23	Cutaneous lesions	Integumentary	Analysis of the genetic diversity and phylogenetic relationships of putative human papillomavirus types / International Humam Papillomaviruses Reference Center	10.1099/vir.0.055137-18
Papillomaviridae		Gammapapillomavirus	Gammapapillomavirus 24	Cutaneous lesions	Integumentary	Analysis of the genetic diversity and phylogenetic relationships of putative human papillomavirus types / International Humam Papillomaviruses Reference Center	10.1099/vir.0.055137-19
Papillomaviridae		Gammapapillomavirus	Gammapapillomavirus 25	Cutaneous lesions	Integumentary	Analysis of the genetic diversity and phylogenetic relationships of putative human papillomavirus types / International Humam Papillomaviruses Reference Center	10.1099/vir.0.055137-20
Papillomaviridae		Gammapapillomavirus	Gammapapillomavirus 26	Cutaneous lesions	Integumentary	Analysis of the genetic diversity and phylogenetic relationships of putative human papillomavirus types / International Humam Papillomaviruses Reference Center	10.1099/vir.0.055137-21
Papillomaviridae		Mupapillomavirus	Mupapillomavirus 1	Plantar and common warts	Integumentary	Human Papillomavirus and Cervical Cancer / International Humam Papillomaviruses Reference Center	10.1128/CMR.16.1.1-17.2014
Papillomaviridae		Mupapillomavirus	Mupapillomavirus 2	Plantar warts	Integumentary	Human Papillomavirus and Cervical Cancer / International Humam Papillomaviruses Reference Center	10.1128/CMR.16.1.1-17.2014
Papillomaviridae		Mupapillomavirus	Mupapillomavirus 3	Cutaneous lesions	Integumentary	Analysis of the genetic diversity and phylogenetic relationships of putative human papillomavirus types / International Humam Papillomaviruses Reference Center	10.1099/vir.0.055137-21
Papillomaviridae		Nupapillomavirus	Nupapillomavirus 1	Common and flat warts, other cutaneous lesions	Integumentary	Human Papillomavirus and Cervical Cancer / International Humam Papillomaviruses Reference Center	10.1128/CMR.16.1.1-17.2014
Parvoviridae	Parvovirinae	Bocaparvovirus	Primate bocaparvovirus 2	Lower respiratory tract disease	Respiratory	Human bocavirus in stool: A true pathogen or an innocent bystander?	10.1016/j.jcv.2015.11.027
Parvoviridae	Parvovirinae	Erythroparvovirus	Primate erythroparvovirus 1	Erythema infectiosum, erythroblastopenia, rash, arthralgia	Cardiovascular / Integumentary / Muscular / Skeletal	Human parvovirus B19: a review	10.4149/av_2014_03_199
Parvoviridae	Parvovirinae	Protoparvovirus	Primate protoparvovirus 1	Diarrhea	Digestive	Bufavirus in fecal specimens of patients with and without diarrhea in Thailand	10.1007/s00705-015-2441-z
Picobirnaviridae		Picobirnavirus	Human picobirnavirus	Diarrhea and gastroenteritis	Digestive	Animal Picobirnavirus	10.1007/s13337-014-0207-y
Polyomaviridae		Alphapolyomavirus	Human polyomavirus 5	Merkel cell carcinoma (skin cancer)	Integumentary	In Vitro and In Vivo Models for the Study of Human Polyomavirus Infection	10.3390/v8100292
Polyomaviridae		Alphapolyomavirus	Human polyomavirus 8	Trichodysplasia spinulosa (skin disorder)	Integumentary	In Vitro and In Vivo Models for the Study of Human Polyomavirus Infection	10.3390/v8100293
Polyomaviridae		Alphapolyomavirus	Human polyomavirus 9	Unknown	Unknown	In Vitro and In Vivo Models for the Study of Human Polyomavirus Infection	10.3390/v8100294
Polyomaviridae		Alphapolyomavirus	Human polyomavirus 12	Unknown	Unknown	In Vitro and In Vivo Models for the Study of Human Polyomavirus Infection	10.3390/v8100295
Polyomaviridae		Alphapolyomavirus	Human polyomavirus 13	Unknown	Unknown	In Vitro and In Vivo Models for the Study of Human Polyomavirus Infection	10.3390/v8100296
Polyomaviridae		Betapolyomavirus	Human polyomavirus 1	Cystitis, nephropathy	Urinary	In Vitro and In Vivo Models for the Study of Human Polyomavirus Infection	10.3390/v8100297
Polyomaviridae		Betapolyomavirus	Human polyomavirus 2	Progressive multifocal leukoencephalopathy	Nervous	In Vitro and In Vivo Models for the Study of Human Polyomavirus Infection	10.3390/v8100298
Polyomaviridae		Betapolyomavirus	Human polyomavirus 3	Acute respiratory infection	Respiratory	In Vitro and In Vivo Models for the Study of Human Polyomavirus Infection	10.3390/v8100299
Polyomaviridae		Betapolyomavirus	Human polyomavirus 4	Acute respiratory infection	Respiratory	In Vitro and In Vivo Models for the Study of Human Polyomavirus Infection	10.3390/v8100300
Polyomaviridae		Deltapolyomavirus	Human polyomavirus 6	Unknown	Unknown	In Vitro and In Vivo Models for the Study of Human Polyomavirus Infection	10.3390/v8100301
Polyomaviridae		Deltapolyomavirus	Human polyomavirus 7	Rash	Integumentary	In Vitro and In Vivo Models for the Study of Human Polyomavirus Infection	10.3390/v8100302
Polyomaviridae		Deltapolyomavirus	Human polyomavirus 10	Unknown	Unknown	In Vitro and In Vivo Models for the Study of Human Polyomavirus Infection	10.3390/v8100303
Polyomaviridae		Deltapolyomavirus	Human polyomavirus 11	Unknown	Unknown	In Vitro and In Vivo Models for the Study of Human Polyomavirus Infection	10.3390/v8100304
Poxviridae	Chordopoxvirinae	Molluscipoxvirus	Molluscum contagiosum virus	Skin lesions	Integumentary	Molluscum contagiosum virus infection	10.1016/S1473-3099(13)70109-9
Poxviridae	Chordopoxvirinae	Orthopoxvirus	Variola virus	Skin lesions	Integumentary	The origin of the variola virus	10.3390/v7031100
Reoviridae	Sedoreovirinae	Rotavirus	Rotavirus B	Diarrhea	Digestive	Rotavirus Infection: A Disease of the Past?	10.1016/j.idc.2015.07.002
Reoviridae	Sedoreovirinae	Rotavirus	Rotavirus C	Diarrhea	Digestive	Rotavirus Infection: A Disease of the Past?	10.1016/j.idc.2015.07.002
Retroviridae	Orthoretrovirinae	Lentivirus	Human immunodeficiency virus 1	AIDS	Immune	HIV infection: focus on the innate immune cells	10.1007/s12026-016-8862-2
Retroviridae	Orthoretrovirinae	Lentivirus	Human immunodeficiency virus 2	AIDS	Immune	HIV infection: focus on the innate immune cells	10.1007/s12026-016-8862-2
Togaviridae		Rubivirus	Rubella virus	Rash, meningoencephalitis, osteopathy, heart malformation, Hepatosplenomegaly, visual disorders	Integumentary / Nervous / Cardiovascular / Digestive / Immune / Skeletal	Rubella	10.1016/S0140-6736(04)15897-2
Adenoviridae		Mastadenovirus	Human mastadenovirus D	Keratoconjuctivitis, gastrointestinal disorders	Integumentary / Digestive	Human adenovirus: Viral pathogen with increasing importance	10.1556/EuJMI.4.2014.1.2
Adenoviridae		Mastadenovirus	Human mastadenovirus G	Gastrointestinal disorders	Digestive	Human adenovirus: Viral pathogen with increasing importance	10.1556/EuJMI.4.2014.1.2
Anelloviridae		Alphatorquevirus	Torque teno virus 1	Non-pathogenic (no direct evidence of causal disease)	Non-pathogenic	Human anelloviruses: an update of molecular, epidemiological and clinical aspects	10.1007/s00705-015-2363-9
Anelloviridae		Alphatorquevirus	Torque teno virus 2	Non-pathogenic (no direct evidence of causal disease)	Non-pathogenic	Human anelloviruses: an update of molecular, epidemiological and clinical aspects	10.1007/s00705-015-2363-10
Anelloviridae		Alphatorquevirus	Torque teno virus 3	Non-pathogenic (no direct evidence of causal disease)	Non-pathogenic	Human anelloviruses: an update of molecular, epidemiological and clinical aspects	10.1007/s00705-015-2363-11
Anelloviridae		Alphatorquevirus	Torque teno virus 4	Non-pathogenic (no direct evidence of causal disease)	Non-pathogenic	Human anelloviruses: an update of molecular, epidemiological and clinical aspects	10.1007/s00705-015-2363-12
Anelloviridae		Alphatorquevirus	Torque teno virus 5	Non-pathogenic (no direct evidence of causal disease)	Non-pathogenic	Human anelloviruses: an update of molecular, epidemiological and clinical aspects	10.1007/s00705-015-2363-13
Anelloviridae		Alphatorquevirus	Torque teno virus 6	Non-pathogenic (no direct evidence of causal disease)	Non-pathogenic	Human anelloviruses: an update of molecular, epidemiological and clinical aspects	10.1007/s00705-015-2363-14
Anelloviridae		Alphatorquevirus	Torque teno virus 7	Non-pathogenic (no direct evidence of causal disease)	Non-pathogenic	Human anelloviruses: an update of molecular, epidemiological and clinical aspects	10.1007/s00705-015-2363-15
Anelloviridae		Alphatorquevirus	Torque teno virus 8	Non-pathogenic (no direct evidence of causal disease)	Non-pathogenic	Human anelloviruses: an update of molecular, epidemiological and clinical aspects	10.1007/s00705-015-2363-16
Anelloviridae		Alphatorquevirus	Torque teno virus 9	Non-pathogenic (no direct evidence of causal disease)	Non-pathogenic	Human anelloviruses: an update of molecular, epidemiological and clinical aspects	10.1007/s00705-015-2363-17
Anelloviridae		Alphatorquevirus	Torque teno virus 10	Non-pathogenic (no direct evidence of causal disease)	Non-pathogenic	Human anelloviruses: an update of molecular, epidemiological and clinical aspects	10.1007/s00705-015-2363-18
Anelloviridae		Alphatorquevirus	Torque teno virus 11	Non-pathogenic (no direct evidence of causal disease)	Non-pathogenic	Human anelloviruses: an update of molecular, epidemiological and clinical aspects	10.1007/s00705-015-2363-19
Anelloviridae		Alphatorquevirus	Torque teno virus 12	Non-pathogenic (no direct evidence of causal disease)	Non-pathogenic	Human anelloviruses: an update of molecular, epidemiological and clinical aspects	10.1007/s00705-015-2363-20
Anelloviridae		Alphatorquevirus	Torque teno virus 13	Non-pathogenic (no direct evidence of causal disease)	Non-pathogenic	Human anelloviruses: an update of molecular, epidemiological and clinical aspects	10.1007/s00705-015-2363-21
Anelloviridae		Alphatorquevirus	Torque teno virus 14	Non-pathogenic (no direct evidence of causal disease)	Non-pathogenic	Human anelloviruses: an update of molecular, epidemiological and clinical aspects	10.1007/s00705-015-2363-22
Anelloviridae		Alphatorquevirus	Torque teno virus 15	Non-pathogenic (no direct evidence of causal disease)	Non-pathogenic	Human anelloviruses: an update of molecular, epidemiological and clinical aspects	10.1007/s00705-015-2363-23
Anelloviridae		Alphatorquevirus	Torque teno virus 16	Non-pathogenic (no direct evidence of causal disease)	Non-pathogenic	Human anelloviruses: an update of molecular, epidemiological and clinical aspects	10.1007/s00705-015-2363-24
Anelloviridae		Alphatorquevirus	Torque teno virus 17	Non-pathogenic (no direct evidence of causal disease)	Non-pathogenic	Human anelloviruses: an update of molecular, epidemiological and clinical aspects	10.1007/s00705-015-2363-25
Anelloviridae		Alphatorquevirus	Torque teno virus 18	Non-pathogenic (no direct evidence of causal disease)	Non-pathogenic	Human anelloviruses: an update of molecular, epidemiological and clinical aspects	10.1007/s00705-015-2363-26
Anelloviridae		Alphatorquevirus	Torque teno virus 19	Non-pathogenic (no direct evidence of causal disease)	Non-pathogenic	Human anelloviruses: an update of molecular, epidemiological and clinical aspects	10.1007/s00705-015-2363-27
Anelloviridae		Alphatorquevirus	Torque teno virus 20	Non-pathogenic (no direct evidence of causal disease)	Non-pathogenic	Human anelloviruses: an update of molecular, epidemiological and clinical aspects	10.1007/s00705-015-2363-28
Anelloviridae		Alphatorquevirus	Torque teno virus 21	Non-pathogenic (no direct evidence of causal disease)	Non-pathogenic	Human anelloviruses: an update of molecular, epidemiological and clinical aspects	10.1007/s00705-015-2363-29
Anelloviridae		Alphatorquevirus	Torque teno virus 22	Non-pathogenic (no direct evidence of causal disease)	Non-pathogenic	Human anelloviruses: an update of molecular, epidemiological and clinical aspects	10.1007/s00705-015-2363-30
Anelloviridae		Alphatorquevirus	Torque teno virus 23	Non-pathogenic (no direct evidence of causal disease)	Non-pathogenic	Human anelloviruses: an update of molecular, epidemiological and clinical aspects	10.1007/s00705-015-2363-31
Anelloviridae		Alphatorquevirus	Torque teno virus 24	Non-pathogenic (no direct evidence of causal disease)	Non-pathogenic	Human anelloviruses: an update of molecular, epidemiological and clinical aspects	10.1007/s00705-015-2363-32
Anelloviridae		Alphatorquevirus	Torque teno virus 25	Non-pathogenic (no direct evidence of causal disease)	Non-pathogenic	Human anelloviruses: an update of molecular, epidemiological and clinical aspects	10.1007/s00705-015-2363-33
Anelloviridae		Alphatorquevirus	Torque teno virus 26	Non-pathogenic (no direct evidence of causal disease)	Non-pathogenic	Human anelloviruses: an update of molecular, epidemiological and clinical aspects	10.1007/s00705-015-2363-34
Anelloviridae		Alphatorquevirus	Torque teno virus 27	Non-pathogenic (no direct evidence of causal disease)	Non-pathogenic	Human anelloviruses: an update of molecular, epidemiological and clinical aspects	10.1007/s00705-015-2363-35
Anelloviridae		Alphatorquevirus	Torque teno virus 28	Non-pathogenic (no direct evidence of causal disease)	Non-pathogenic	Human anelloviruses: an update of molecular, epidemiological and clinical aspects	10.1007/s00705-015-2363-36
Anelloviridae		Alphatorquevirus	Torque teno virus 29	Non-pathogenic (no direct evidence of causal disease)	Non-pathogenic	Human anelloviruses: an update of molecular, epidemiological and clinical aspects	10.1007/s00705-015-2363-37
Anelloviridae		Gammatorquevirus	Torque teno midi virus 1	Non-pathogenic (no direct evidence of causal disease)	Non-pathogenic	Human anelloviruses: an update of molecular, epidemiological and clinical aspects	10.1007/s00705-015-2363-38
Anelloviridae		Gammatorquevirus	Torque teno midi virus 2	Non-pathogenic (no direct evidence of causal disease)	Non-pathogenic	Human anelloviruses: an update of molecular, epidemiological and clinical aspects	10.1007/s00705-015-2363-39
Anelloviridae		Gammatorquevirus	Torque teno midi virus 3	Non-pathogenic (no direct evidence of causal disease)	Non-pathogenic	Human anelloviruses: an update of molecular, epidemiological and clinical aspects	10.1007/s00705-015-2363-40
Anelloviridae		Gammatorquevirus	Torque teno midi virus 4	Non-pathogenic (no direct evidence of causal disease)	Non-pathogenic	Human anelloviruses: an update of molecular, epidemiological and clinical aspects	10.1007/s00705-015-2363-41
Anelloviridae		Gammatorquevirus	Torque teno midi virus 5	Non-pathogenic (no direct evidence of causal disease)	Non-pathogenic	Human anelloviruses: an update of molecular, epidemiological and clinical aspects	10.1007/s00705-015-2363-42
Anelloviridae		Gammatorquevirus	Torque teno midi virus 6	Non-pathogenic (no direct evidence of causal disease)	Non-pathogenic	Human anelloviruses: an update of molecular, epidemiological and clinical aspects	10.1007/s00705-015-2363-43
Anelloviridae		Gammatorquevirus	Torque teno midi virus 7	Non-pathogenic (no direct evidence of causal disease)	Non-pathogenic	Human anelloviruses: an update of molecular, epidemiological and clinical aspects	10.1007/s00705-015-2363-44
Anelloviridae		Gammatorquevirus	Torque teno midi virus 8	Non-pathogenic (no direct evidence of causal disease)	Non-pathogenic	Human anelloviruses: an update of molecular, epidemiological and clinical aspects	10.1007/s00705-015-2363-45
Anelloviridae		Gammatorquevirus	Torque teno midi virus 9	Non-pathogenic (no direct evidence of causal disease)	Non-pathogenic	Human anelloviruses: an update of molecular, epidemiological and clinical aspects	10.1007/s00705-015-2363-46
Anelloviridae		Gammatorquevirus	Torque teno midi virus 10	Non-pathogenic (no direct evidence of causal disease)	Non-pathogenic	Human anelloviruses: an update of molecular, epidemiological and clinical aspects	10.1007/s00705-015-2363-47
Anelloviridae		Gammatorquevirus	Torque teno midi virus 11	Non-pathogenic (no direct evidence of causal disease)	Non-pathogenic	Human anelloviruses: an update of molecular, epidemiological and clinical aspects	10.1007/s00705-015-2363-48
Anelloviridae		Gammatorquevirus	Torque teno midi virus 12	Non-pathogenic (no direct evidence of causal disease)	Non-pathogenic	Human anelloviruses: an update of molecular, epidemiological and clinical aspects	10.1007/s00705-015-2363-49
Anelloviridae		Gammatorquevirus	Torque teno midi virus 13	Non-pathogenic (no direct evidence of causal disease)	Non-pathogenic	Human anelloviruses: an update of molecular, epidemiological and clinical aspects	10.1007/s00705-015-2363-50
Anelloviridae		Gammatorquevirus	Torque teno midi virus 14	Non-pathogenic (no direct evidence of causal disease)	Non-pathogenic	Human anelloviruses: an update of molecular, epidemiological and clinical aspects	10.1007/s00705-015-2363-51
Anelloviridae		Gammatorquevirus	Torque teno midi virus 15	Non-pathogenic (no direct evidence of causal disease)	Non-pathogenic	Human anelloviruses: an update of molecular, epidemiological and clinical aspects	10.1007/s00705-015-2363-9
Bunyaviridae		Hantavirus	Andes hantavirus	Hantavirus cardiopulmonar syndrome (HCPS)	Cardiovascular / Respiratory	Andes Hantavirus as possible cause of disease in travellers to South America	10.1016/j.tmaid.2006.02.002
Bunyaviridae		Hantavirus	Bayou hantavirus	HCPS	Cardiovascular / Respiratory	Bayou virus detected in non-oryzomyine rodent hosts: an assessment of habitat composition, reservoir community structure, and marsh rice rat social dynamics	10.1111/j.1948-7134.2009.00003.x
Bunyaviridae		Hantavirus	Black Creek Canal hantavirus	HCPS	Cardiovascular / Respiratory	Pathology of Black Creek Canal Virus Infection in Juvenile Hispid Cotton Rats (Sigmodon hispidus)	10.1089/vbz.2009.0156
Bunyaviridae		Hantavirus	Dobrava-Belgrade hantavirus	Haemorrhagic fever and renal syndrome (HFRS)	Cardiovascular / Urinary	Immune response in Dobrava-Belgrade virus infections	10.1007/s00705-016-3039-9
Bunyaviridae		Hantavirus	Laguna Negra hantavirus	HCPS	Cardiovascular / Respiratory	Molecular epidemiology of Laguna Negra virus, Mato Grosso State, Brazil	10.3201/eid1806.110948
Bunyaviridae		Hantavirus	New York hantavirus	HCPS	Cardiovascular / Respiratory	Twenty-year summary of surveillance for human hantavirus infections, United States	10.3201/eid1912.131217
Bunyaviridae		Hantavirus	Puumala hantavirus	HCPS, HFRS	Cardiovascular / Respiratory / Urinary	Hantavirus cardiopulmonary syndrome due to Puumala virus in Germany	10.1016/j.jcv.2016.10.004
Bunyaviridae		Hantavirus	Rio Mamore hantavirus	HCPS	Cardiovascular / Respiratory	Rio Mamore Virus and Hantavirus Pulmonary Syndrome, Brazil	10.3201/eid2009.131472
Bunyaviridae		Hantavirus	Saaremaa hantavirus	HFRS	Cardiovascular / Urinary	Two clinical cases of renal syndrome caused by Dobrava/Saaremaa hantaviruses imported to the Netherlands from Poland and Belarus, 2012–2014	10.3402/iee.v6.30548
Bunyaviridae		Hantavirus	Seoul hantavirus	HFRS	Cardiovascular / Urinary	Seoul hantavirus in brown rats in the Netherlands: implications for physicians--Epidemiology, clinical aspects, treatment and diagnostics
Bunyaviridae		Hantavirus	Sin Nombre hantavirus	HCPS	Cardiovascular / Respiratory	Clinical sin nombre hantaviral infections in children
Bunyaviridae		Hantavirus	Tula hantavirus	HFRS	Cardiovascular / Urinary	Seoul hantavirus in brown rats in the Netherlands: implications for physicians--Epidemiology, clinical aspects, treatment and diagnostics
Bunyaviridae		Nairovirus	Crimean-Congo hemorrhagic fever nairovirus	Haemorrhagic fever	Cardiovascular	Crimean-Congo Hemorrhagic Fever	10.1309/LMN1P2FRZ7BKZSCO
Bunyaviridae		Nairovirus	Dugbe nairovirus	Non-pathogenic (no direct evidence of causal disease)	Non-pathogenic	Inhibition of Dugbe nairovirus replication by human MxA protein	10.1016/j.virusres.2003.10.002
Bunyaviridae		Orthobunyavirus	Bunyamwera orthobunyavirus	Rash, arthralgia, encephalitis	Integumentary / Muscular / Skeletal / Nervous	Genome sequence analysis of in vitro and in vivo phenotypes of Bunyamwera and Ngari virus isolates from northern Kenya	10.1371/journal.pone.0105446
Bunyaviridae		Orthobunyavirus	Bwamba orthobunyavirus	Rash, arthralgia, diarrhea, meningitis	Integumentary / Muscular / Skeletal / Digestive / Nervous	Isolations of Bwamba virus from south central Uganda and north eastern Tanzania
Bunyaviridae		Orthobunyavirus	California encephalitis orthobunyavirus	Encephalitis	Nervous	CALIFORNIA ENCEPHALITIS VIRUS—A Newly Described Agent
Bunyaviridae		Orthobunyavirus	Caraparu orthobunyavirus	Flu-like	Respiratory / Muscular	Caraparu virus induces damage and alterations in antioxidant defenses in the liver of BALB/c mice after subcutaneous infection	10.1007/s00705-014-2123-2
Bunyaviridae		Orthobunyavirus	Catu orthobunyavirus	Flu-like	Respiratory / Muscular	CDC - Arbovirus Catalog
Bunyaviridae		Orthobunyavirus	Guama orthobunyavirus	Flu-like	Respiratory / Muscular	CDC - Arbovirus Catalog
Bunyaviridae		Orthobunyavirus	Guaroa orthobunyavirus	Arthralgia, rash	Integumentary / Muscular / Skeletal	Guaroa virus infection among humans in Bolivia and Peru	10.4269/ajtmh.2010.10-0116
Bunyaviridae		Orthobunyavirus	Madrid orthobunyavirus	Flu-like	Respiratory / Muscular	Molecular Epidemiology of Group C Viruses (Bunyaviridae, Orthobunyavirus) Isolated in the Americas	10.1128/JVI.79.16.10561-10570.2005
Bunyaviridae		Orthobunyavirus	Marituba orthobunyavirus	Flu-like	Respiratory / Muscular	Molecular Epidemiology of Group C Viruses (Bunyaviridae, Orthobunyavirus) Isolated in the Americas	10.1128/JVI.79.16.10561-10570.2005
Bunyaviridae		Orthobunyavirus	Nyando orthobunyavirus	Flu-like	Respiratory / Muscular	Molecular Characterization of Human Pathogenic Bunyaviruses of the Nyando and Bwamba/Pongola Virus Groups Leads to the Genetic Identification of Mojuí dos Campos and Kaeng Khoi Virus	10.1371/journal.pntd.0003147
Bunyaviridae		Orthobunyavirus	Oriboca orthobunyavirus	Flu-like	Respiratory / Muscular	Molecular Epidemiology of Group C Viruses (Bunyaviridae, Orthobunyavirus) Isolated in the Americas	10.1128/JVI.79.16.10561-10570.2005
Bunyaviridae		Orthobunyavirus	Oropouche orthobunyavirus	Arthralgia, rash, meningitis	Integumentary / Muscular / Skeletal / Nervous	Oropouche Virus: Clinical, Epidemiological, and Molecular Aspects of a Neglected Orthobunyavirus	10.4269/ajtmh.16-0672
Bunyaviridae		Orthobunyavirus	Tacaiuma orthobunyavirus	Flu-like	Respiratory / Muscular	Viruses in the Anopheles A, Anopheles B, and Tete Serogroups in the Orthobunyavirus Genus (Family Bunyaviridae) Do Not Encode an NSs Protein	10.1128/JVI.02080-08
Bunyaviridae		Orthobunyavirus	Wyeomyia orthobunyavirus	Flu-like	Respiratory / Muscular	Genetic characterization of the Wyeomyia group of orthobunyaviruses and their phylogenetic relationships	10.1099/vir.0.039479-0
Bunyaviridae		Phlebovirus	Punta Toro phlebovirus	Flu-like	Respiratory / Muscular	Phleboviruses and the Type I Interferon Response	10.3390/v8060174
Bunyaviridae		Phlebovirus	Rift Valley fever phlebovirus	Meningoencephalitis, haemorrhagic fever	Nervous, cardiovascular	Phleboviruses and the Type I Interferon Response	10.3390/v8060174
Bunyaviridae		Phlebovirus	Sandfly fever Naples phlebovirus	Flu-like	Respiratory / Muscular	Phleboviruses and the Type I Interferon Response	10.3390/v8060174
Bunyaviridae		Phlebovirus	Uukuniemi phlebovirus	Non-pathogenic (no direct evidence of causal disease)	Non-pathogenic	Uukuniemi Virus as a Tick-Borne Virus Model	10.1128/JVI.00095-16
Flaviviridae		Flavivirus	Yellow fever virus	Liver injuries (jaundice), haemorrhagic fever	Digestive / Immune / Endocrine / Cardiovascular	Yellow fever	10.1016/j.jcv.2014.08.030
Flaviviridae		Flavivirus	Dengue virus	Rash, arthralgia, haemorrhagic fever	Integumentary / Muscular / Skeletal / Cardiovascular	Dengue virus: A global human threat: Review of literature	10.4103/2231-0762.175416
Flaviviridae		Flavivirus	Ilheus virus	Encephalitis	Nervous	Ilheus Virus Isolation in the Pantanal, West-Central Brazil	10.1371/journal.pntd.0002318
Flaviviridae		Flavivirus	Japanese encephalitis virus	Encephalitis	Nervous	Japanese encephalitis virus: from genome to infectome	10.1016/j.micinf.2011.01.002
Flaviviridae		Flavivirus	Langat virus	Non-pathogenic	Non-pathogenic	Detection of Langat virus by TaqMan real-time one-step qRT-PCR method	10.1038/srep14007
Flaviviridae		Flavivirus	Louping ill virus	Meningo-encephalitis	Nervous	Louping ill virus: an endemic tick-borne disease of Great Britain	10.1099/vir.0.062356-0
Flaviviridae		Flavivirus	Murray Valley encephalitis virus	Encephalities	Nervous	Murray Valley encephalitis: a review of clinical features, diagnosis and treatment	10.5694/mja11.11026
Flaviviridae		Flavivirus	Ntaya virus	Neurological disorders	Nervous	Full-length genome sequence of Ntaya virus	10.1007/s11262-012-0825-7
Flaviviridae		Flavivirus	Omsk hemorrhagic fever virus	Haemorrhagic fever, bronchitis, atypical pneumonia	Cardiovascular / Respiratory	Omsk haemorrhagic fever	10.1016/S0140-6736(10)61120-8
Flaviviridae		Flavivirus	Powassan virus	Encephalitis	Nervous	Emerging Cases of Powassan Virus Encephalitis in New England: Clinical Presentation, Imaging, and Review of the Literature	10.1093/cid/civ1005
Flaviviridae		Flavivirus	Rio Bravo virus	CNS complication, orchitis, oophoritis	Nervous / Reproductive	Full Genomic Sequence of the Prototype Strain (M64) of Rio Bravo Virus	10.1128/JVI.00331-12
Flaviviridae		Flavivirus	Royal Farm virus	Unknown	Unknown	CDC - Arbovirus Catalog
Flaviviridae		Flavivirus	St. Louis encephalitis virus	Meningitis, encephalitis, myelitis	Nervous	West Nile and St. Louis encephalitis viruses	10.1016/B978-0-444-53488-0.00020-1
Flaviviridae		Flavivirus	Tick-borne encephalitis virus	Meningitis, meningoencephalitis, meningomyelitis	Nervous	TICK-BORNE ENCEPHALITIS VIRUS INFECTION IN HUMANS
Flaviviridae		Flavivirus	Wesselsbron virus	Arthralgia, encephalitis	Muscular / Skeletal / Nervous	Human cases of Wesselsbron disease, South Africa 2010-2011	10.1089/vbz.2012.1181
Flaviviridae		Flavivirus	West Nile virus	Chronic kidney disease, encephalitis, meningoencephalitis, meningitis	Urinary / Nervous	Persistence of West Nile virus	10.1016/j.micinf.2014.12.003
Flaviviridae		Flavivirus	Zika virus	GBS, microcephaly, rash, arthralgia, conjunctivitis	Nervous / Muscular / Integumentary	Zika virus: from pathogenesis to disease control	10.1093/femsle/fnw202
Hepadnaviridae		Orthohepadnavirus	Hepatitis B virus	Hepatitis, hepatocellular carcinoma	Digestive / Immune / Endocrine	Evolution in Our Understanding of Hepatitis B Virus Virology and Immunology	10.1016/j.cld.2016.06.001
Hepeviridae		Orthohepevirus	Orthohepevirus A	Hepatitis	Digestive / Immune / Endocrine	Hepatitis E: an emerging global disease - from discovery towards control and cure	10.1111/jvh.12445
Orthomyxoviridae		Influenzavirus A	Influenza A virus	Flu	Respiratory / Muscular	Influenza A Virus Infection, Innate Immunity, and Childhood	10.1001/jamapediatrics.2015.1387
Orthomyxoviridae		Influenzavirus C	Influenza C virus	Flu	Respiratory / Muscular	Genetic diversity and evolution of the influenza C virus
Orthomyxoviridae		Thogotovirus	Dhori virus	Encephalitis	Nervous	Human MxA protein inhibits tick-borne Thogoto virus but not Dhori virus
Parvoviridae	Parvovirinae	Bocaparvovirus	Primate bocaparvovirus 1	Respiratory problems, diarrhea	Respiratory / Digestive	Identification and Characterization of a New Bocavirus Species in Gorillas	10.1371/journal.pone.0011948
Parvoviridae	Parvovirinae	Dependoparvovirus	Adeno-associated dependoparvovirus A	Non-pathogenic (no direct evidence of causal disease)	Non-pathogenic	Adeno-associated Virus as a Mammalian DNA Vector	10.1128/microbiolspec.MDNA3-0052-2014
Parvoviridae	Parvovirinae	Dependoparvovirus	Adeno-associated dependoparvovirus B	Non-pathogenic (no direct evidence of causal disease)	Non-pathogenic	Adeno-associated Virus as a Mammalian DNA Vector	10.1128/microbiolspec.MDNA3-0052-2014
Parvoviridae	Parvovirinae	Tetraparvovirus	Primate tetraparvovirus 1	Encephalitis, rash	Nervous / Integumentary	Human parvovirus 4 'PARV4' remains elusive despite a decade of study	10.12688/f1000research.9828.1
Poxviridae	Chordopoxvirinae	Orthopoxvirus	Vaccinia virus	Skin lesions	Integumentary	Zoonotic Brazilian Vaccinia virus: From field to therapy	10.1016/j.antiviral.2011.08.018
Poxviridae	Chordopoxvirinae	Parapoxvirus	Orf virus	Skin lesions	Integumentary	Molecular genetic analysis of orf virus: a poxvirus that has adapted to skin	10.3390/v7031505
Poxviridae	Chordopoxvirinae	Yatapoxvirus	Tanapox virus	Skin lesions	Integumentary	Tropism of Tanapox virus infection in primary human cells	10.1016/j.virol.2007.06.019
Poxviridae	Chordopoxvirinae	Orthopoxvirus	Camelpox virus	Skin lesions	Integumentary	Camelpox: A brief review on its epidemiology, current status and challenges	10.1016/j.actatropica.2016.02.014
Poxviridae	Chordopoxvirinae	Orthopoxvirus	Ectromelia virus	Skin lesions	Integumentary	Genome sequence of erythromelalgia-related poxvirus identifies it as an ectromelia virus strain	10.1371/journal.pone.0034604
Poxviridae	Chordopoxvirinae	Orthopoxvirus	Cowpox virus	Skin lesions	Integumentary	Cowpox virus infection: an emerging health threat	10.1097/QCO.0b013e3282f44c74
Poxviridae	Chordopoxvirinae	Orthopoxvirus	Monkeypox virus	Skin lesions	Integumentary	Human monkeypox	10.1093/cid/cit703
Poxviridae	Chordopoxvirinae	Yatapoxvirus	Yaba monkey tumor virus	Epidermal histiocytomas	Integumentary / Immune	Yaba Monkey Tumor Virus Encodes a Functional Inhibitor of Interleukin-18	10.1128/JVI.00688-07
Reoviridae	Sedoreovirinae	Orbivirus	Corriparta virus	Flu-like	Respiratory / Muscular	Full Genome Sequencing of Corriparta Virus, Identifies California Mosquito Pool Virus as a Member of the Corriparta virus Species	10.1371/journal.pone.0070779
Reoviridae	Sedoreovirinae	Orbivirus	Orungo virus	Flu-like	Respiratory / Muscular	Full-Genome Characterisation of Orungo, Lebombo and Changuinola Viruses Provides Evidence for Co-Evolution of Orbiviruses with Their Arthropod Vectors	10.1371/journal.pone.0086392
Reoviridae	Sedoreovirinae	Orbivirus	Great Island virus	Meningitis	Nervous	Complete sequence of Great Island virus and comparison with the T2 and outer-capsid proteins of Kemerovo, Lipovnik and Tribec viruses (genus Orbivirus, family Reoviridae).	10.1099/vir.0.024760-0
Reoviridae	Sedoreovirinae	Orbivirus	Lebombo virus	Flu-like	Respiratory / Muscular	Full-Genome Characterisation of Orungo, Lebombo and Changuinola Viruses Provides Evidence for Co-Evolution of Orbiviruses with Their Arthropod Vectors	10.1371/journal.pone.0086392
Reoviridae	Sedoreovirinae	Rotavirus	Rotavirus A	Diarrhea	Digestive	Rotavirus Infection: A Disease of the Past?	10.1016/j.idc.2015.07.002
Reoviridae	Sedoreovirinae	Rotavirus	Rotavirus H	Diarrhea	Digestive	Rotavirus Infection: A Disease of the Past?	10.1016/j.idc.2015.07.002
Reoviridae	Sedoreovirinae	Seadornavirus	Banna virus	Encephalitis	Nervous	Molecular evolution of emerging Banna virus	10.1016/j.meegid.2016.08.034
Reoviridae	Spinareovirinae	Coltivirus	Colorado tick fever virus	Flu-like	Respiratory / Muscular	Infection with Colorado tick fever virus among humans and ticks in a national park and forest, Wyoming, 2010	10.1089/vbz.2013.1568
Reoviridae	Spinareovirinae	Orthoreovirus	Nelson Bay orthoreovirus	Flu-like	Respiratory / Muscular	Imported Case of Acute Respiratory Tract Infection Associated with a Member of Species Nelson Bay Orthoreovirus	10.1371/journal.pone.0092777
Retroviridae	Orthoretrovirinae	Deltaretrovirus	Primate T-lymphotropic virus 1	Adult T-cell leukemia (ATL) and HTLV-associated myelopathy/tropical spastic paraparesis (HAM/TSP)	Lymphatic / Immune / Nervous	Human T-lymphotropic virus and transfusion safety: does one size fit all?	10.1111/trf.13329
Retroviridae	Orthoretrovirinae	Deltaretrovirus	Primate T-lymphotropic virus 2	HTLV-associated myelopathy/tropical spastic paraparesis (HAM/TSP)	Nervous	Human T-lymphotropic virus and transfusion safety: does one size fit all?	10.1111/trf.13329
Retroviridae	Orthoretrovirinae	Deltaretrovirus	Primate T-lymphotropic virus 3	Non-pathogenic (no direct evidence of causal disease)	Non-pathogenic	HTLV-3/4 and simian foamy retroviruses in humans: Discovery, epidemiology, cross-species transmission and molecular virology	10.1016/j.virol.2012.09.035
Retroviridae	Spumaretrovirinae	Spumavirus	African green monkey simian foamy virus	Non-pathogenic (no direct evidence of causal disease)	Non-pathogenic	Simian foamy virus in non-human primates and cross-species transmission to humans in Gabon: an emerging zoonotic disease in central Africa?	10.3390/v5061536
Retroviridae	Spumaretrovirinae	Spumavirus	Macaque simian foamy virus	Non-pathogenic (no direct evidence of causal disease)	Non-pathogenic	Simian foamy virus in non-human primates and cross-species transmission to humans in Gabon: an emerging zoonotic disease in central Africa?	10.3390/v5061536
Retroviridae	Spumaretrovirinae	Spumavirus	Simian foamy virus	Non-pathogenic (no direct evidence of causal disease)	Non-pathogenic	Simian foamy virus in non-human primates and cross-species transmission to humans in Gabon: an emerging zoonotic disease in central Africa?	10.3390/v5061536
Togaviridae		Alphavirus	Barmah Forest virus	Arthralgia, rash	Integumentary / Muscular / Skeletal	An outbreak of Barmah Forest virus disease in Victoria
Togaviridae		Alphavirus	Chikungunya virus	Polyarthralgia, rash	Integumentary / Muscular / Skeletal	High rates of o'nyong nyong and Chikungunya virus transmission in coastal Kenya	10.1371/journal.pntd.0003436
Togaviridae		Alphavirus	Eastern equine encephalitis virus	Encephalitis	Nervous	Early Events in the Pathogenesis of Eastern Equine Encephalitis Virus in Mice	10.1016/S0002-9440(10)62241-9
Togaviridae		Alphavirus	Everglades virus	Encephalitis	Nervous	Serologic Evidence of Widespread Everglades Virus Activity in Dogs, Florida	10.3201/eid1212.060446
Togaviridae		Alphavirus	Mayaro virus	Arthralgia, rash	Integumentary / Muscular / Skeletal	Mosquito-transmitted viruses – the great Brazilian challenge	10.1016/j.bjm.2016.10.008
Togaviridae		Alphavirus	O'nyong-nyong virus	Polyarthralgia, generalized papular and/or maculopapular exanthema	Integumentary / Muscular / Skeletal	High rates of o'nyong nyong and Chikungunya virus transmission in coastal Kenya	10.1371/journal.pntd.0003436
Togaviridae		Alphavirus	Rio Negro virus	Flu-like	Respiratory / Muscular	First detection of Rio Negro virus (Venezuelan equine encephalitis complex subtype VI) in Córdoba, Argentina	10.1590/S0074-02762012000100017
Togaviridae		Alphavirus	Ross River virus	Rash, musculoskeletal pain	Integumentary / Muscular / Skeletal	Ross River Virus: Many Vectors and Unusual Hosts Make for an Unpredictable Pathogen	10.1371/journal.ppat.1005070
Togaviridae		Alphavirus	Semliki Forest virus	Musculoskeletal pain	Muscular / Skeletal	The molecular pathogenesis of Semliki Forest virus: a model virus made useful?	10.1099/0022-1317-80-9-2287
Togaviridae		Alphavirus	Sindbis virus	Rash and musculoskeletal pain	Integumentary / Muscular / Skeletal	Sindbis virus as a human pathogen-epidemiology, clinical picture and pathogenesis	10.1002/rmv.1876
Togaviridae		Alphavirus	Venezuelan equine encephalitis virus	Encephalitis	Nervous	Vaccines for Venezuelan equine encephalitis	10.1016/j.vaccine.2009.07.095
Togaviridae		Alphavirus	Western equine encephalitis virus	Encephalitis	Nervous	Manipulation of host factors optimizes the pathogenesis of western equine encephalitis virus infections in mice for antiviral drug development.	10.1007/s13365-014-0297-8
Unassigned		Deltavirus	Hepatitis delta virus	Hepatitis	Digestive / Immune / Endocrine	The hepatitis delta virus: Replication and pathogenesis	10.1016/j.jhep.2016.02.013
